# Supplementary material for: Generation of 2-mode scale-free graphs for link-level internet topology modeling
Source: PLoS One. 2020 Nov 9;15(11):e0240100. doi: 10.1371/journal.pone.0240100 (PMC7652253; doi:10.1371/journal.pone.0240100)
Supplement: S1 File — (ZIP) [file pone.0240100.s001.zip]

Archive with 38 entries (36 files):
- SubNetG_ revision/acmart.cls
- SubNetG_ revision/acmart.dtx
- SubNetG_ revision/ACM-Reference-Format.bst
- SubNetG_ revision/acmsmall.cls
- SubNetG_ revision/algorithm2e.sty
- SubNetG_ revision/figures/
- SubNetG_ revision/figures/1221.png
- SubNetG_ revision/figures/2828.png
- SubNetG_ revision/figures/8928.png
- SubNetG_ revision/figures/Alg2-steps1.pdf
- SubNetG_ revision/figures/Alg2-steps2.pdf
- SubNetG_ revision/figures/Alg2-steps3.pdf
- SubNetG_ revision/figures/Alg2-steps4.pdf
- SubNetG_ revision/figures/alphaCorrelation.png
- SubNetG_ revision/figures/AlphaValues.png
- SubNetG_ revision/figures/bipartite.pdf
- SubNetG_ revision/figures/cliques/
- SubNetG_ revision/figures/cliques/CliqCCDF8928.png
- SubNetG_ revision/figures/cliques/Internet2.png
- SubNetG_ revision/figures/connectivity_toy_example.pdf
- SubNetG_ revision/figures/degree.png
- SubNetG_ revision/figures/generated1K10K100K1M_2.png
- SubNetG_ revision/figures/interface.png
- SubNetG_ revision/figures/InterfacesGenerated.png
- SubNetG_ revision/figures/medians.pdf
- SubNetG_ revision/figures/power-law-values.pdf
- SubNetG_ revision/figures/subnet.png
- SubNetG_ revision/figures/SubnetsGenerated.png
- SubNetG_ revision/figures/topology_1.png
- SubNetG_ revision/figures/topology_2.pdf
- SubNetG_ revision/figures/topology_dist.png
- SubNetG_ revision/IEEEtran.cls
- SubNetG_ revision/itom.bib
- SubNetG_ revision/measurement.bib
- SubNetG_ revision/topology.bib
- SubNetG_ revision/subnetG.tex
- SubNetG_ revision/subnetG_final.tex
- SubNetG_ revision/subnetG_final.pdf
