# Supplementary material for: Generation of 2-mode scale-free graphs for link-level internet topology modeling
Source: PLoS One. 2020 Nov 9;15(11):e0240100. doi: 10.1371/journal.pone.0240100 (PMC7652253; doi:10.1371/journal.pone.0240100)
Supplement: S1 File — (ZIP) [file pone.0240100.s001.zip › SubNetG_ revision/acmsmall.cls]

%% acmsmall.cls - version 1.4  (with ACM Reference Format)
%% Aptara Inc., dated 9 July 2012
%% (c) 2011 Association for Computing Machinery (ACM)
%% For small trim journals
%%
%% Based on ESUB2ACM.CLS V1.2 - November 10th. 1999
%%
%% If you face any problem while working with this class file or have any feedback/suggestion,
%% please contact ACM Support helpline at: "acmtexsupport@aptaracorp.com".
%% Users can also go through the FAQs available on the journal's submission webpage.
%%
%% Version 1.4 (History)
%% ---------------------
%% 1) All citation formats are also redefined after
%%    checking the loading condition of natbib.sty
%% 2) Added an option called 'prodmode', which uses New Century School Book
%%    and Helvetica as base and second font respectively after
%%    feedback from Joanne (Dated 28/06/2010) to simulate print output.
%% 3) Changed running head style (Joanne 02/07/2010)
%% 4) Added three new transactions (Jono 14/07/2010)
%% 5) Added four new transactions/journals (Joanne 04/11/2011)
%% 6) Added newtheorem definition for 'conjecture'
%% 7) Trimmed the 'double outputting' of the DOI/URL beneath ACM Reference Format (before 1. INTRODUCTION)
%%    and also beneath the Permission Statement/copyright line. Also inserted the "http://dx.doi.org" stem. (Gerry Murray, March 2012)
%% 8) Changed the price charged/article information from $10.00 to $15.00 (Gerry 24/05/2012)
%% 9) Added 'TEAC' - July 9th. 2012
%% 10) Added 'TOPC' - January 18th. 2013
%% 11) Added TOMM from acmlarge design on 2014/05/28 (Aptara)
%% 12) Added new journals (TSAS and TOMPECS) on 2014/09/10 (Aptara)
%% 13) a. Change the journal name TALLIP (formerly TALIP) 2014/12/09 (Aptara)
%%     b. Added issn numbers for TOMPECS 2014/12/09 (Aptara)
%%
%% Steps to compile: latex, bibtex, latex latex
%%
%% \CharacterTable
%%  {Upper-case    \A\B\C\D\E\F\G\H\I\J\K\L\M\N\O\P\Q\R\S\T\U\V\W\X\Y\Z
%%   Lower-case    \a\b\c\d\e\f\g\h\i\j\k\l\m\n\o\p\q\r\s\t\u\v\w\x\y\z
%%   Digits        \0\1\2\3\4\5\6\7\8\9
%%   Exclamation   \!     Double quote  \"     Hash (number) \#
%%   Dollar        \$     Percent       \%     Ampersand     \&
%%   Acute accent  \'     Left paren    \(     Right paren   \)
%%   Asterisk      \*     Plus          \+     Comma         \,
%%   Minus         \-     Point         \.     Solidus       \/
%%   Colon         \:     Semicolon     \;     Less than     \<
%%   Equals        \=     Greater than  \>     Question mark \?
%%   Commercial at \@     Left bracket  \[     Backslash     \\
%%   Right bracket \]     Circumflex    \^     Underscore    \_
%%   Grave accent  \`     Left brace    \{     Vertical bar  \|
%%   Right brace   \}     Tilde         \~}
%%
%% Bibliographic cite forms needed:
%%
%%  \cite{key}
%%    which produces citations with author list and year.
%%    eg. [Brown 1978; Jarke, et al. 1985]
%%  \citeA{key}
%%    which produces citations with only the author list.
%%    eg. [Brown; Jarke, et al.]
%%  \citeN{key}
%%    which produces citations with the author list and year, but
%%    can be used as nouns in a sentence; no brackets appear around
%%    the author names, but only around the year.
%%      eg. Shneiderman [1978] states that......
%%    \citeN should only be used for a single citation.
%%    \citeNN{refkey1,refkey2} for author [ref1year; ref2year]
%%    \citeyear{key}
%%        which produces the year information only, within brackets.
%%
%% Abbreviated author lists use the ``et al.'' construct.
%%
%% The above are examples of required ACM bibliographic cite formats needed.
%% *******************
%% Here is the complete list of cite forms from the chicago bibliographic style
%%
%%  \cite{key}
%%    which produces citations with abbreviated author list and year.
%%  \citeNP{key}
%%    which produces citations with abbreviated author list and year.
%%  \citeA{key}
%%    which produces only the abbreviated author list.
%%  \citeANP{key}
%%    which produces only the abbreviated author list.
%%  \citeN{key}
%%    which produces the abbreviated author list and year, with only the
%%    year in parentheses. Use with only one citation.
%%  \citeyear{key}
%%    which produces the year information only, within parentheses.
%%  \citeyearNP{key}
%%    which produces the year information only.
%%
%% Abbreviated author lists use the ``et al.'' construct.
%%
%% `NP' means `no parentheses'
%%
\NeedsTeXFormat{LaTeX2e}
\ProvidesClass{acmsmall}[2012/03/05, fonts included on 28 June 2010]

\def\fileversion{v1.4}
\def\filedate{July 09, 2012}

% Metadata Information
\def\@acmVolume{V} %the volume
\def\@acmNumber{N} %the number
\def\@acmArticle{A} %article number
\def\@articleSeq{1} %article Sequence
\def\@acmPrice{15.00} %article price  % Changed to 15 - June 2012 - Gerry
\def\@acmYear{YYYY} %the last two digits of the year,
\def\@acmMonth{1}  %the month
\def\@journalName{ACM Journal Name} %the name of the ACM journal
\def\@journalNameShort{ACM} %the acronym of the ACM journal
\def\@journalCode{jn} %the code of the ACM journal
\def\@permissionCodeOne{0000-0000} %the permission code of the ACM journal
\def\@doi{0000000.0000000} % These 'default' '0' values are over-ridden, during production, with 'correct' numbers entered via source .tex file - Gerry March 2012

% ----------------
% Gerry - April 2011 - To assist in the formatting of the NEW ACM Reference format - 'DOI' in tt font, and url string in default
\usepackage{url}
\def\UrlFont{}
\newcommand{\BIBand}{\&}
\def\showDOI#1{\mbox{{\tt DOI:}{#1}}} % Gerry April 2011 - forces the DOI: to 'stay' with the 'url-(string)link' (no need for space at end either)
% ----------------

\if@compatibility\else
\DeclareOption{letterpaper}
   {\setlength\paperheight {11in}%
    \setlength\paperwidth  {8.5in}%
    \setlength\voffset     {-38.2pt}%
    \setlength\hoffset     {-8.25pt}%
    \def\special@paper{8.5in,11in}
	% Needed to set PDF page size
	\special{papersize=8.5in,11in}}
\DeclareOption{landscape}
   {\setlength\@tempdima   {\paperheight}%
    \setlength\paperheight {\paperwidth}%
    \setlength\paperwidth  {\@tempdima}}
\fi

\DeclareOption{oneside}{\@twosidefalse \@mparswitchfalse}
\DeclareOption{twoside}{\@twosidetrue  \@mparswitchtrue}

\DeclareOption{final}{\setlength\overfullrule{0pt}}

\DeclareOption{10pt}{\def\@ptsize{0}} %needed for amssymbols.sty
\DeclareOption{11pt}{\ClassError{acmsmall}{11pt style not supported}
                        {ACM transactions/journals documents can be set in 10pt only}}
\DeclareOption{12pt}{\ClassError{acmtrans}{12pt style not supported}
                        {ACM transactions/journals documents can be set in 10pt only}}

\newif\ifprod@mode\prod@modefalse
\DeclareOption{prodmode}{\global\prod@modetrue
\typeout{ACM, Production Font style: 2010/06/28 by Aptara}}

\newif\if@acmtopc
\newif\if@acmjacm
\newif\if@acmtissec
\newif\if@acmtocl
\newif\if@acmtocs
\newif\if@acmtochi
\newif\if@acmtodaes
\newif\if@acmtods
\newif\if@acmtois
\newif\if@acmtomacs
\newif\if@acmtoms
\newif\if@acmtoplas
\newif\if@acmtosem
\newif\if@acmtoit
\newif\if@acmtecs
\newif\if@acmtallip
\newif\if@acmjeric
\newif\if@acmtaco
\newif\if@acmjea
\newif\if@acmtslp
\newif\if@acmcie
\newif\if@acmtos
\newif\if@acmcsur
\newif\if@acmjetc
\newif\if@acmtosn
\newif\if@acmtalg
\newif\if@acmtaas
\newif\if@acmtweb
\newif\if@acmtkdd
\newif\if@acmtrets
\newif\if@acmtmis
\newif\if@acmtiis
\newif\if@acmtist
\newif\if@acmtoct
\newif\if@acmjdiq
\newif\if@acmtaccess
\newif\if@acmtoce
\newif\if@acmteac
\newif\if@acmtomm
\newif\if@acmtsas
\newif\if@acmtompecs

% Journal Options
\DeclareOption{acmtopc}{
  \typeout{}
  \typeout{Using ACM, TOPC's option: 2013/01/18 by Aptara}
  \typeout{}
  \global\@acmtopctrue
  \global\@acmjacmfalse
  \global\@acmtissecfalse
  \global\@acmtoclfalse
  \global\@acmtocsfalse
  \global\@acmtochifalse
  \global\@acmtodaesfalse
  \global\@acmtodsfalse
  \global\@acmtoisfalse
  \global\@acmtomacsfalse
  \global\@acmtomsfalse
  \global\@acmtoplasfalse
  \global\@acmtosemfalse
  \global\@acmtoitfalse
  \global\@acmtecsfalse
  \global\@acmtallipfalse
  \global\@acmjericfalse
  \global\@acmtacofalse
  \global\@acmjeafalse
  \global\@acmtslpfalse
  \global\@acmciefalse
  \global\@acmtosfalse
  \global\@acmcsurfalse
  \global\@acmjetcfalse
  \global\@acmtosnfalse
  \global\@acmtalgfalse
  \global\@acmtaasfalse
  \global\@acmtwebfalse
  \global\@acmtkddfalse
  \global\@acmtretsfalse
  \global\@acmtmisfalse
  \global\@acmtiisfalse
  \global\@acmtistfalse
  \global\@acmtoctfalse
  \global\@acmjdiqfalse
  \global\@acmtaccessfalse
  \global\@acmtocefalse
  \global\@acmteacfalse
  \global\@acmtommfalse
  \global\@acmtsasfalse
  \global\@acmtompecsfalse
  \def\@journalName{ACM Transactions on Parallel Computing}
  \def\@journalNameShort{ACM Trans. Parallel Comput.}
  \def\@journalCode{topc}
  \def\@permissionCodeOne{1539-9087}
}

\DeclareOption{acmjacm}{
  \typeout{}
  \typeout{Using ACM, JACM's option: 2010/05/04 by Aptara}
  \typeout{}
  \global\@acmjacmtrue
  \global\@acmtissecfalse
  \global\@acmtoclfalse
  \global\@acmtocsfalse
  \global\@acmtochifalse
  \global\@acmtodaesfalse
  \global\@acmtodsfalse
  \global\@acmtoisfalse
  \global\@acmtomacsfalse
  \global\@acmtomsfalse
  \global\@acmtoplasfalse
  \global\@acmtosemfalse
  \global\@acmtoitfalse
  \global\@acmtecsfalse
  \global\@acmtallipfalse
  \global\@acmjericfalse
  \global\@acmtacofalse
  \global\@acmjeafalse
  \global\@acmtslpfalse
  \global\@acmciefalse
  \global\@acmtosfalse
  \global\@acmcsurfalse
  \global\@acmjetcfalse
  \global\@acmtosnfalse
  \global\@acmtalgfalse
  \global\@acmtaasfalse
  \global\@acmtwebfalse
  \global\@acmtkddfalse
  \global\@acmtretsfalse
  \global\@acmtmisfalse
  \global\@acmtiisfalse
  \global\@acmtistfalse
  \global\@acmtoctfalse
  \global\@acmjdiqfalse
  \global\@acmtaccessfalse
  \global\@acmtocefalse
  \global\@acmteacfalse
  \global\@acmtommfalse
  \global\@acmtsasfalse
  \global\@acmtompecsfalse
  \def\@journalName{Journal of the ACM}
  \def\@journalNameShort{J. ACM}
  \def\@journalCode{jacm}
  \def\@permissionCodeOne{0004-5411}
}

\DeclareOption{acmtissec}{
  \typeout{}
  \typeout{Using ACM, TISSEC's option: 2010/05/04 by Aptara}
  \typeout{}
  \global\@acmjacmfalse
  \global\@acmtissectrue
  \global\@acmtoclfalse
  \global\@acmtocsfalse
  \global\@acmtochifalse
  \global\@acmtodaesfalse
  \global\@acmtodsfalse
  \global\@acmtoisfalse
  \global\@acmtomacsfalse
  \global\@acmtomsfalse
  \global\@acmtoplasfalse
  \global\@acmtosemfalse
  \global\@acmtoitfalse
  \global\@acmtecsfalse
  \global\@acmtallipfalse
  \global\@acmjericfalse
  \global\@acmtacofalse
  \global\@acmjeafalse
  \global\@acmtslpfalse
  \global\@acmciefalse
  \global\@acmtosfalse
  \global\@acmcsurfalse
  \global\@acmjetcfalse
  \global\@acmtosnfalse
  \global\@acmtalgfalse
  \global\@acmtaasfalse
  \global\@acmtwebfalse
  \global\@acmtkddfalse
  \global\@acmtretsfalse
  \global\@acmtmisfalse
  \global\@acmtiisfalse
  \global\@acmtistfalse
  \global\@acmtoctfalse
  \global\@acmjdiqfalse
  \global\@acmtaccessfalse
  \global\@acmtocefalse
  \global\@acmteacfalse
  \global\@acmtommfalse
  \global\@acmtsasfalse
  \global\@acmtompecsfalse
  \def\@journalName{ACM Transactions on Information and System Security}
  \def\@journalNameShort{ACM Trans. Info. Syst. Sec.}
  \def\@journalCode{tissec}
  \def\@permissionCodeOne{1094-9224}
}

\DeclareOption{acmtocl}{
  \typeout{}
  \typeout{Using ACM, TOCL's option: 2010/05/04 by Aptara}
  \typeout{}
  \global\@acmjacmfalse
  \global\@acmtissecfalse
  \global\@acmtocltrue
  \global\@acmtocsfalse
  \global\@acmtochifalse
  \global\@acmtodaesfalse
  \global\@acmtodsfalse
  \global\@acmtoisfalse
  \global\@acmtomacsfalse
  \global\@acmtomsfalse
  \global\@acmtoplasfalse
  \global\@acmtosemfalse
  \global\@acmtoitfalse
  \global\@acmtecsfalse
  \global\@acmtallipfalse
  \global\@acmjericfalse
  \global\@acmtacofalse
  \global\@acmjeafalse
  \global\@acmtslpfalse
  \global\@acmciefalse
  \global\@acmtosfalse
  \global\@acmcsurfalse
  \global\@acmjetcfalse
  \global\@acmtosnfalse
  \global\@acmtalgfalse
  \global\@acmtaasfalse
  \global\@acmtwebfalse
  \global\@acmtkddfalse
  \global\@acmtretsfalse
  \global\@acmtmisfalse
  \global\@acmtiisfalse
  \global\@acmtistfalse
  \global\@acmtoctfalse
  \global\@acmjdiqfalse
  \global\@acmtaccessfalse
  \global\@acmtocefalse
  \global\@acmteacfalse
  \global\@acmtommfalse
  \global\@acmtsasfalse
  \global\@acmtompecsfalse
  \def\@journalName{ACM Transactions on Computational Logic}
  \def\@journalNameShort{ACM Trans. Comput. Logic}
  \def\@journalCode{tocl}
  \def\@permissionCodeOne{1529-3785}
}

\DeclareOption{acmtocs}{
  \typeout{}
  \typeout{Using ACM, TOCS's option: 2010/05/04 by Aptara}
  \typeout{}
  \global\@acmjacmfalse
  \global\@acmtissecfalse
  \global\@acmtoclfalse
  \global\@acmtocstrue
  \global\@acmtochifalse
  \global\@acmtodaesfalse
  \global\@acmtodsfalse
  \global\@acmtoisfalse
  \global\@acmtomacsfalse
  \global\@acmtomsfalse
  \global\@acmtoplasfalse
  \global\@acmtosemfalse
  \global\@acmtoitfalse
  \global\@acmtecsfalse
  \global\@acmtallipfalse
  \global\@acmjericfalse
  \global\@acmtacofalse
  \global\@acmjeafalse
  \global\@acmtslpfalse
  \global\@acmciefalse
  \global\@acmtosfalse
  \global\@acmcsurfalse
  \global\@acmjetcfalse
  \global\@acmtosnfalse
  \global\@acmtalgfalse
  \global\@acmtaasfalse
  \global\@acmtwebfalse
  \global\@acmtkddfalse
  \global\@acmtretsfalse
  \global\@acmtmisfalse
  \global\@acmtiisfalse
  \global\@acmtistfalse
  \global\@acmtoctfalse
  \global\@acmjdiqfalse
  \global\@acmtaccessfalse
  \global\@acmtocefalse
  \global\@acmteacfalse
  \global\@acmtommfalse
  \global\@acmtsasfalse
  \global\@acmtompecsfalse
  \def\@journalName{ACM Transactions on Computer Systems}
  \def\@journalNameShort{ACM Trans. Comput. Syst.}
  \def\@journalCode{tocs}
  \def\@permissionCodeOne{0734-2071}
}

\DeclareOption{acmtochi}{
  \typeout{}
  \typeout{Using ACM, TOCHI's option: 2010/05/04 by Aptara}
  \typeout{}
  \global\@acmjacmfalse
  \global\@acmtissecfalse
  \global\@acmtoclfalse
  \global\@acmtocsfalse
  \global\@acmtochitrue
  \global\@acmtodaesfalse
  \global\@acmtodsfalse
  \global\@acmtoisfalse
  \global\@acmtomacsfalse
  \global\@acmtomsfalse
  \global\@acmtoplasfalse
  \global\@acmtosemfalse
  \global\@acmtoitfalse
  \global\@acmtecsfalse
  \global\@acmtallipfalse
  \global\@acmjericfalse
  \global\@acmtacofalse
  \global\@acmjeafalse
  \global\@acmtslpfalse
  \global\@acmciefalse
  \global\@acmtosfalse
  \global\@acmcsurfalse
  \global\@acmjetcfalse
  \global\@acmtosnfalse
  \global\@acmtalgfalse
  \global\@acmtaasfalse
  \global\@acmtwebfalse
  \global\@acmtkddfalse
  \global\@acmtretsfalse
  \global\@acmtmisfalse
  \global\@acmtiisfalse
  \global\@acmtistfalse
  \global\@acmtoctfalse
  \global\@acmjdiqfalse
  \global\@acmtaccessfalse
  \global\@acmtocefalse
  \global\@acmteacfalse
  \global\@acmtommfalse
  \global\@acmtsasfalse
  \global\@acmtompecsfalse
  \def\@journalName{ACM Transactions on Computer-Human Interaction}
  \def\@journalNameShort{ACM Trans. Comput.-Hum. Interact.}
  \def\@journalCode{tochi}
  \def\@permissionCodeOne{1073-0516}
}

\DeclareOption{acmtodaes}{
  \typeout{}
  \typeout{Using ACM, TODAES option: 2010/05/04 by Aptara}
  \typeout{}
  \global\@acmjacmfalse
  \global\@acmtissecfalse
  \global\@acmtoclfalse
  \global\@acmtocsfalse
  \global\@acmtochifalse
  \global\@acmtodaestrue
  \global\@acmtodsfalse
  \global\@acmtoisfalse
  \global\@acmtomacsfalse
  \global\@acmtomsfalse
  \global\@acmtoplasfalse
  \global\@acmtosemfalse
  \global\@acmtoitfalse
  \global\@acmtecsfalse
  \global\@acmtallipfalse
  \global\@acmjericfalse
  \global\@acmtacofalse
  \global\@acmjeafalse
  \global\@acmtslpfalse
  \global\@acmciefalse
  \global\@acmtosfalse
  \global\@acmcsurfalse
  \global\@acmjetcfalse
  \global\@acmtosnfalse
  \global\@acmtalgfalse
  \global\@acmtaasfalse
  \global\@acmtwebfalse
  \global\@acmtkddfalse
  \global\@acmtretsfalse
  \global\@acmtmisfalse
  \global\@acmtiisfalse
  \global\@acmtistfalse
  \global\@acmtoctfalse
  \global\@acmjdiqfalse
  \global\@acmtaccessfalse
  \global\@acmtocefalse
  \global\@acmteacfalse
  \global\@acmtommfalse
  \global\@acmtsasfalse
  \global\@acmtompecsfalse
  \def\@journalName{ACM Transactions on Design Automation of Electronic Systems}
  \def\@journalNameShort{ACM Trans. Des. Autom. Electron. Syst.}
  \def\@journalCode{todaes}
  \def\@permissionCodeOne{1084-4309}
}

\DeclareOption{acmtods}{
  \typeout{}
  \typeout{Using ACM, TODS's option: 2010/05/04 by Aptara}
  \typeout{}
  \global\@acmjacmfalse
  \global\@acmtissecfalse
  \global\@acmtoclfalse
  \global\@acmtocsfalse
  \global\@acmtochifalse
  \global\@acmtodaesfalse
  \global\@acmtodstrue
  \global\@acmtoisfalse
  \global\@acmtomacsfalse
  \global\@acmtomsfalse
  \global\@acmtoplasfalse
  \global\@acmtosemfalse
  \global\@acmtoitfalse
  \global\@acmtecsfalse
  \global\@acmtallipfalse
  \global\@acmjericfalse
  \global\@acmtacofalse
  \global\@acmjeafalse
  \global\@acmtslpfalse
  \global\@acmciefalse
  \global\@acmtosfalse
  \global\@acmcsurfalse
  \global\@acmjetcfalse
  \global\@acmtosnfalse
  \global\@acmtalgfalse
  \global\@acmtaasfalse
  \global\@acmtwebfalse
  \global\@acmtkddfalse
  \global\@acmtretsfalse
  \global\@acmtmisfalse
  \global\@acmtiisfalse
  \global\@acmtistfalse
  \global\@acmtoctfalse
  \global\@acmjdiqfalse
  \global\@acmtaccessfalse
  \global\@acmtocefalse
  \global\@acmteacfalse
  \global\@acmtommfalse
  \global\@acmtsasfalse
  \global\@acmtompecsfalse
  \def\@journalName{ACM Transactions on Database Systems}
  \def\@journalNameShort{ACM Trans. Datab. Syst.}
  \def\@journalCode{tods}
  \def\@permissionCodeOne{0362-5915}
}

\DeclareOption{acmtois}{
  \typeout{}
  \typeout{Using ACM, TOIS's option: 2010/05/04 by Aptara}
  \typeout{}
  \global\@acmjacmfalse
  \global\@acmtissecfalse
  \global\@acmtoclfalse
  \global\@acmtocsfalse
  \global\@acmtochifalse
  \global\@acmtodaesfalse
  \global\@acmtodsfalse
  \global\@acmtoistrue
  \global\@acmtomacsfalse
  \global\@acmtomsfalse
  \global\@acmtoplasfalse
  \global\@acmtosemfalse
  \global\@acmtoitfalse
  \global\@acmtecsfalse
  \global\@acmtallipfalse
  \global\@acmjericfalse
  \global\@acmtacofalse
  \global\@acmjeafalse
  \global\@acmtslpfalse
  \global\@acmciefalse
  \global\@acmtosfalse
  \global\@acmcsurfalse
  \global\@acmjetcfalse
  \global\@acmtosnfalse
  \global\@acmtalgfalse
  \global\@acmtaasfalse
  \global\@acmtwebfalse
  \global\@acmtkddfalse
  \global\@acmtretsfalse
  \global\@acmtmisfalse
  \global\@acmtiisfalse
  \global\@acmtistfalse
  \global\@acmtoctfalse
  \global\@acmjdiqfalse
  \global\@acmtaccessfalse
  \global\@acmtocefalse
  \global\@acmteacfalse
  \global\@acmtommfalse
  \global\@acmtsasfalse
  \global\@acmtompecsfalse
  \def\@journalName{ACM Transactions on Information Systems}
  \def\@journalNameShort{ACM Trans. Inf. Syst.}
  \def\@journalCode{tois}
  \def\@permissionCodeOne{1046-8188}
}

\DeclareOption{acmtomacs}{
  \typeout{}
  \typeout{Using ACM, TOMACS's option: 2010/05/04 by Aptara}
  \typeout{}
  \global\@acmjacmfalse
  \global\@acmtissecfalse
  \global\@acmtoclfalse
  \global\@acmtocsfalse
  \global\@acmtochifalse
  \global\@acmtodaesfalse
  \global\@acmtodsfalse
  \global\@acmtoisfalse
  \global\@acmtomacstrue
  \global\@acmtomsfalse
  \global\@acmtoplasfalse
  \global\@acmtosemfalse
  \global\@acmtoitfalse
  \global\@acmtecsfalse
  \global\@acmtallipfalse
  \global\@acmjericfalse
  \global\@acmtacofalse
  \global\@acmjeafalse
  \global\@acmtslpfalse
  \global\@acmciefalse
  \global\@acmtosfalse
  \global\@acmcsurfalse
  \global\@acmjetcfalse
  \global\@acmtosnfalse
  \global\@acmtalgfalse
  \global\@acmtaasfalse
  \global\@acmtwebfalse
  \global\@acmtkddfalse
  \global\@acmtretsfalse
  \global\@acmtmisfalse
  \global\@acmtiisfalse
  \global\@acmtistfalse
  \global\@acmtoctfalse
  \global\@acmjdiqfalse
  \global\@acmtaccessfalse
  \global\@acmtocefalse
  \global\@acmteacfalse
  \global\@acmtommfalse
  \global\@acmtsasfalse
  \global\@acmtompecsfalse
  \def\@journalName{ACM Transactions on Modeling and Computer Simulation}
  \def\@journalNameShort{ACM Trans. Model. Comput. Simul.}
  \def\@journalCode{tomacs}
  \def\@permissionCodeOne{1049-3301}
}

\DeclareOption{acmtoms}{
  \typeout{}
  \typeout{Using ACM, TOMS's option: 2010/05/04 by Aptara}
  \typeout{}
  \global\@acmjacmfalse
  \global\@acmtissecfalse
  \global\@acmtoclfalse
  \global\@acmtocsfalse
  \global\@acmtochifalse
  \global\@acmtodaesfalse
  \global\@acmtodsfalse
  \global\@acmtoisfalse
  \global\@acmtomacsfalse
  \global\@acmtomstrue
  \global\@acmtoplasfalse
  \global\@acmtosemfalse
  \global\@acmtoitfalse
  \global\@acmtecsfalse
  \global\@acmtallipfalse
  \global\@acmjericfalse
  \global\@acmtacofalse
  \global\@acmjeafalse
  \global\@acmtslpfalse
  \global\@acmciefalse
  \global\@acmtosfalse
  \global\@acmcsurfalse
  \global\@acmjetcfalse
  \global\@acmtosnfalse
  \global\@acmtalgfalse
  \global\@acmtaasfalse
  \global\@acmtwebfalse
  \global\@acmtkddfalse
  \global\@acmtretsfalse
  \global\@acmtmisfalse
  \global\@acmtiisfalse
  \global\@acmtistfalse
  \global\@acmtoctfalse
  \global\@acmjdiqfalse
  \global\@acmtaccessfalse
  \global\@acmtocefalse
  \global\@acmteacfalse
  \global\@acmtommfalse
  \global\@acmtsasfalse
  \global\@acmtompecsfalse
  \def\@journalName{ACM Transactions on Mathematical Software}
  \def\@journalNameShort{ACM Trans. Math. Softw.}
  \def\@journalCode{toms}
  \def\@permissionCodeOne{0098-3500}
}

\DeclareOption{acmtoplas}{
  \typeout{}
  \typeout{Using ACM, TOPLAS option: 2010/05/04 by Aptara}
  \typeout{}
  \global\@acmjacmfalse
  \global\@acmtissecfalse
  \global\@acmtoclfalse
  \global\@acmtocsfalse
  \global\@acmtochifalse
  \global\@acmtodaesfalse
  \global\@acmtodsfalse
  \global\@acmtoisfalse
  \global\@acmtomacsfalse
  \global\@acmtomsfalse
  \global\@acmtoplastrue
  \global\@acmtosemfalse
  \global\@acmtoitfalse
  \global\@acmtecsfalse
  \global\@acmtallipfalse
  \global\@acmjericfalse
  \global\@acmtacofalse
  \global\@acmjeafalse
  \global\@acmtslpfalse
  \global\@acmciefalse
  \global\@acmtosfalse
  \global\@acmcsurfalse
  \global\@acmjetcfalse
  \global\@acmtosnfalse
  \global\@acmtalgfalse
  \global\@acmtaasfalse
  \global\@acmtwebfalse
  \global\@acmtkddfalse
  \global\@acmtretsfalse
  \global\@acmtmisfalse
  \global\@acmtiisfalse
  \global\@acmtistfalse
  \global\@acmtoctfalse
  \global\@acmjdiqfalse
  \global\@acmtaccessfalse
  \global\@acmtocefalse
  \global\@acmteacfalse
  \global\@acmtommfalse
  \global\@acmtsasfalse
  \global\@acmtompecsfalse
  \def\@journalName{ACM Transactions on Programming Languages and Systems}
  \def\@journalNameShort{ACM Trans. Program. Lang. Syst.}
  \def\@journalCode{toplas}
  \def\@permissionCodeOne{0164-0925}
}

\DeclareOption{acmtosem}{
  \typeout{}
  \typeout{Using ACM, TOSEM option: 2010/05/04 by Aptara}
  \typeout{}
  \global\@acmjacmfalse
  \global\@acmtissecfalse
  \global\@acmtoclfalse
  \global\@acmtocsfalse
  \global\@acmtochifalse
  \global\@acmtodaesfalse
  \global\@acmtodsfalse
  \global\@acmtoisfalse
  \global\@acmtomacsfalse
  \global\@acmtomsfalse
  \global\@acmtoplasfalse
  \global\@acmtosemtrue
  \global\@acmtoitfalse
  \global\@acmtecsfalse
  \global\@acmtallipfalse
  \global\@acmjericfalse
  \global\@acmtacofalse
  \global\@acmjeafalse
  \global\@acmtslpfalse
  \global\@acmciefalse
  \global\@acmtosfalse
  \global\@acmcsurfalse
  \global\@acmjetcfalse
  \global\@acmtosnfalse
  \global\@acmtalgfalse
  \global\@acmtaasfalse
  \global\@acmtwebfalse
  \global\@acmtkddfalse
  \global\@acmtretsfalse
  \global\@acmtmisfalse
  \global\@acmtiisfalse
  \global\@acmtistfalse
  \global\@acmtoctfalse
  \global\@acmjdiqfalse
  \global\@acmtaccessfalse
  \global\@acmtocefalse
  \global\@acmteacfalse
  \global\@acmtommfalse
  \global\@acmtsasfalse
  \global\@acmtompecsfalse
  \def\@journalName{ACM Transactions on Software Engineering and Methodology}
  \def\@journalNameShort{ACM Trans. Softw. Eng. Methodol.}
  \def\@journalCode{tosem}
  \def\@permissionCodeOne{1049-331X}
}

\DeclareOption{acmtoit}{
  \typeout{}
  \typeout{Using ACM, TOIT option: 2010/05/04 by Aptara}
  \typeout{}
  \global\@acmjacmfalse
  \global\@acmtissecfalse
  \global\@acmtoclfalse
  \global\@acmtocsfalse
  \global\@acmtochifalse
  \global\@acmtodaesfalse
  \global\@acmtodsfalse
  \global\@acmtoisfalse
  \global\@acmtomacsfalse
  \global\@acmtomsfalse
  \global\@acmtoplasfalse
  \global\@acmtosemfalse
  \global\@acmtoittrue
  \global\@acmtecsfalse
  \global\@acmtallipfalse
  \global\@acmjericfalse
  \global\@acmtacofalse
  \global\@acmjeafalse
  \global\@acmtslpfalse
  \global\@acmciefalse
  \global\@acmtosfalse
  \global\@acmcsurfalse
  \global\@acmjetcfalse
  \global\@acmtosnfalse
  \global\@acmtalgfalse
  \global\@acmtaasfalse
  \global\@acmtwebfalse
  \global\@acmtkddfalse
  \global\@acmtretsfalse
  \global\@acmtmisfalse
  \global\@acmtiisfalse
  \global\@acmtistfalse
  \global\@acmtoctfalse
  \global\@acmjdiqfalse
  \global\@acmtaccessfalse
  \global\@acmtocefalse
  \global\@acmteacfalse
  \global\@acmtommfalse
  \global\@acmtsasfalse
  \global\@acmtompecsfalse
  \def\@journalName{ACM Transactions on Internet Technology}
  \def\@journalNameShort{ACM Trans. Internet Technol.}
  \def\@journalCode{toit}
  \def\@permissionCodeOne{1533-5399}
}

\DeclareOption{acmtecs}{
  \typeout{}
  \typeout{Using ACM, TECS option: 2010/05/04 by Aptara}
  \typeout{}
  \global\@acmjacmfalse
  \global\@acmtissecfalse
  \global\@acmtoclfalse
  \global\@acmtocsfalse
  \global\@acmtochifalse
  \global\@acmtodaesfalse
  \global\@acmtodsfalse
  \global\@acmtoisfalse
  \global\@acmtomacsfalse
  \global\@acmtomsfalse
  \global\@acmtoplasfalse
  \global\@acmtosemfalse
  \global\@acmtoitfalse
  \global\@acmtecstrue
  \global\@acmtallipfalse
  \global\@acmjericfalse
  \global\@acmtacofalse
  \global\@acmjeafalse
  \global\@acmtslpfalse
  \global\@acmciefalse
  \global\@acmtosfalse
  \global\@acmcsurfalse
  \global\@acmjetcfalse
  \global\@acmtosnfalse
  \global\@acmtalgfalse
  \global\@acmtaasfalse
  \global\@acmtwebfalse
  \global\@acmtkddfalse
  \global\@acmtretsfalse
  \global\@acmtmisfalse
  \global\@acmtiisfalse
  \global\@acmtistfalse
  \global\@acmtoctfalse
  \global\@acmjdiqfalse
  \global\@acmtaccessfalse
  \global\@acmtocefalse
  \global\@acmteacfalse
  \global\@acmtommfalse
  \global\@acmtsasfalse
  \global\@acmtompecsfalse
  \def\@journalName{}
  \def\@journalNameShort{}
  \def\@journalCode{tecs}
  \def\@permissionCodeOne{1539-9087}
}

%% Updaded Talip for change in the journal name to TALLIP (9th Dec. 2014)
\DeclareOption{acmtallip}{
  \typeout{}
%  \typeout{Using ACM, TALIP option: 2010/05/04 by Aptara}
  \typeout{Using ACM, TALLIP option: 2014/12/09 by Aptara}
  \typeout{}
  \global\@acmjacmfalse
  \global\@acmtissecfalse
  \global\@acmtoclfalse
  \global\@acmtocsfalse
  \global\@acmtochifalse
  \global\@acmtodaesfalse
  \global\@acmtodsfalse
  \global\@acmtoisfalse
  \global\@acmtomacsfalse
  \global\@acmtomsfalse
  \global\@acmtoplasfalse
  \global\@acmtosemfalse
  \global\@acmtoitfalse
  \global\@acmtecsfalse
  \global\@acmtalliptrue
  \global\@acmjericfalse
  \global\@acmtacofalse
  \global\@acmjeafalse
  \global\@acmtslpfalse
  \global\@acmciefalse
  \global\@acmtosfalse
  \global\@acmcsurfalse
  \global\@acmjetcfalse
  \global\@acmtosnfalse
  \global\@acmtalgfalse
  \global\@acmtaasfalse
  \global\@acmtwebfalse
  \global\@acmtkddfalse
  \global\@acmtretsfalse
  \global\@acmtmisfalse
  \global\@acmtiisfalse
  \global\@acmtistfalse
  \global\@acmtoctfalse
  \global\@acmjdiqfalse
  \global\@acmtaccessfalse
  \global\@acmtocefalse
  \global\@acmteacfalse
  \global\@acmtommfalse
  \global\@acmtsasfalse
  \global\@acmtompecsfalse
%  \def\@journalName{ACM Transactions on Asian Language Information Processing}
%  \def\@journalNameShort{ACM Trans. Asian Lang. Inform. Process.}
  \def\@journalName{ACM Transactions on Asian and Low-Resource Language Information Processing}
  \def\@journalName{ACM Trans. Asian Low-Resour. Lang. Inf. Process.}
  \def\@journalNameShort{ACM Trans. Asian Low-Resour. Lang. Inf. Process.}
  \def\@journalCode{tallip}
%  \def\@permissionCodeOne{1530-0226}
  \def\@permissionCodeOne{2375-4699}
}

\DeclareOption{acmjeric}{
  \typeout{}
  \typeout{Using ACM, JERIC option: 2010/05/04 by Aptara}
  \typeout{}
  \global\@acmjacmfalse
  \global\@acmtissecfalse
  \global\@acmtoclfalse
  \global\@acmtocsfalse
  \global\@acmtochifalse
  \global\@acmtodaesfalse
  \global\@acmtodsfalse
  \global\@acmtoisfalse
  \global\@acmtomacsfalse
  \global\@acmtomsfalse
  \global\@acmtoplasfalse
  \global\@acmtosemfalse
  \global\@acmtoitfalse
  \global\@acmtecsfalse
  \global\@acmtallipfalse
  \global\@acmjerictrue
  \global\@acmtacofalse
  \global\@acmjeafalse
  \global\@acmtslpfalse
  \global\@acmciefalse
  \global\@acmtosfalse
  \global\@acmcsurfalse
  \global\@acmjetcfalse
  \global\@acmtosnfalse
  \global\@acmtalgfalse
  \global\@acmtaasfalse
  \global\@acmtwebfalse
  \global\@acmtkddfalse
  \global\@acmtretsfalse
  \global\@acmtmisfalse
  \global\@acmtiisfalse
  \global\@acmtistfalse
  \global\@acmtoctfalse
  \global\@acmjdiqfalse
  \global\@acmtaccessfalse
  \global\@acmtocefalse
  \global\@acmteacfalse
  \global\@acmtommfalse
  \global\@acmtsasfalse
  \global\@acmtompecsfalse
  \def\@journalName{ACM Journal of Educational Resources in Computing}
  \def\@journalNameShort{ACM J. Edu. Resources in Comput.}
  \def\@journalCode{jeric}
  \def\@permissionCodeOne{1073-0516}
}

\DeclareOption{acmtaco}{
  \typeout{}
  \typeout{Using ACM, TACO option: 2010/05/04 by Aptara}
  \typeout{}
  \global\@acmjacmfalse
  \global\@acmtissecfalse
  \global\@acmtoclfalse
  \global\@acmtocsfalse
  \global\@acmtochifalse
  \global\@acmtodaesfalse
  \global\@acmtodsfalse
  \global\@acmtoisfalse
  \global\@acmtomacsfalse
  \global\@acmtomsfalse
  \global\@acmtoplasfalse
  \global\@acmtosemfalse
  \global\@acmtoitfalse
  \global\@acmtecsfalse
  \global\@acmtallipfalse
  \global\@acmjericfalse
  \global\@acmtacotrue
  \global\@acmjeafalse
  \global\@acmtslpfalse
  \global\@acmciefalse
  \global\@acmtosfalse
  \global\@acmcsurfalse
  \global\@acmjetcfalse
  \global\@acmtosnfalse
  \global\@acmtalgfalse
  \global\@acmtaasfalse
  \global\@acmtwebfalse
  \global\@acmtkddfalse
  \global\@acmtretsfalse
  \global\@acmtmisfalse
  \global\@acmtiisfalse
  \global\@acmtistfalse
  \global\@acmtoctfalse
  \global\@acmjdiqfalse
  \global\@acmtaccessfalse
  \global\@acmtocefalse
  \global\@acmteacfalse
  \global\@acmtommfalse
  \global\@acmtsasfalse
  \global\@acmtompecsfalse
  \def\@journalName{ACM Transactions on Architecture and Code Optimization}
  \def\@journalNameShort{ACM Trans. Architec. Code Optim.}
  \def\@journalCode{taco}
  \def\@permissionCodeOne{1544-3566}
}

\DeclareOption{acmjea}{
  \typeout{}
  \typeout{Using ACM, JEA option: 2010/05/04 by Aptara}
  \typeout{}
  \global\@acmjacmfalse
  \global\@acmtissecfalse
  \global\@acmtoclfalse
  \global\@acmtocsfalse
  \global\@acmtochifalse
  \global\@acmtodaesfalse
  \global\@acmtodsfalse
  \global\@acmtoisfalse
  \global\@acmtomacsfalse
  \global\@acmtomsfalse
  \global\@acmtoplasfalse
  \global\@acmtosemfalse
  \global\@acmtoitfalse
  \global\@acmtecsfalse
  \global\@acmtallipfalse
  \global\@acmjericfalse
  \global\@acmtacofalse
  \global\@acmjeatrue
  \global\@acmtslpfalse
  \global\@acmciefalse
  \global\@acmtosfalse
  \global\@acmcsurfalse
  \global\@acmjetcfalse
  \global\@acmtosnfalse
  \global\@acmtalgfalse
  \global\@acmtaasfalse
  \global\@acmtwebfalse
  \global\@acmtkddfalse
  \global\@acmtretsfalse
  \global\@acmtmisfalse
  \global\@acmtiisfalse
  \global\@acmtistfalse
  \global\@acmtoctfalse
  \global\@acmjdiqfalse
  \global\@acmtaccessfalse
  \global\@acmtocefalse
  \global\@acmteacfalse
  \global\@acmtommfalse
  \global\@acmtsasfalse
  \global\@acmtompecsfalse
  \def\@journalName{ACM Journal of Experimental Algorithmics}
  \def\@journalNameShort{ACM J. Exp. Algor.}
  \def\@journalCode{jea}
  \def\@permissionCodeOne{1084-6654}
}

\DeclareOption{acmtslp}{
  \typeout{}
  \typeout{Using ACM, TSLP option: 2010/05/04 by Aptara}
  \typeout{}
  \global\@acmjacmfalse
  \global\@acmtissecfalse
  \global\@acmtoclfalse
  \global\@acmtocsfalse
  \global\@acmtochifalse
  \global\@acmtodaesfalse
  \global\@acmtodsfalse
  \global\@acmtoisfalse
  \global\@acmtomacsfalse
  \global\@acmtomsfalse
  \global\@acmtoplasfalse
  \global\@acmtosemfalse
  \global\@acmtoitfalse
  \global\@acmtecsfalse
  \global\@acmtallipfalse
  \global\@acmjericfalse
  \global\@acmtacofalse
  \global\@acmjeafalse
  \global\@acmtslptrue
  \global\@acmciefalse
  \global\@acmtosfalse
  \global\@acmcsurfalse
  \global\@acmjetcfalse
  \global\@acmtosnfalse
  \global\@acmtalgfalse
  \global\@acmtaasfalse
  \global\@acmtwebfalse
  \global\@acmtkddfalse
  \global\@acmtretsfalse
  \global\@acmtmisfalse
  \global\@acmtiisfalse
  \global\@acmtistfalse
  \global\@acmtoctfalse
  \global\@acmjdiqfalse
  \global\@acmtaccessfalse
  \global\@acmtocefalse
  \global\@acmteacfalse
  \global\@acmtommfalse
  \global\@acmtsasfalse
  \global\@acmtompecsfalse
  \def\@journalName{ACM Transactions on Speech and Language Processing}
  \def\@journalNameShort{ACM Trans. Speech Lang. Process.}
  \def\@journalCode{tslp}
  \def\@permissionCodeOne{1550-4875}
}

\DeclareOption{acmcie}{
  \typeout{}
  \typeout{Using ACM, CIE option: 2010/05/04 by Aptara}
  \typeout{}
  \global\@acmjacmfalse
  \global\@acmtissecfalse
  \global\@acmtoclfalse
  \global\@acmtocsfalse
  \global\@acmtochifalse
  \global\@acmtodaesfalse
  \global\@acmtodsfalse
  \global\@acmtoisfalse
  \global\@acmtomacsfalse
  \global\@acmtomsfalse
  \global\@acmtoplasfalse
  \global\@acmtosemfalse
  \global\@acmtoitfalse
  \global\@acmtecsfalse
  \global\@acmtallipfalse
  \global\@acmjericfalse
  \global\@acmtacofalse
  \global\@acmjeafalse
  \global\@acmtslpfalse
  \global\@acmcietrue
  \global\@acmtosfalse
  \global\@acmcsurfalse
  \global\@acmjetcfalse
  \global\@acmtosnfalse
  \global\@acmtalgfalse
  \global\@acmtaasfalse
  \global\@acmtwebfalse
  \global\@acmtkddfalse
  \global\@acmtretsfalse
  \global\@acmtmisfalse
  \global\@acmtiisfalse
  \global\@acmtistfalse
  \global\@acmtoctfalse
  \global\@acmjdiqfalse
  \global\@acmtaccessfalse
  \global\@acmtocefalse
  \global\@acmteacfalse
  \global\@acmtommfalse
  \global\@acmtsasfalse
  \global\@acmtompecsfalse
  \def\@journalName{ACM Computers in Entertainment}
  \def\@journalNameShort{ACM Comput. Entertain.}
  \def\@journalCode{cie}
  \def\@permissionCodeOne{1544-3574}
}

\DeclareOption{acmtos}{
  \typeout{}
  \typeout{Using ACM, TOS option: 2010/05/04 by Aptara}
  \typeout{}
  \global\@acmjacmfalse
  \global\@acmtissecfalse
  \global\@acmtoclfalse
  \global\@acmtocsfalse
  \global\@acmtochifalse
  \global\@acmtodaesfalse
  \global\@acmtodsfalse
  \global\@acmtoisfalse
  \global\@acmtomacsfalse
  \global\@acmtomsfalse
  \global\@acmtoplasfalse
  \global\@acmtosemfalse
  \global\@acmtoitfalse
  \global\@acmtecsfalse
  \global\@acmtallipfalse
  \global\@acmjericfalse
  \global\@acmtacofalse
  \global\@acmjeafalse
  \global\@acmtslpfalse
  \global\@acmciefalse
  \global\@acmtostrue
  \global\@acmcsurfalse
  \global\@acmjetcfalse
  \global\@acmtosnfalse
  \global\@acmtalgfalse
  \global\@acmtaasfalse
  \global\@acmtwebfalse
  \global\@acmtkddfalse
  \global\@acmtretsfalse
  \global\@acmtmisfalse
  \global\@acmtiisfalse
  \global\@acmtistfalse
  \global\@acmtoctfalse
  \global\@acmjdiqfalse
  \global\@acmtaccessfalse
  \global\@acmtocefalse
  \global\@acmteacfalse
  \global\@acmtommfalse
  \global\@acmtsasfalse
  \global\@acmtompecsfalse
  \def\@journalName{ACM Transactions on Storage}
  \def\@journalNameShort{ACM Trans. Storage}
  \def\@journalCode{tos}
  \def\@permissionCodeOne{1553-3077}
}

\DeclareOption{acmcsur}{
  \typeout{}
  \typeout{Using ACM, CSUR option: 2010/05/04 by Aptara}
  \typeout{}
  \global\@acmjacmfalse
  \global\@acmtissecfalse
  \global\@acmtoclfalse
  \global\@acmtocsfalse
  \global\@acmtochifalse
  \global\@acmtodaesfalse
  \global\@acmtodsfalse
  \global\@acmtoisfalse
  \global\@acmtomacsfalse
  \global\@acmtomsfalse
  \global\@acmtoplasfalse
  \global\@acmtosemfalse
  \global\@acmtoitfalse
  \global\@acmtecsfalse
  \global\@acmtallipfalse
  \global\@acmjericfalse
  \global\@acmtacofalse
  \global\@acmjeafalse
  \global\@acmtslpfalse
  \global\@acmciefalse
  \global\@acmtosfalse
  \global\@acmcsurtrue
  \global\@acmjetcfalse
  \global\@acmtosnfalse
  \global\@acmtalgfalse
  \global\@acmtaasfalse
  \global\@acmtwebfalse
  \global\@acmtkddfalse
  \global\@acmtretsfalse
  \global\@acmtmisfalse
  \global\@acmtiisfalse
  \global\@acmtistfalse
  \global\@acmtoctfalse
  \global\@acmjdiqfalse
  \global\@acmtaccessfalse
  \global\@acmtocefalse
  \global\@acmteacfalse
  \global\@acmtommfalse
  \global\@acmtsasfalse
  \global\@acmtompecsfalse
  \def\@journalName{ACM Computing Surveys}
  \def\@journalNameShort{ACM Comput. Surv.}
  \def\@journalCode{csur}
  \def\@permissionCodeOne{0360-0300}
}

\DeclareOption{acmjetc}{
  \typeout{}
  \typeout{Using ACM, JETC option: 2010/05/04 by Aptara}
  \typeout{}
  \global\@acmjacmfalse
  \global\@acmtissecfalse
  \global\@acmtoclfalse
  \global\@acmtocsfalse
  \global\@acmtochifalse
  \global\@acmtodaesfalse
  \global\@acmtodsfalse
  \global\@acmtoisfalse
  \global\@acmtomacsfalse
  \global\@acmtomsfalse
  \global\@acmtoplasfalse
  \global\@acmtosemfalse
  \global\@acmtoitfalse
  \global\@acmtecsfalse
  \global\@acmtallipfalse
  \global\@acmjericfalse
  \global\@acmtacofalse
  \global\@acmjeafalse
  \global\@acmtslpfalse
  \global\@acmciefalse
  \global\@acmtosfalse
  \global\@acmcsurfalse
  \global\@acmjetctrue
  \global\@acmtosnfalse
  \global\@acmtalgfalse
  \global\@acmtaasfalse
  \global\@acmtwebfalse
  \global\@acmtkddfalse
  \global\@acmtretsfalse
  \global\@acmtmisfalse
  \global\@acmtiisfalse
  \global\@acmtistfalse
  \global\@acmtoctfalse
  \global\@acmjdiqfalse
  \global\@acmtaccessfalse
  \global\@acmtocefalse
  \global\@acmteacfalse
  \global\@acmtommfalse
  \global\@acmtsasfalse
  \global\@acmtompecsfalse
  \def\@journalName{ACM Journal on Emerging Technologies in Computing Systems}
  \def\@journalNameShort{ACM J. Emerg. Technol. Comput. Syst.}
  \def\@journalCode{jetc}
  \def\@permissionCodeOne{1550-4832}
}

\DeclareOption{acmtosn}{
  \typeout{}
  \typeout{Using ACM, TOSN option: 2010/05/04 by Aptara}
  \typeout{}
  \global\@acmjacmfalse
  \global\@acmtissecfalse
  \global\@acmtoclfalse
  \global\@acmtocsfalse
  \global\@acmtochifalse
  \global\@acmtodaesfalse
  \global\@acmtodsfalse
  \global\@acmtoisfalse
  \global\@acmtomacsfalse
  \global\@acmtomsfalse
  \global\@acmtoplasfalse
  \global\@acmtosemfalse
  \global\@acmtoitfalse
  \global\@acmtecsfalse
  \global\@acmtallipfalse
  \global\@acmjericfalse
  \global\@acmtacofalse
  \global\@acmjeafalse
  \global\@acmtslpfalse
  \global\@acmciefalse
  \global\@acmtosfalse
  \global\@acmcsurfalse
  \global\@acmjetcfalse
  \global\@acmtosntrue
  \global\@acmtalgfalse
  \global\@acmtaasfalse
  \global\@acmtwebfalse
  \global\@acmtkddfalse
  \global\@acmtretsfalse
  \global\@acmtmisfalse
  \global\@acmtiisfalse
  \global\@acmtistfalse
  \global\@acmtoctfalse
  \global\@acmjdiqfalse
  \global\@acmtaccessfalse
  \global\@acmtocefalse
  \global\@acmteacfalse
  \global\@acmtommfalse
  \global\@acmtsasfalse
  \global\@acmtompecsfalse
  \def\@journalName{ACM Transactions on Sensor Networks}
  \def\@journalNameShort{ACM Trans. Sensor Netw.}
  \def\@journalCode{tosn}
  \def\@permissionCodeOne{1550-4859}
}

\DeclareOption{acmtalg}{
  \typeout{}
  \typeout{Using ACM, TALG option: 2010/05/04 by Aptara}
  \typeout{}
  \global\@acmjacmfalse
  \global\@acmtissecfalse
  \global\@acmtoclfalse
  \global\@acmtocsfalse
  \global\@acmtochifalse
  \global\@acmtodaesfalse
  \global\@acmtodsfalse
  \global\@acmtoisfalse
  \global\@acmtomacsfalse
  \global\@acmtomsfalse
  \global\@acmtoplasfalse
  \global\@acmtosemfalse
  \global\@acmtoitfalse
  \global\@acmtecsfalse
  \global\@acmtallipfalse
  \global\@acmjericfalse
  \global\@acmtacofalse
  \global\@acmjeafalse
  \global\@acmtslpfalse
  \global\@acmciefalse
  \global\@acmtosfalse
  \global\@acmcsurfalse
  \global\@acmjetcfalse
  \global\@acmtosnfalse
  \global\@acmtalgtrue
  \global\@acmtaasfalse
  \global\@acmtwebfalse
  \global\@acmtkddfalse
  \global\@acmtretsfalse
  \global\@acmtmisfalse
  \global\@acmtiisfalse
  \global\@acmtistfalse
  \global\@acmtoctfalse
  \global\@acmjdiqfalse
  \global\@acmtaccessfalse
  \global\@acmtocefalse
  \global\@acmteacfalse
  \global\@acmtommfalse
  \global\@acmtsasfalse
  \global\@acmtompecsfalse
  \def\@journalName{ACM Transactions on Algorithms}
  \def\@journalNameShort{ACM Trans. Algor.}
  \def\@journalCode{talg}
  \def\@permissionCodeOne{1549-6325}
}

\DeclareOption{acmtaas}{
  \typeout{}
  \typeout{Using ACM, TAAS option: 2010/05/04 by Aptara}
  \typeout{}
  \global\@acmjacmfalse
  \global\@acmtissecfalse
  \global\@acmtoclfalse
  \global\@acmtocsfalse
  \global\@acmtochifalse
  \global\@acmtodaesfalse
  \global\@acmtodsfalse
  \global\@acmtoisfalse
  \global\@acmtomacsfalse
  \global\@acmtomsfalse
  \global\@acmtoplasfalse
  \global\@acmtosemfalse
  \global\@acmtoitfalse
  \global\@acmtecsfalse
  \global\@acmtallipfalse
  \global\@acmjericfalse
  \global\@acmtacofalse
  \global\@acmjeafalse
  \global\@acmtslpfalse
  \global\@acmciefalse
  \global\@acmtosfalse
  \global\@acmcsurfalse
  \global\@acmjetcfalse
  \global\@acmtosnfalse
  \global\@acmtalgfalse
  \global\@acmtaastrue
  \global\@acmtwebfalse
  \global\@acmtkddfalse
  \global\@acmtretsfalse
  \global\@acmtmisfalse
  \global\@acmtiisfalse
  \global\@acmtistfalse
  \global\@acmtoctfalse
  \global\@acmjdiqfalse
  \global\@acmtaccessfalse
  \global\@acmtocefalse
  \global\@acmteacfalse
  \global\@acmtommfalse
  \global\@acmtsasfalse
  \global\@acmtompecsfalse
  \def\@journalName{ACM Transactions on Autonomous and Adaptive Systems}
  \def\@journalNameShort{ACM Trans. Autonom. Adapt. Syst.}
  \def\@journalCode{taas}
  \def\@permissionCodeOne{1556-4665}
}

\DeclareOption{acmtweb}{
  \typeout{}
  \typeout{Using ACM, TWEB option: 2010/05/04 by Aptara}
  \typeout{}
  \global\@acmjacmfalse
  \global\@acmtissecfalse
  \global\@acmtoclfalse
  \global\@acmtocsfalse
  \global\@acmtochifalse
  \global\@acmtodaesfalse
  \global\@acmtodsfalse
  \global\@acmtoisfalse
  \global\@acmtomacsfalse
  \global\@acmtomsfalse
  \global\@acmtoplasfalse
  \global\@acmtosemfalse
  \global\@acmtoitfalse
  \global\@acmtecsfalse
  \global\@acmtallipfalse
  \global\@acmjericfalse
  \global\@acmtacofalse
  \global\@acmjeafalse
  \global\@acmtslpfalse
  \global\@acmciefalse
  \global\@acmtosfalse
  \global\@acmcsurfalse
  \global\@acmjetcfalse
  \global\@acmtosnfalse
  \global\@acmtalgfalse
  \global\@acmtaasfalse
  \global\@acmtwebtrue
  \global\@acmtkddfalse
  \global\@acmtretsfalse
  \global\@acmtmisfalse
  \global\@acmtiisfalse
  \global\@acmtistfalse
  \global\@acmtoctfalse
  \global\@acmjdiqfalse
  \global\@acmtaccessfalse
  \global\@acmtocefalse
  \global\@acmteacfalse
  \global\@acmtommfalse
  \global\@acmtsasfalse
  \global\@acmtompecsfalse
  \def\@journalName{ACM Transactions on the Web}
  \def\@journalNameShort{ACM Trans. Web}
  \def\@journalCode{tweb}
  \def\@permissionCodeOne{1559-1131}
}

\DeclareOption{acmtkdd}{
  \typeout{}
  \typeout{Using ACM, TKDD option: 2010/05/04 by Aptara}
  \typeout{}
  \global\@acmjacmfalse
  \global\@acmtissecfalse
  \global\@acmtoclfalse
  \global\@acmtocsfalse
  \global\@acmtochifalse
  \global\@acmtodaesfalse
  \global\@acmtodsfalse
  \global\@acmtoisfalse
  \global\@acmtomacsfalse
  \global\@acmtomsfalse
  \global\@acmtoplasfalse
  \global\@acmtosemfalse
  \global\@acmtoitfalse
  \global\@acmtecsfalse
  \global\@acmtallipfalse
  \global\@acmjericfalse
  \global\@acmtacofalse
  \global\@acmjeafalse
  \global\@acmtslpfalse
  \global\@acmciefalse
  \global\@acmtosfalse
  \global\@acmcsurfalse
  \global\@acmjetcfalse
  \global\@acmtosnfalse
  \global\@acmtalgfalse
  \global\@acmtaasfalse
  \global\@acmtwebfalse
  \global\@acmtkddtrue
  \global\@acmtretsfalse
  \global\@acmtmisfalse
  \global\@acmtiisfalse
  \global\@acmtistfalse
  \global\@acmtoctfalse
  \global\@acmjdiqfalse
  \global\@acmtaccessfalse
  \global\@acmtocefalse
  \global\@acmteacfalse
  \global\@acmtommfalse
  \global\@acmtsasfalse
  \global\@acmtompecsfalse
  \def\@journalName{ACM Transactions on Knowledge Discovery from Data}
  \def\@journalNameShort{ACM Trans. Knowl. Discov. Data.}
  \def\@journalCode{tkdd}
  \def\@permissionCodeOne{1556-4681}
}

\DeclareOption{acmtrets}{
  \typeout{}
  \typeout{Using ACM, TRETS option: 2010/05/04 by Aptara}
  \typeout{}
  \global\@acmjacmfalse
  \global\@acmtissecfalse
  \global\@acmtoclfalse
  \global\@acmtocsfalse
  \global\@acmtochifalse
  \global\@acmtodaesfalse
  \global\@acmtodsfalse
  \global\@acmtoisfalse
  \global\@acmtomacsfalse
  \global\@acmtomsfalse
  \global\@acmtoplasfalse
  \global\@acmtosemfalse
  \global\@acmtoitfalse
  \global\@acmtecsfalse
  \global\@acmtallipfalse
  \global\@acmjericfalse
  \global\@acmtacofalse
  \global\@acmjeafalse
  \global\@acmtslpfalse
  \global\@acmciefalse
  \global\@acmtosfalse
  \global\@acmcsurfalse
  \global\@acmjetcfalse
  \global\@acmtosnfalse
  \global\@acmtalgfalse
  \global\@acmtaasfalse
  \global\@acmtwebfalse
  \global\@acmtkddfalse
  \global\@acmtretstrue
  \global\@acmtmisfalse
  \global\@acmtiisfalse
  \global\@acmtistfalse
  \global\@acmtoctfalse
  \global\@acmjdiqfalse
  \global\@acmtaccessfalse
  \global\@acmtocefalse
  \global\@acmteacfalse
  \global\@acmtommfalse
  \global\@acmtsasfalse
  \global\@acmtompecsfalse
  \def\@journalName{ACM Transactions on Reconfigurable Technology and Systems}
  \def\@journalNameShort{ACM Trans. Reconfig. Technol. Syst.}
  \def\@journalCode{trets}
  \def\@permissionCodeOne{1936-7406}
}

\DeclareOption{acmtmis}{
  \typeout{}
  \typeout{Using ACM, TMIS option: 2010/07/14 by Aptara}
  \typeout{}
  \global\@acmjacmfalse
  \global\@acmtissecfalse
  \global\@acmtoclfalse
  \global\@acmtocsfalse
  \global\@acmtochifalse
  \global\@acmtodaesfalse
  \global\@acmtodsfalse
  \global\@acmtoisfalse
  \global\@acmtomacsfalse
  \global\@acmtomsfalse
  \global\@acmtoplasfalse
  \global\@acmtosemfalse
  \global\@acmtoitfalse
  \global\@acmtecsfalse
  \global\@acmtallipfalse
  \global\@acmjericfalse
  \global\@acmtacofalse
  \global\@acmjeafalse
  \global\@acmtslpfalse
  \global\@acmciefalse
  \global\@acmtosfalse
  \global\@acmcsurfalse
  \global\@acmjetcfalse
  \global\@acmtosnfalse
  \global\@acmtalgfalse
  \global\@acmtaasfalse
  \global\@acmtwebfalse
  \global\@acmtkddfalse
  \global\@acmtretsfalse
  \global\@acmtmistrue
  \global\@acmtiisfalse
  \global\@acmtistfalse
  \global\@acmtoctfalse
  \global\@acmjdiqfalse
  \global\@acmtaccessfalse
  \global\@acmtocefalse
  \global\@acmteacfalse
  \global\@acmtommfalse
  \global\@acmtsasfalse
  \global\@acmtompecsfalse
  \def\@journalName{ACM Transactions on Management Information Systems}
  \def\@journalNameShort{ACM Trans. Manag. Inform. Syst.}
  \def\@journalCode{tmis}
  \def\@permissionCodeOne{2158-656X}
}

\DeclareOption{acmtiis}{
  \typeout{}
  \typeout{Using ACM, TIIS option: 2010/07/14 by Aptara}
  \typeout{}
  \global\@acmjacmfalse
  \global\@acmtissecfalse
  \global\@acmtoclfalse
  \global\@acmtocsfalse
  \global\@acmtochifalse
  \global\@acmtodaesfalse
  \global\@acmtodsfalse
  \global\@acmtoisfalse
  \global\@acmtomacsfalse
  \global\@acmtomsfalse
  \global\@acmtoplasfalse
  \global\@acmtosemfalse
  \global\@acmtoitfalse
  \global\@acmtecsfalse
  \global\@acmtallipfalse
  \global\@acmjericfalse
  \global\@acmtacofalse
  \global\@acmjeafalse
  \global\@acmtslpfalse
  \global\@acmciefalse
  \global\@acmtosfalse
  \global\@acmcsurfalse
  \global\@acmjetcfalse
  \global\@acmtosnfalse
  \global\@acmtalgfalse
  \global\@acmtaasfalse
  \global\@acmtwebfalse
  \global\@acmtkddfalse
  \global\@acmtretsfalse
  \global\@acmtmisfalse
  \global\@acmtiistrue
  \global\@acmtistfalse
  \global\@acmtoctfalse
  \global\@acmjdiqfalse
  \global\@acmtaccessfalse
  \global\@acmtocefalse
  \global\@acmteacfalse
  \global\@acmtommfalse
  \global\@acmtsasfalse
  \global\@acmtompecsfalse
  \def\@journalName{ACM Transactions on Interactive Intelligent Systems}
  \def\@journalNameShort{ACM Trans. Interact. Intell. Syst.}
  \def\@journalCode{tiis}
  \def\@permissionCodeOne{2160-6455}
}

\DeclareOption{acmtist}{
  \typeout{}
  \typeout{Using ACM, TIST option: 2010/07/14 by Aptara}
  \typeout{}
  \global\@acmjacmfalse
  \global\@acmtissecfalse
  \global\@acmtoclfalse
  \global\@acmtocsfalse
  \global\@acmtochifalse
  \global\@acmtodaesfalse
  \global\@acmtodsfalse
  \global\@acmtoisfalse
  \global\@acmtomacsfalse
  \global\@acmtomsfalse
  \global\@acmtoplasfalse
  \global\@acmtosemfalse
  \global\@acmtoitfalse
  \global\@acmtecsfalse
  \global\@acmtallipfalse
  \global\@acmjericfalse
  \global\@acmtacofalse
  \global\@acmjeafalse
  \global\@acmtslpfalse
  \global\@acmciefalse
  \global\@acmtosfalse
  \global\@acmcsurfalse
  \global\@acmjetcfalse
  \global\@acmtosnfalse
  \global\@acmtalgfalse
  \global\@acmtaasfalse
  \global\@acmtwebfalse
  \global\@acmtkddfalse
  \global\@acmtretsfalse
  \global\@acmtmisfalse
  \global\@acmtiisfalse
  \global\@acmtisttrue
  \global\@acmtoctfalse
  \global\@acmjdiqfalse
  \global\@acmtaccessfalse
  \global\@acmtocefalse
  \global\@acmteacfalse
  \global\@acmtommfalse
  \global\@acmtsasfalse
  \global\@acmtompecsfalse
  \def\@journalName{ACM Transactions on Intelligent Systems and Technology}
  \def\@journalNameShort{ACM Trans. Intell. Syst. Technol.}
  \def\@journalCode{tist}
  \def\@permissionCodeOne{2157-6904}
}

\DeclareOption{acmtoct}{
  \typeout{}
  \typeout{Using ACM, TOCT option: 2011/10/31 by Aptara}
  \typeout{}
  \global\@acmjacmfalse
  \global\@acmtissecfalse
  \global\@acmtoclfalse
  \global\@acmtocsfalse
  \global\@acmtochifalse
  \global\@acmtodaesfalse
  \global\@acmtodsfalse
  \global\@acmtoisfalse
  \global\@acmtomacsfalse
  \global\@acmtomsfalse
  \global\@acmtoplasfalse
  \global\@acmtosemfalse
  \global\@acmtoitfalse
  \global\@acmtecsfalse
  \global\@acmtallipfalse
  \global\@acmjericfalse
  \global\@acmtacofalse
  \global\@acmjeafalse
  \global\@acmtslpfalse
  \global\@acmciefalse
  \global\@acmtosfalse
  \global\@acmcsurfalse
  \global\@acmjetcfalse
  \global\@acmtosnfalse
  \global\@acmtalgfalse
  \global\@acmtaasfalse
  \global\@acmtwebfalse
  \global\@acmtkddfalse
  \global\@acmtretsfalse
  \global\@acmtmisfalse
  \global\@acmtiisfalse
  \global\@acmtistfalse
  \global\@acmtocttrue
  \global\@acmjdiqfalse
  \global\@acmtaccessfalse
  \global\@acmtocefalse
  \global\@acmteacfalse
  \global\@acmtommfalse
  \global\@acmtsasfalse
  \global\@acmtompecsfalse
  \def\@journalName{ACM Transactions on Computation Theory}
  \def\@journalNameShort{ACM Trans. Comput. Theory}
  \def\@journalCode{toct}
  \def\@permissionCodeOne{1942-3454}
}

\DeclareOption{acmjdiq}{
  \typeout{}
  \typeout{Using ACM, JDIQ option: 2011/10/31 by Aptara}
  \typeout{}
  \global\@acmjacmfalse
  \global\@acmtissecfalse
  \global\@acmtoclfalse
  \global\@acmtocsfalse
  \global\@acmtochifalse
  \global\@acmtodaesfalse
  \global\@acmtodsfalse
  \global\@acmtoisfalse
  \global\@acmtomacsfalse
  \global\@acmtomsfalse
  \global\@acmtoplasfalse
  \global\@acmtosemfalse
  \global\@acmtoitfalse
  \global\@acmtecsfalse
  \global\@acmtallipfalse
  \global\@acmjericfalse
  \global\@acmtacofalse
  \global\@acmjeafalse
  \global\@acmtslpfalse
  \global\@acmciefalse
  \global\@acmtosfalse
  \global\@acmcsurfalse
  \global\@acmjetcfalse
  \global\@acmtosnfalse
  \global\@acmtalgfalse
  \global\@acmtaasfalse
  \global\@acmtwebfalse
  \global\@acmtkddfalse
  \global\@acmtretsfalse
  \global\@acmtmisfalse
  \global\@acmtiisfalse
  \global\@acmtistfalse
  \global\@acmtoctfalse
  \global\@acmjdiqtrue
  \global\@acmtaccessfalse
  \global\@acmtocefalse
  \global\@acmteacfalse
  \global\@acmtommfalse
  \global\@acmtsasfalse
  \global\@acmtompecsfalse
  \def\@journalName{ACM Journal of Data and Information quality}
  \def\@journalNameShort{ACM J. Data Inform. Quality}
  \def\@journalCode{jdiq}
  \def\@permissionCodeOne{1936-1955}
}

\DeclareOption{acmtaccess}{
  \typeout{}
  \typeout{Using ACM, TACCESS option: 2011/10/31 by Aptara}
  \typeout{}
  \global\@acmjacmfalse
  \global\@acmtissecfalse
  \global\@acmtoclfalse
  \global\@acmtocsfalse
  \global\@acmtochifalse
  \global\@acmtodaesfalse
  \global\@acmtodsfalse
  \global\@acmtoisfalse
  \global\@acmtomacsfalse
  \global\@acmtomsfalse
  \global\@acmtoplasfalse
  \global\@acmtosemfalse
  \global\@acmtoitfalse
  \global\@acmtecsfalse
  \global\@acmtallipfalse
  \global\@acmjericfalse
  \global\@acmtacofalse
  \global\@acmjeafalse
  \global\@acmtslpfalse
  \global\@acmciefalse
  \global\@acmtosfalse
  \global\@acmcsurfalse
  \global\@acmjetcfalse
  \global\@acmtosnfalse
  \global\@acmtalgfalse
  \global\@acmtaasfalse
  \global\@acmtwebfalse
  \global\@acmtkddfalse
  \global\@acmtretsfalse
  \global\@acmtmisfalse
  \global\@acmtiisfalse
  \global\@acmtistfalse
  \global\@acmtoctfalse
  \global\@acmjdiqfalse
  \global\@acmtaccesstrue
  \global\@acmtallipfalse
  \global\@acmtiisfalse
  \global\@acmtocefalse
  \global\@acmteacfalse
  \global\@acmtommfalse
  \global\@acmtsasfalse
  \global\@acmtompecsfalse
  \def\@journalName{ACM Transactions on Accessible Computing}
  \def\@journalNameShort{ACM Trans. Access. Comput.}
  \def\@journalCode{taccess}
  \def\@permissionCodeOne{1936-7228}
}

\DeclareOption{acmtoce}{
  \typeout{}
  \typeout{Using ACM, TOCE option: 2011/10/31 by Aptara}
  \typeout{}
  \global\@acmjacmfalse
  \global\@acmtissecfalse
  \global\@acmtoclfalse
  \global\@acmtocsfalse
  \global\@acmtochifalse
  \global\@acmtodaesfalse
  \global\@acmtodsfalse
  \global\@acmtoisfalse
  \global\@acmtomacsfalse
  \global\@acmtomsfalse
  \global\@acmtoplasfalse
  \global\@acmtosemfalse
  \global\@acmtoitfalse
  \global\@acmtecsfalse
  \global\@acmtallipfalse
  \global\@acmjericfalse
  \global\@acmtacofalse
  \global\@acmjeafalse
  \global\@acmtslpfalse
  \global\@acmciefalse
  \global\@acmtosfalse
  \global\@acmcsurfalse
  \global\@acmjetcfalse
  \global\@acmtosnfalse
  \global\@acmtalgfalse
  \global\@acmtaasfalse
  \global\@acmtwebfalse
  \global\@acmtkddfalse
  \global\@acmtretsfalse
  \global\@acmtmisfalse
  \global\@acmtiisfalse
  \global\@acmtistfalse
  \global\@acmtoctfalse
  \global\@acmjdiqfalse
  \global\@acmtaccessfalse
  \global\@acmtallipfalse
  \global\@acmtiisfalse
  \global\@acmtocetrue
  \global\@acmteacfalse
  \global\@acmtommfalse
  \global\@acmtsasfalse
  \global\@acmtompecsfalse
  \def\@journalName{ACM Transactions on Computing Education}
  \def\@journalNameShort{ACM Trans. Comput. Educ.}
  \def\@journalCode{toce}
  \def\@permissionCodeOne{1946-6226}
}

\DeclareOption{acmteac}{
  \typeout{}
  \typeout{Using ACM, TEAC option: 2012/07/04 by Orna Agmon Ben-Yehuda}
  \typeout{}
  \global\@acmjacmfalse
  \global\@acmtissecfalse
  \global\@acmtoclfalse
  \global\@acmtocsfalse
  \global\@acmtochifalse
  \global\@acmtodaesfalse
  \global\@acmtodsfalse
  \global\@acmtoisfalse
  \global\@acmtomacsfalse
  \global\@acmtomsfalse
  \global\@acmtoplasfalse
  \global\@acmtosemfalse
  \global\@acmtoitfalse
  \global\@acmtecsfalse
  \global\@acmtallipfalse
  \global\@acmjericfalse
  \global\@acmtacofalse
  \global\@acmjeafalse
  \global\@acmtslpfalse
  \global\@acmciefalse
  \global\@acmtosfalse
  \global\@acmcsurfalse
  \global\@acmjetcfalse
  \global\@acmtosnfalse
  \global\@acmtalgfalse
  \global\@acmtaasfalse
  \global\@acmtwebfalse
  \global\@acmtkddfalse
  \global\@acmtretsfalse
  \global\@acmtmisfalse
  \global\@acmtiisfalse
  \global\@acmtistfalse
  \global\@acmtoctfalse
  \global\@acmjdiqfalse
  \global\@acmtaccessfalse
  \global\@acmtallipfalse
  \global\@acmtiisfalse
  \global\@acmtocefalse
  \global\@acmteactrue
  \global\@acmtommfalse
  \global\@acmtsasfalse
  \global\@acmtompecsfalse
  \def\@journalName{ACM Transactions on Economics and Computation}
  \def\@journalNameShort{ACM Trans. Econ. Comp.}
  \def\@journalCode{teac}
  \def\@permissionCodeOne{1946-6227}
}
%
%%
%% TeXSupport: Added TOMM from acmlarge design on 2014/05/28
%%
\DeclareOption{acmtomm}{
  \typeout{}
  \typeout{Using ACM, TOMM's option: 2014/05/28 by Aptara}
  \typeout{}
  \global\@acmjacmfalse
  \global\@acmtissecfalse
  \global\@acmtoclfalse
  \global\@acmtocsfalse
  \global\@acmtochifalse
  \global\@acmtodaesfalse
  \global\@acmtodsfalse
  \global\@acmtoisfalse
  \global\@acmtomacsfalse
  \global\@acmtomsfalse
  \global\@acmtoplasfalse
  \global\@acmtosemfalse
  \global\@acmtoitfalse
  \global\@acmtecsfalse
  \global\@acmtallipfalse
  \global\@acmjericfalse
  \global\@acmtacofalse
  \global\@acmjeafalse
  \global\@acmtslpfalse
  \global\@acmciefalse
  \global\@acmtosfalse
  \global\@acmcsurfalse
  \global\@acmjetcfalse
  \global\@acmtosnfalse
  \global\@acmtalgfalse
  \global\@acmtaasfalse
  \global\@acmtwebfalse
  \global\@acmtkddfalse
  \global\@acmtretsfalse
  \global\@acmtmisfalse
  \global\@acmtiisfalse
  \global\@acmtistfalse
  \global\@acmtoctfalse
  \global\@acmjdiqfalse
  \global\@acmtaccessfalse
  \global\@acmtallipfalse
  \global\@acmtiisfalse
  \global\@acmtocefalse
  \global\@acmteacfalse
  \global\@acmtommtrue
  \global\@acmtsasfalse
  \global\@acmtompecsfalse
  \def\@journalName{ACM Transactions on Multimedia Computing, Communications and Applications}
  \def\@journalNameShort{ACM Trans. Multimedia Comput. Commun. Appl.}
  \def\@permissionCodeOne{1551-6857}
  \def\@permissionCodeTwo{0100}
}
%
%%
%% TeXSupport: Added new journal TSAS on 2014/09/10
%%
\DeclareOption{acmtsas}{
  \typeout{}
  \typeout{Using ACM, TSAS's option: 2014/09/10 by Aptara}
  \typeout{}
  \global\@acmjacmfalse
  \global\@acmtissecfalse
  \global\@acmtoclfalse
  \global\@acmtocsfalse
  \global\@acmtochifalse
  \global\@acmtodaesfalse
  \global\@acmtodsfalse
  \global\@acmtoisfalse
  \global\@acmtomacsfalse
  \global\@acmtomsfalse
  \global\@acmtoplasfalse
  \global\@acmtosemfalse
  \global\@acmtoitfalse
  \global\@acmtecsfalse
  \global\@acmtallipfalse
  \global\@acmjericfalse
  \global\@acmtacofalse
  \global\@acmjeafalse
  \global\@acmtslpfalse
  \global\@acmciefalse
  \global\@acmtosfalse
  \global\@acmcsurfalse
  \global\@acmjetcfalse
  \global\@acmtosnfalse
  \global\@acmtalgfalse
  \global\@acmtaasfalse
  \global\@acmtwebfalse
  \global\@acmtkddfalse
  \global\@acmtretsfalse
  \global\@acmtmisfalse
  \global\@acmtiisfalse
  \global\@acmtistfalse
  \global\@acmtoctfalse
  \global\@acmjdiqfalse
  \global\@acmtaccessfalse
  \global\@acmtallipfalse
  \global\@acmtiisfalse
  \global\@acmtocefalse
  \global\@acmteacfalse
  \global\@acmtommfalse
  \global\@acmtsastrue
  \global\@acmtompecsfalse
  \def\@journalName{ACM Transactions on Spatial Algorithms and Systems}
  \def\@journalNameShort{ACM Trans. Spatial Algorithms Syst.}
  \def\@permissionCodeOne{2374-0353}
}
%
%%
%% TeXSupport: Added new journal TOMPECS on 2014/09/10
%%
\DeclareOption{acmtompecs}{
  \typeout{}
  \typeout{Using ACM, TOMPECS's option: 2014/09/10 by Aptara}
  \typeout{}
  \global\@acmjacmfalse
  \global\@acmtissecfalse
  \global\@acmtoclfalse
  \global\@acmtocsfalse
  \global\@acmtochifalse
  \global\@acmtodaesfalse
  \global\@acmtodsfalse
  \global\@acmtoisfalse
  \global\@acmtomacsfalse
  \global\@acmtomsfalse
  \global\@acmtoplasfalse
  \global\@acmtosemfalse
  \global\@acmtoitfalse
  \global\@acmtecsfalse
  \global\@acmtallipfalse
  \global\@acmjericfalse
  \global\@acmtacofalse
  \global\@acmjeafalse
  \global\@acmtslpfalse
  \global\@acmciefalse
  \global\@acmtosfalse
  \global\@acmcsurfalse
  \global\@acmjetcfalse
  \global\@acmtosnfalse
  \global\@acmtalgfalse
  \global\@acmtaasfalse
  \global\@acmtwebfalse
  \global\@acmtkddfalse
  \global\@acmtretsfalse
  \global\@acmtmisfalse
  \global\@acmtiisfalse
  \global\@acmtistfalse
  \global\@acmtoctfalse
  \global\@acmjdiqfalse
  \global\@acmtaccessfalse
  \global\@acmtallipfalse
  \global\@acmtiisfalse
  \global\@acmtocefalse
  \global\@acmteacfalse
  \global\@acmtommfalse
  \global\@acmtsasfalse
  \global\@acmtompecstrue
  \def\@journalName{ACM Transactions on Modeling and Performance Evaluation of Computing Systems}
  \def\@journalName{ACM Trans. Model. Perform. Eval. Comput. Syst.}
  \def\@journalNameShort{ACM Trans. Model. Perform. Eval. Comput. Syst.}
  \def\@permissionCodeOne{2376-3639}
}
%
\ExecuteOptions{twoside,final,10pt,letterpaper}
\ProcessOptions

% Including fonts for Production Mode
\ifprod@mode
% New Century Schoolbook as base font
\renewcommand\rmdefault{pnc}
% Helvetica as second font
\renewcommand\sfdefault{phv}
\fi

% Packages required
\RequirePackage{latexsym}
\RequirePackage{color}
\usepackage{graphicx}


\typeout{Document Class `acmsmall' Electronic Submissions
\fileversion\space <\filedate> (ACM).}

\def\acmVolume#1{\def\@acmVolume{#1}}
\def\acmNumber#1{\def\@acmNumber{#1}}
\def\acmArticle#1{\def\@acmArticle{#1}}
\def\articleSeq#1{\def\@articleSeq{#1}}
\def\acmPrice#1{\def\@acmPrice{#1}}
\def\acmYear#1{\def\@acmYear{#1}}
\def\acmMonth#1{\def\@acmMonth{#1}}
\def\doi#1{\def\@doi{#1}}


%To transform the month number in its name in English
\newcommand{\monthWord}[1]{\ifcase#1\or
  January\or February\or March\or April\or May\or June\or
  July\or August\or September\or October\or November\or December\else Month\fi}

\newcommand{\monthInf}[1]{\ifcase#1\or
  01\or 02\or 03\or 04\or 05\or 06\or
  07\or 08\or 09\or 10\or 11\or 12\else 00\fi}

% First and Last page
\newcount\@firstpg
\newcount\@lastpg
\def\lastpage#1{\global\advance\@lastpg#1\relax}
\AtEndDocument{\ifelec@app\else\immediate\write\@mainaux{\string\lastpage{\the\c@page}}\fi}

\newdimen\trimheight
\newdimen\trimwidth
\newdimen\normaltextheight
\newdimen\tempdimen
\newbox\tempbox
\newbox\tbbox
\newdimen\tabledim

% Extra symbol
\DeclareSymbolFont{newlargesymbols}{OMX}{cmex}{m}{n}
\DeclareMathSymbol{\bigsqcup}{\mathop}{newlargesymbols}{"46}

% Bold Math
\def\boldmath{\mathversion{bold}}
\def\bm#1{\mathchoice
	  {\mbox{\boldmath$\displaystyle#1$}}%
          {\mbox{\boldmath$#1$}}%
          {\mbox{\boldmath$\scriptstyle#1$}}%
          {\mbox{\boldmath$\scriptscriptstyle#1$}}}

% Font information
\lineskip1\p@
\normallineskip1\p@
\def\baselinestretch{1}
\def\@ptsize{0} % needed for amssymbols.sty

\@maxdepth\maxdepth
\DeclareOldFontCommand{\rm}{\normalfont\rmfamily}{\mathrm}
\DeclareOldFontCommand{\sf}{\normalfont\sffamily}{\mathsf}
\DeclareOldFontCommand{\tt}{\normalfont\ttfamily}{\mathtt}
\DeclareOldFontCommand{\bf}{\normalfont\bfseries}{\mathbf}
\DeclareOldFontCommand{\it}{\normalfont\itshape}{\mathit}
\DeclareOldFontCommand{\sl}{\normalfont\slshape}{\@nomath\sl}
\DeclareOldFontCommand{\sc}{\normalfont\scshape}{\@nomath\sc}
\newcommand{\pcal}{\@fontswitch{\relax}{\mathcal}}
\newcommand{\mit}{\protect\pmit}
\newcommand{\pmit}{\@fontswitch{\relax}{\mathnormal}}
\def\cal{\mathcal}

\renewcommand{\@ptsize}{}
\renewcommand{\normalsize}{%
  \@setfontsize\normalsize\@xpt{11\p@}%
  \abovedisplayskip .5\baselineskip \@plus2\p@ \@minus\p@
  \belowdisplayskip \abovedisplayskip
  \abovedisplayshortskip 6\p@ \@minus 3\p@
  \belowdisplayshortskip 6\p@ \@minus 3\p@
  \let\@listi\@listI
}
\newcommand{\small}{%
  \@setfontsize\small\@ixpt{10\p@}%
  \abovedisplayskip 5\p@ \@plus 2\p@ \@minus \p@
  \belowdisplayskip \abovedisplayskip
  \abovedisplayshortskip 5\p@ \@minus 2\p@
  \belowdisplayshortskip 5\p@ \@minus 2\p@
  \def\@listi{%
      \leftmargin\leftmargini
      \topsep 5\p@ \@plus 2\p@ \@minus .2\p@
      \parsep \z@ \@plus .7\p@
      \itemsep 1.6\p@ \@plus .8\p@}%
}%

\newcommand{\footnotesize}{%
    \@setfontsize\footnotesize\@viiipt{9\p@}%
    \abovedisplayskip 4\p@ \@plus \p@
    \belowdisplayskip \abovedisplayskip
    \abovedisplayshortskip 4\p@ \@minus \p@
    \belowdisplayshortskip 4\p@ \@minus \p@
    \def\@listi{%
        \leftmargin\leftmargini
        \topsep 4\p@ \@plus \p@
        \parsep \z@ \@plus .5\p@
        \itemsep \p@ \@plus .7\p@}
}%
\normalsize

\newcommand\scriptsize{\@setfontsize\scriptsize\@viipt\@viiipt}
\newcommand\tiny{\@setfontsize\tiny\@vpt\@vipt}
\newcommand\large{\@setfontsize\large\@xiipt{14}}
\newcommand\Large{\@setfontsize\Large\@xivpt{18}}
\newcommand\LARGE{\@setfontsize\LARGE\@xviipt{22}}
\newcommand\huge{\@setfontsize\huge\@xxpt{25}}
\newcommand\Huge{\@setfontsize\Huge\@xxvpt{30}}

\def\rhfont{\fontfamily{\sfdefault}\fontsize{9}{10}\selectfont}
\def\rfootfont{\fontsize{7}{8}\selectfont}
\def\foliofont{\fontfamily{\sfdefault}\fontsize{9}{10}\selectfont}

\def\sectionfont{\fontfamily{\sfdefault}\fontsize{9}{11}\selectfont\bfseries\raggedright}
\def\refsectionfont{\fontfamily{\sfdefault}\fontsize{9}{11}\selectfont\bfseries}
\def\subsectionfont{\fontfamily{\sfdefault}\fontsize{9}{11}\selectfont\bfseries\raggedright}
\def\subsubsectionfont{\fontfamily{\sfdefault}\fontsize{9}{11}\selectfont\itshape\raggedright}
\def\paragraphfont{\fontsize{10}{11}\selectfont\itshape}

\def\figcaptionfont{\fontsize{8}{9}\selectfont}%
\def\figcaptionnumfont{\fontfamily{\sfdefault}\fontsize{8}{9}\selectfont}%
\def\subcaptionfont{\fontsize{8}{10}\selectfont}%
\def\subcaption#1{{\centering\subcaptionfont#1\par}}

\def\tablefont{\fontsize{8}{9}\selectfont}%
\def\intexttablefont{\fontsize{8}{9}\selectfont\centering}%
\def\tablecaptionfont{\fontfamily{\sfdefault}\fontsize{8}{9}\selectfont}%
\def\tablenumfont{\fontfamily{\sfdefault}\fontsize{8}{9}\selectfont}%
\def\tabnotefont{\fontsize{8}{9}\selectfont}
\def\ackfont{\fontsize{8}{10}\selectfont}

\setlength\trimheight {10in}
\setlength\trimwidth  {6.75in}

\textheight 48pc
\advance\textheight-7.3pt
\setlength\normaltextheight{\textheight}

\textwidth 33pc
\oddsidemargin .625in
\evensidemargin\trimwidth
\advance\evensidemargin-\oddsidemargin
\advance\evensidemargin-\textwidth

\marginparwidth .5in
\marginparsep .125in
\topmargin 36pt
\headheight 6.5\p@
\topskip6.2pt
\headsep 17.5pt
\parindent10\p@
\newdimen\normalparindent
\normalparindent\parindent

\newlength{\footheight}%
\footheight 10\p@
\footskip 28\p@

\columnsep 12\p@
\columnseprule 0\p@

\footnotesep 7\p@
\skip\footins 15\p@ plus 4\p@ minus 3\p@
\floatsep 1\baselineskip plus 2\p@ minus 2\p@
\textfloatsep \floatsep
\intextsep 1pc plus 1pc

\newlength{\@maxsep}%
\@maxsep 1pc

\dblfloatsep 1\baselineskip plus 2\p@ minus 2\p@
\dbltextfloatsep 20\p@ plus 2\p@ minus 4\p@

\newlength{\@dblmaxsep}%
\@dblmaxsep 20\p@

\@fptop 0\p@ plus 1fil
\@fpsep 1pc plus 2fil
\@fpbot 0\p@ plus 1fil
\@dblfptop 0\p@ plus 1fil
\@dblfpsep 8\p@ plus 2fil
\@dblfpbot 0\p@ plus 1fil

\marginparpush 6\p@

\parskip0\p@
\partopsep 0\p@
\@lowpenalty 51
\@medpenalty 151
\@highpenalty 301

\@beginparpenalty -\@lowpenalty
\@endparpenalty -\@lowpenalty
\@itempenalty -\@lowpenalty

\setcounter{topnumber}{3}
\def\topfraction{.99}
\setcounter{bottomnumber}{1}
\def\bottomfraction{.5}
\setcounter{totalnumber}{3}
\def\textfraction{.01}
\def\floatpagefraction{.85}
\setcounter{dbltopnumber}{2}
\def\dbltopfraction{.7}
\def\dblfloatpagefraction{.5}

% Copyright Information
\def\cpyright#1{\gdef\@cpyright{#1}}
\cpyright{ACM\ \@permissionCodeOne/\@acmYear/\monthInf{\@acmMonth}-ART\@acmArticle}

% Calculating total pages
\newcount\@totalpg
\def\acmPages#1{\def\@acmPages{#1}}
\acmPages{\@totalpg\@lastpg\global\advance\@totalpg-\@firstpg\global\advance\@totalpg\@ne\ifnum\the\@totalpg<\z@0\else\the\@totalpg\fi\ pages}

% Reference Format
\gdef\formatline{{\em{\@journalNameShort\ }}\@acmVolume, \@acmNumber, Article~\@acmArticle\ (\monthWord{\@acmMonth}\ \@acmYear), \@acmPages.\\ % Need Journal Name in italics - in 'ACM Reference Format' before 1. INTRODUCTION - Gerry - March 2012
{\tt DOI:}http://dx.doi.org/10.1145/\@doi} % Gerry March 2012 - on first page in 'ACM Reference Format'
\gdef\copyrightline{\copyright\ \@acmYear\ \@cpyright\ \$\@acmPrice}
\gdef\doiline{{\tt DOI:}http://dx.doi.org/10.1145/\@doi} % Gerry - March 2012 - beneath copyright line

% Page Style
\mark{{}{}}

\def\ps@headings{%
    \let\@mkboth\@gobbletwo
    \def\@oddhead{{\rhfont\rightmark}\hfill{\foliofont \@acmArticle:\thepage}}%
    \def\@evenhead{{\foliofont \@acmArticle:\thepage}\hfill{\rhfont\leftmark}}%
    \def\@evenfoot{\null\hfill{\rfootfont\@runningfoot}}
    \def\@oddfoot{{\rfootfont\@runningfoot} \hfill\null}%
    \let\partmark\@gobble
    \let\sectionmark\@gobble
    \let\subsectionmark\@gobble
}

\def\ps@appheadings{%
    \let\@mkboth\@gobbletwo
    \def\@oddhead{{\rhfont\rightmark}\hfill{\foliofont \thepage}}%
    \def\@evenhead{{\foliofont \thepage}\hfill{\rhfont\leftmark}}%
    \def\@evenfoot{\null\hfill{\rfootfont\@runningfoot}}
    \def\@oddfoot{{\rfootfont\@runningfoot} \hfill\null}%
    \let\partmark\@gobble
    \let\sectionmark\@gobble
    \let\subsectionmark\@gobble
}

\def\@runningfoot{}
\def\runningfoot#1{\gdef\@runningfoot{#1}}

\if@acmtodaes
 \def\pubphrase{Pub. date}
\else
\if@acmtosem
 \def\pubphrase{Pub. date}
\else
\if@acmjetc
 \def\pubphrase{Pub. date}
\else
\if@acmtiis
 \def\pubphrase{Pub. date}
\else
 \def\pubphrase{Publication date}
\fi\fi\fi\fi

\runningfoot{\if@acmtomm\@journalNameShort\else\@journalName\fi, Vol.~\@acmVolume, No.~\@acmNumber, Article~\@acmArticle,\ \pubphrase:\ \monthWord{\@acmMonth}\ \@acmYear.}

\def\@firstfoot{}
\gdef\firstfoot{\if@acmtomm\@journalNameShort\else\@journalName\fi, Vol.~\@acmVolume,\ No.~\@acmNumber,\ Article\ \@acmArticle,\ \pubphrase:\ \monthWord{\@acmMonth}\ \@acmYear.}

\def\ps@titlepage{%
    \let\@mkboth\@gobbletwo
    \let\@oddhead\@empty
    \def\@oddfoot{\null\hfill\fontsize{7}{8}\selectfont\firstfoot}
    \let\@evenhead\@empty
    \def\@evenfoot{\fontsize{7}{8}\selectfont\firstfoot\hfill\null}%
}

\def\titlepage{%
    \@restonecolfalse
    \if@twocolumn
        \@restonecoltrue
        \onecolumn
    \else
        \newpage
    \fi
    \thispagestyle{empty}%
    \c@page\z@
}

\def\endtitlepage{%
    \if@restonecol
        \twocolumn
    \else
        \newpage
    \fi
}

% Author and Affiliation
\def\author#1{\gdef\@author{#1}}%
\def\and{{\upshape and }}
\def\affil#1{\gdef\@affil{#1}\ifx\@affil\@empty\else{\reset@font\affilfont\unskip,\ #1\vphantom{gy}\endgraf}\fi}\affil{}

\def\titlefont{\fontfamily{\sfdefault}\fontsize{12}{12}\selectfont\bfseries}
\def\authorfont{\fontfamily{\sfdefault}\fontsize{10}{11}\rightskip0pt plus1fill\selectfont}
\def\affilfont{\fontfamily{\rmdefault}\fontsize{8}{11}\rightskip0pt plus1fill\selectfont}
\def\abstractfont{\fontsize{8}{10}\selectfont}

% Article Title page
\def\maketitle{%
    \newpage
    \thispagestyle{titlepage}%
    \global\@topnum\z@
    \begingroup
        \lineskip \z@
        \null
        \vskip -15.4\p@\relax
        \parindent\z@
        \begingroup
          \raggedright
          \hyphenpenalty\@M
          {\titlefont\@title\par}
	\global\@firstpg\the\c@page
        \endgroup
        \vskip 12\p@
        \begingroup

        {\addtolength{\baselineskip}{2\p@}%
            {\authorfont\@author\par}
            \vskip7pt
	    \ifx \@sponsors\@empty
	    \else
              \hbox{\vrule height .2\p@ width \textwidth}
              \@sponsors \par
            \fi
        }
\endgroup
     \par\vskip 22\p@\box\@abstract
     \par%
     \ifx\@categories\@empty
     \else
        \abstractfont
         \vskip 4\p@\relax
         \def\and{\unskip{\rm;} }%
         \noindent Categories and Subject Descriptors: \@categories\par
     \fi
     \ifx\@terms\@empty\else
        \abstractfont
        \vskip 4\p@
        \noindent  General Terms: \ignorespaces
        \@terms
        \par
     \fi
     \ifx\@keywords\@empty\else
        \abstractfont
	\vskip 4\p@
        \noindent  Additional Key Words and Phrases: \ignorespaces
        \@keywords
        \par
     \fi
     \ifx\@acmformat\@empty\else
        \abstractfont
        \vskip 4\p@
        \noindent  {\bf ACM Reference Format:}\\
        \@acmformat\vskip 0.5\p@
        \par
     \fi
    \par
    \endgroup
    \let\maketitle\relax
    \global\let\@sponsors\@empty
    \global\let\@categories\@empty
    \global\let\@terms\@empty
    \global\let\@keywords\@empty
    }

% Sponsor
\def\sponsor#1{\@ifnextchar
 [{\@sponsor{#1}}{\@xsponsor{#1}}}
\def\@sponsor#1[#2]{\edef\@tempa{\ifx \@sponsors\@empty
 \else ; \fi}{\def\protect{\noexpand\protect
 \noexpand}\def\and{\noexpand\and}\xdef\@sponsors{\@sponsors\@tempa #1 }}}
\def\@xsponsor#1{\edef\@tempa{\ifx \@sponsors\@empty \else ;
\fi}{\def\protect{\noexpand\protect\noexpand}\def\and{\noexpand
 \and}\xdef\@sponsors{\@sponsors\@tempa #1}}}
\def\@sponsors{}

% Abstract
\newbox\@abstract
\def\abstract{
\global\setbox\@abstract=\vbox\bgroup\everypar{}%
\abstractfont\noindent\ignorespaces}
\def\endabstract{\egroup}

% Terms
\def\terms#1{\gdef\@terms{#1}}
\let\@terms\@empty

% Keywords
\def\keywords#1{\gdef\@keywords{#1}}
\let\@keywords\@empty

% Reference Format
\def\acmformat#1{\gdef\@acmformat{#1 \formatline\vphantom{y}}}
\let\@acmformat\@empty

% Category
\def\category#1#2#3{%
    \@ifnextchar [{\@category{#1}{#2}{#3}}{\@category{#1}{#2}{#3}[]}}
\def\@category#1#2#3[#4]{%
    \edef\@tempa{\ifx \@categories\@empty \else ; \fi}%
    \begingroup
        \def\protect{\noexpand\protect\noexpand}%
        \let\and\relax
        \xdef\@categories{%
            \@categories
            \@tempa
            #1 [{\bf #2}]%
            \if!#4!%
                \if!#3!\else : #3\fi
            \else
                :\space
                \if!#3!\else #3\kern\z@---\hskip\z@\fi
                {\it #4}%
            \fi
        }%
    \endgroup
}

% Permission Information
\newbox\@permissionbox
\newenvironment{permission}{%
   \footnotesize
   \global\setbox\@permissionbox\vbox\bgroup\par\addvspace{3.1pt}\noindent\ignorespaces
   }{%
   \par\egroup}
%
\let\@categories\@empty
\def\bottomstuff{%
    \global\@topnum\z@
    \global\@botroom \textheight
    \@float{figure}[b]
        \footnotesize
        \parindent\z@
        \null
        \vskip -\textfloatsep
        \vskip 6\p@ plus2pt minus2pt
        \hrule \@height .5\p@ \@width \textwidth
        \vskip 6\p@ %7.5
        \ignorespaces
}
\def\endbottomstuff{\par%
Permission to make digital or hard copies  of part or all of this work
for personal or classroom use is
granted without fee provided that copies are not made or distributed for profit or commercial
advantage and that copies show this notice on the first page or initial screen of a display
along with the full citation. Copyrights for components of this work owned by others than ACM
must be honored. Abstracting with credit is permitted. To copy otherwise, to republish,
to post on servers, to redistribute to lists, or to use any component of this work in other
works requires prior specific permission and\hspace*{.5pt}/or a fee.
Permissions may be requested from Publications Dept., ACM, Inc., 2 Penn Plaza, Suite 701,
New York, NY 10121-0701 USA, fax $+$1 (212) 869-0481,
or permissions@acm.org.\par\box\@permissionbox
\copyrightline\par
\doiline
\vskip-13pt
\strut
\end@float
}

% Heads
\newcounter{part}
\newcounter{section}
\newcounter{subsection}[section]
\newcounter{subsubsection}[subsection]
\newcounter{paragraph}[subsubsection]
\def\thepart{\Roman{part}}
\def\thesection{\arabic{section}}
\def\thesubsection{\thesection.\arabic{subsection}}
\def\thesubsubsection{\thesubsection.\arabic{subsubsection}}
\def\theparagraph{\thesubsubsection.\arabic{paragraph}}

% for checking Uppercase heads
\newif\if@uchead\@ucheadfalse

\setcounter{secnumdepth}{3}
\def\part{\@startsection{part}{9}{\z@}%
                        {-10\p@ \@plus -4\p@ \@minus -2\p@}%
                        {4\p@}%
                        {\normalsize\itshape\@ucheadtrue}}
\def\section{\@startsection{section}{1}{\z@}%
                           {-.75\baselineskip \@plus -2\p@ \@minus -.2\p@}%
                           {.25\baselineskip}%
			   {\sectionfont\@ucheadtrue}}
\def\refsection{\@startsection{section}{1}{\z@}%
                              {-1\baselineskip \@plus -2\p@ \@minus -.2\p@}%
                              {.5\baselineskip}%
			      {\refsectionfont\@ucheadtrue}}
\def\subsection{\@startsection{subsection}{2}{\z@}%
                              {-.75\baselineskip \@plus -2\p@ \@minus -.2\p@}%
			      {.25\baselineskip}%
			      {\subsectionfont}}
\def\subsubsection{\@startsection{subsubsection}{3}{10pt}%
                                 {-.5\baselineskip \@plus -2\p@ \@minus -.2\p@}%
				 {-3.5\p@}{\subsubsectionfont}}
\def\paragraph{\@startsection{paragraph}{4}{\parindent}%
                             {-.5\baselineskip \@plus -2\p@ \@minus -.2\p@}%
			     {-3.5\p@}%
			     {\paragraphfont}}

\def\@seccntformat#1{\csname the#1\endcsname.\hskip .4em}
\let\@period=.
\def\@sect#1#2#3#4#5#6[#7]#8{%
  \ifnum #2>\c@secnumdepth
    \let\@svsec\@empty
  \else
    \refstepcounter{#1}%
    \edef\@svsec{\begingroup\csname the#1\endcsname\endgroup\relax .\hskip .4em}%
    \protected@edef\@svsec{\@seccntformat{#1}\relax}%
  \fi
  \@tempskipa #5\relax
  \ifdim \@tempskipa>\z@
    \begingroup
      #6{%
        \@hangfrom{\hskip #3\relax\@svsec}%
          \interlinepenalty \@M \if@uchead\MakeUppercase{#8}\else#8\fi\@@par}%
    \endgroup
    \csname #1mark\endcsname{#7}%
    \addcontentsline{toc}{#1}{%
      \ifnum #2>\c@secnumdepth \else
        \protect\numberline{\csname the#1\endcsname}%
      \fi
      #7}%
  \else
    \def\@svsechd{%
      #6{\hskip #3\relax
      \@svsec #8}%
      \csname #1mark\endcsname{#7}%
      \addcontentsline{toc}{#1}{%
        \ifnum #2>\c@secnumdepth \else
          \protect\numberline{\csname the#1\endcsname}%
        \fi
        #7}}%
  \fi
  \@xsect{#5}}
\def\@xsect#1{%
    \@tempskipa #1\relax
    \ifdim \@tempskipa>\z@
        \par
        \nobreak
        \vskip \@tempskipa
        \@afterheading
    \else
        \global\@nobreakfalse
        \global\@noskipsectrue
        \everypar{%
            \if@noskipsec
                \global\@noskipsecfalse
                \clubpenalty\@M
                \hskip -\parindent
                \begingroup
                    \@svsechd
                    \@period
                \endgroup
                \unskip
                \@tempskipa #1\relax
                \hskip -\@tempskipa
            \else
                \clubpenalty \@clubpenalty
                \everypar{}%
            \fi
        }%
    \fi
    \ignorespaces
}

% Lists
\def\@trivlist{%
    \@topsepadd\topsep
    \if@noskipsec
        \global\let\@period\@empty
        \leavevmode
        \global\let\@period.%
    \fi
    \ifvmode
        \advance\@topsepadd\partopsep
    \else
        \unskip
        \par
    \fi
    \if@inlabel
        \@noparitemtrue
        \@noparlisttrue
    \else
        \@noparlistfalse
        \@topsep\@topsepadd
    \fi
    \advance\@topsep \parskip
    \leftskip\z@skip
    \rightskip\@rightskip
    \parfillskip\@flushglue
    \@setpar{\if@newlist\else{\@@par}\fi}
    \global\@newlisttrue
    \@outerparskip\parskip
}
\labelsep 5\p@

\settowidth{\leftmargini}{9.}
\addtolength\leftmargini\labelsep

\settowidth{\leftmarginii}{(b)}
\addtolength\leftmarginii\labelsep

\leftmarginiii  \leftmarginii
\leftmarginiv   \leftmarginii
\leftmarginv    \leftmarginii
\leftmarginvi   \leftmarginii
\leftmargin     \leftmargini

\labelwidth\leftmargini
\advance\labelwidth-\labelsep
\def\@listI{%
    \leftmargin\leftmargini
    \parsep \z@
    \topsep .5\baselineskip \@plus 2\p@%
    \itemsep\z@%
}

\let\@listi\@listI

\@listi
\def\@listii{%
    \leftmargin\leftmarginii
    \labelwidth\leftmarginii
    \advance\labelwidth-\labelsep
    \topsep \z@
    \parsep \z@
    \itemsep \parsep
}
\def\@listiii{%
    \leftmargin\leftmarginiii
    \labelwidth\leftmarginiii
    \advance\labelwidth-\labelsep
    \topsep \z@ \@plus \p@
    \parsep \z@
    \itemsep \parsep
}
\def\@listiv{%
    \leftmargin\leftmarginiv
    \labelwidth\leftmarginiv
    \advance\labelwidth-\labelsep
}
\def\@listv{%
    \leftmargin\leftmarginv
    \labelwidth\leftmarginv
    \advance\labelwidth-\labelsep
}
\def\@listvi{%
    \leftmargin\leftmarginvi
    \labelwidth\leftmarginvi
    \advance\labelwidth-\labelsep
}
\newdimen\enumdim
\def\enummax#1{%
  \setbox\tempbox\hbox{#1\hskip\labelsep}%
  \enumdim\wd\tempbox
  \expandafter\global\csname leftmargin\romannumeral\the\@enumdepth\endcsname
  \enumdim}

\enummax{1.}
\def\enumerate{\@ifnextchar[{\@enumerate}{\@enumerate[\csname label\@enumctr\endcsname]}}%%
\def\@enumerate[#1]{\par\abovedisplayskip .25\baselineskip \@plus2\p@
                    \belowdisplayskip .25\baselineskip \@plus2\p@
      \ifnum \@enumdepth >3 \@toodeep\else
      \advance\@enumdepth\@ne
      \edef\@enumctr{enum\romannumeral\the\@enumdepth}%
      \setcounter{\@enumctr}{1}\enummax{#1}%
      \list
      {\csname label\@enumctr\endcsname}{\usecounter{\@enumctr}%
      \def\makelabel##1{\hss\llap{##1}}}\fi}
\def\endenumerate{\endlist}%%
\def\longenum{%
    \leftmargin0pt
    \ifnum \@enumdepth >3
        \@toodeep
    \else
        \advance\@enumdepth \@ne
        \edef\@enumctr{enum\romannumeral\the\@enumdepth}%
        \list{\csname label\@enumctr\endcsname}{%
            \usecounter{\@enumctr}%
            \labelwidth\z@\leftmargin0pt
	    \itemindent\parindent\advance\itemindent\labelsep
        }%
    \fi
}
\let\endlongenum\endlist

\def\labelenumi{{\rm (}\arabic{enumi}\/{\rm )}}
\def\theenumi{\arabic{enumi}}
\def\labelenumii{{\rm (}\alph{enumii}\rm{)}}
\def\theenumii{\alph{enumii}}
\def\p@enumii{\theenumi}
\def\labelenumiii{\roman{enumiii}.}
\def\theenumiii{\roman{enumiii}}
\def\p@enumiii{\theenumi{\rm (}\theenumii{\rm )}}
\def\labelenumiv{\Alph{enumiv}.}
\def\theenumiv{\Alph{enumiv}}
\def\p@enumiv{\p@enumiii\theenumiii}
\newcommand\labelitemi{\texthyphen}%
\newcommand\labelitemii{\texthyphen}%
\newcommand\labelitemiii{\texthyphen}%
\newcommand\labelitemiv{\texthyphen}%
\font\lcir = lcircle10 at 8pt
\newcommand\bulls{\raise1.5pt\hbox{\lcir\char'162}}
\def\textbullet{\leavevmode\raise2pt\hbox{\bulls}}
\def\texthyphen{---}
\newif\ifhyphen\hyphenfalse

\def\itemize{%
  \ifnum \@itemdepth >3 \@toodeep\else \advance\@itemdepth \@ne
  \edef\@itemitem{labelitem\romannumeral\the\@itemdepth}%
  \list{\csname\@itemitem\endcsname}%
       {\advance\leftmargin-5.7pt\labelsep2pt
       \def\makelabel##1{\hss\llap{##1}}}\fi}%
\let\enditemize =\endlist

\newenvironment{hyphenlist}{%
   \hyphentrue
   \renewcommand\labelitemi{\texthyphen}%
   \renewcommand\labelitemii{\texthyphen}%
   \renewcommand\labelitemiii{\texthyphen}%
   \renewcommand\labelitemiv{\texthyphen}%
   \begin{itemize}
}{%
   \end{itemize}
   \hyphenfalse}
%
\newenvironment{bulletlist}{%
\leftmargini20pt
   \renewcommand\labelitemi{\textbullet}%
   \renewcommand\labelitemii{\textbullet}%
   \renewcommand\labelitemiii{\textbullet}%
   \renewcommand\labelitemiv{\textbullet}%
   \begin{itemize}
}{%
   \end{itemize}}

\def\longitem{%
    \list{---}{%
        \labelwidth\z@
        \leftmargin\z@
        \itemindent\parindent
        \advance\itemindent\labelsep
    }%
}
\let\endlongitem\endlist
\def\verse{%
    \let\\=\@centercr
    \list{}{%
        \leftmargin 2pc
        \itemindent -1.5em
        \listparindent \itemindent
        \rightmargin\leftmargin
        \advance\leftmargin 1.5em
    }%
    \item[]
}

\let\endverse\endlist
\def\quotation{%
    \list{}{%
        \leftmargin 2pc
        \listparindent .5em
        \itemindent\listparindent
        \rightmargin\leftmargin
        \parsep \z@ \@plus \p@
    }%
    \item[]
}

\let\endquotation=\endlist
\def\quote{%
    \list{}{%
        \leftmargin 2pc
        \rightmargin\leftmargin
    }%
    \item[]
}

\let\endquote=\endlist
%
\def\extractfont{\fontsize{8}{10}\selectfont\leftskip8pt\rightskip8pt}
\newenvironment{extract}{\par\addvspace{7pt plus2pt}
\parindent8pt
\extractfont
\noindent\ignorespaces
}{%
\par\addvspace{6pt plus2pt}}

\def\descriptionlabel#1{%
  \hspace\labelsep \normalfont\itshape #1.%
}%
\newenvironment{description}{%
 \list{}{%
    \labelwidth\z@
    \let\makelabel\descriptionlabel
 }
}{\endlist}%

\def\describe#1{%
    \list{}{%
        \listparindent\parindent
        \settowidth{\labelwidth}{#1}%
        \leftmargin\labelwidth
        \addtolength\leftmargin\labelsep
        \def\makelabel##1{##1\hfil}%
    }%
}
\let\enddescribe\endlist

\def\program{%
    \ifx\@currsize\normalsize
        \small
    \else
        \rm
    \fi
    \tabbing
}
\let\endprogram\endtabbing

% Enunciations
\newif\ifitalicenv\italicenvtrue

\newtheorem{theorem}{Theorem}[section]
\newtheorem{conjecture}[theorem]{Conjecture}
\newtheorem{proposition}[theorem]{Proposition}
\newtheorem{lemma}[theorem]{Lemma}
\newtheorem{corollary}[theorem]{Corollary}
%
\newtheorem{exam}[theorem]{Example}
\newenvironment{example}{%
\italicenvfalse
\begin{exam}}{\end{exam}\italicenvtrue}
%
\newtheorem{defi}[theorem]{Definition}
\newenvironment{definition}{%
\italicenvfalse
\begin{defi}}{\end{defi}\italicenvtrue}

\def\@begintheorem#1#2{%
    \trivlist
    \item[%
        \hskip 12\p@
        \hskip \labelsep
        {\ifitalicenv\sc\else\itshape\fi #1\hskip 5\p@\relax{\rm #2}.\enspace}]%
        \ifitalicenv\itshape\else\upshape\fi\hskip-\labelsep%
}
\def\@opargbegintheorem#1#2#3{%
    \trivlist
    \item[\hskip 12pt
          \hskip \labelsep
          {\ifitalicenv{\sc{#1}}\else{\itshape#1}\fi%
	   \savebox\@tempboxa{\ifitalicenv{\scshape#3}\else{\itshape#3}\fi}%
	   \ifdim\wd\@tempboxa>\z@%
           \ {\rm #2}\unskip\hskip5pt\relax$($\box\@tempboxa$)$%
	   \fi.\unskip\hskip5pt}]
\ifitalicenv\itshape\else\upshape\fi\hskip-\labelsep}

\newif\if@qeded
\global\@qededfalse
\def\proof{%
    \global\@qededfalse
    \@ifnextchar[{\@xproof}{\@proof}}

\def\endproof{%
    \if@qeded\else\qed\fi
    \endtrivlist
}
\def\@proof{%
    \trivlist
    \item[%
        \hskip 12\p@
        \hskip \labelsep
        {\sc Proof.\enspace}]\hskip-\labelsep%
    \ignorespaces
}
\def\@xproof[#1]{%
    \trivlist
    \item[\hskip 12\p@\hskip \labelsep{\sc Proof #1.}]%
    \ignorespaces
}
\def\qed{\unskip\kern 10pt{\unitlength1pt\linethickness{.4pt}\framebox(5,5){}}
    \global\@qededtrue
    }%
\def\newdef#1#2{%
    \expandafter\@ifdefinable\csname #1\endcsname
        {\@definecounter{#1}%
         \expandafter\xdef\csname the#1\endcsname{\@thmcounter{#1}}%
         \global\@namedef{#1}{\@defthm{#1}{#2}}%
         \global\@namedef{end#1}{\@endtheorem}%
    }%
}
\def\@defthm#1#2{%
    \refstepcounter{#1}%
    \@ifnextchar[{\@ydefthm{#1}{#2}}{\@xdefthm{#1}{#2}}%
}
\def\@xdefthm#1#2{%
    \@begindef{#2}{\csname the#1\endcsname}%
    \ignorespaces
}
\def\@ydefthm#1#2[#3]{%
    \trivlist
    \item[%
        \hskip 10\p@
        \hskip \labelsep
        {\it #2%
         \savebox\@tempboxa{#3}%
         \ifdim \wd\@tempboxa>\z@
            \ \box\@tempboxa
         \fi.%
        }]%
    \ignorespaces
}
\def\@begindef#1#2{%
    \trivlist
    \item[%
        \hskip 10\p@
        \hskip \labelsep
        {\it #1\ \rm #2.}%
    ]%
}

% Maths
\def\theequation{\arabic{equation}}

\def\@marrayclassiv{\@addtopreamble{$\displaystyle \@nextchar$}}
\def\@marrayclassz{\ifcase \@lastchclass \@acolampacol \or \@ampacol \or
 \or \or \@addamp \or
 \@acolampacol \or \@firstampfalse \@acol \fi
\edef\@preamble{\@preamble
 \ifcase \@chnum
 \hfil$\relax\displaystyle\@sharp$\hfil \or $\relax\displaystyle\@sharp$\hfil
 \or \hfil$\relax\displaystyle\@sharp$\fi}}
\def\marray{\arraycolsep 2.5pt\let\@acol\@arrayacol \let\@classz\@marrayclassz
 \let\@classiv\@marrayclassiv \let\\\@arraycr\def\@halignto{}\@tabarray}
\def\endmarray{\crcr\egroup\egroup}

\arraycolsep 2.5\p@
\tabcolsep 6\p@
\arrayrulewidth .25\p@
\doublerulesep 2\p@
\tabbingsep \labelsep

\skip\@mpfootins = \skip\footins
\fboxsep = 3pt \fboxrule = .4\p@

% Table of Contents
\def\@pnumwidth{1.55em}
\def\@tocrmarg {2.55em}
\def\@dotsep{4.5}
\setcounter{tocdepth}{3}
\def\tableofcontents{%
    \section*{Contents\@mkboth{CONTENTS}{CONTENTS}}
    \@starttoc{toc}%
}
\def\l@part#1#2{%
    \addpenalty\@secpenalty
    \addvspace{2.25em \@plus \p@}%
    \begingroup
        \@tempdima 3em
        \parindent \z@
        \rightskip \@pnumwidth
        \parfillskip -\@pnumwidth
        {\large \bf \leavevmode #1\hfil \hb@xt@\@pnumwidth{\hss #2}}\par
        \nobreak
        \endgroup
}
\def\l@section#1#2{%
    \addpenalty\@secpenalty
    \addvspace{1.0em \@plus \p@}%
    \@tempdima 1.5em
    \begingroup
        \parindent \z@
        \rightskip \@pnumwidth
        \parfillskip -\@pnumwidth
        \bf \leavevmode #1\hfil \hb@xt@\@pnumwidth{\hss #2}\par
    \endgroup
}
\def\l@subsection{\@dottedtocline{2}{1.5em}{2.3em}}
\def\l@subsubsection{\@dottedtocline{3}{3.8em}{3.2em}}

% List of figures
\def\listoffigures{%
    \section*{List of Figures\@mkboth{LIST OF FIGURES}{LIST OF FIGURES}}
    \@starttoc{lof}}
\def\l@figure{\@dottedtocline{1}{1.5em}{2.3em}}

% List of tables
\def\listoftables{%
    \section*{List of Tables\@mkboth{LIST OF TABLES}{LIST OF TABLES}}
    \@starttoc{lot}}
\let\l@table\l@figure

% Index
\newif\if@restonecol
\def\theindex{%
    \@restonecoltrue
    \if@twocolumn \@restonecolfalse \fi
    \columnseprule \z@
    \columnsep 35\p@
    \twocolumn[\section*{Index}]
    \@mkboth{INDEX}{INDEX}%
    \thispagestyle{plain}%
    \parindent\z@
    \parskip\z@ \@plus .3\p@\relax
    \let\item\@idxitem
}

\def\endtheindex{%
    \if@restonecol
        \onecolumn
    \else
        \clearpage
    \fi
}
\def\@idxitem{\par\hangindent 40\p@}
\def\subitem{\par\hangindent 40\p@ \hspace*{20\p@}}
\def\subsubitem{\par\hangindent 40\p@ \hspace*{30\p@}}
\def\indexspace{\par \vskip 10\p@ \@plus 5\p@ \@minus 3\p@\relax}

% Footnote
\def\footnoterule{%
    \kern-3\p@
    \hrule \@width 36\p@ \@height 0.25\p@
    \kern 3\p@
}
\long\def\@makefntext#1{%
    \parindent 1em
    \noindent $^{\@thefnmark}$#1%
}

% Figures and Tables
\newlength\belowcaptionskip
\newlength\abovecaptionskip
\setlength\belowcaptionskip{3.5\p@}
\setlength\abovecaptionskip{6\p@}

\def\nocaption{\refstepcounter\@captype \par
 \vskip 1pc \hbox to\hsize{\hfil \figcaptionnumfont Figure \thefigure
 \hfil}}

\def\FigName{figure}%
\long\def\@caption#1[#2]#3{\par\begingroup
    \@parboxrestore
    \normalsize
    \@makecaption{\csname fnum@#1\endcsname}{\ignorespaces #3}\par
  \endgroup}

\long\def\@makecaption#1#2{%
  \ifx\FigName\@captype\baselineskip10pt
    \vskip\abovecaptionskip
    \setbox\@tempboxa\hbox{\figcaptionfont{\figcaptionnumfont#1}.\hskip7.3pt\relax #2\par}%
    \ifdim \wd\@tempboxa >\hsize
        \figcaptionfont{\figcaptionnumfont#1}.\hskip7.3pt\relax #2\par
    \else
        \centerline{\box\@tempboxa}%
    \fi
  \else%
    \setbox\tbbox=\vbox{\hsize\tempdimen\tablecaptionfont{\tablenumfont #1.\ }{#2\par}}%
    \setbox\@tempboxa\hbox{\hsize\tempdimen\tablecaptionfont{\tablenumfont #1.}\ {#2\par}}%
    \ifdim \wd\@tempboxa >\tempdimen
        \centerline{\box\tbbox}%
    \else
        \centerline{\box\@tempboxa}%
    \fi
    \vskip\belowcaptionskip
  \fi
}
%
\newcounter{figure}
\def\thefigure{\@arabic\c@figure}
\def\fps@figure{tbp}
\def\ftype@figure{1}
\def\ext@figure{lof}
%
\newif\ifcontinued
\global\continuedfalse
%
\def\continued{\global\continuedtrue}
%
\def\fnum@figure{\ifcontinued\global\continuedfalse\addtocounter{figure}{-1} Fig.~\thefigure---{\it Continued}\else Fig.~\thefigure\fi}%
\newenvironment{figure}
	       {\@float{figure}}
	       {\end@float}
\newenvironment{figure*}
	       {\@dblfloat{figure}}
	       {\end@dblfloat}
%
\newcounter{table}
\renewcommand\thetable{\Roman{table}}
\def\fps@table{tbp}
\def\ftype@table{2}
\def\ext@table{lot}
\def\tablename{Table}
\def\fnum@table{\ifcontinued\addtocounter{table}{-1} Table~\thetable---{\it Continued} \else Table~\thetable\fi}
\newenvironment{table}
               {\@float{table}}
               {\end@float}
\newenvironment{table*}
               {\@dblfloat{table}}
               {\end@dblfloat}

\long\def\tbl#1#2{%
\setbox\tempbox\hbox{\tablefont #2}%
\tabledim\hsize\advance\tabledim by -\wd\tempbox
\tempdimen\wd\tempbox
\global\divide\tabledim\tw@
\caption{#1\protect\vphantom{yp}}
\centerline{\box\tempbox}}%

\newenvironment{intexttable}{\par\addvspace{1.2pt plus2pt}
\intexttablefont
}{%
\par\addvspace{7pt plus2pt}}

\newenvironment{tabnote}{%
\par\vskip5pt
\tabnotefont
\@ifnextchar[{\@tabnote}{\@tabnote[]}}{%
\par}
\def\@tabnote[#1]{\def\@Tempa{#1}\leftskip\tabledim\rightskip\leftskip\ifx\@Tempa\@empty\else{\it #1:}\ \fi\ignorespaces}

\def\tabnoteentry#1#2{\parindent0pt\par{#1}{#2}}
\def\Note#1#2{\parindent0pt\par{\it #1}\ #2}

\newdimen\@narrowfig
\newbox\@nfigbox
\newbox\@nfcapbox
\newif\if@nfeven
\def\acmtable#1{%
    \@narrowfig #1\relax
    \let\caption\@atcap
    \let\nocaption\@atnocap
    \@ifnextchar[{\@ntab}{\@ntab[\fps@table]}%
}

\def\@ntab[#1]{%
    \expandafter\table\expandafter[#1]%
    \setbox\@nfigbox\vbox\bgroup
        \hsize \@narrowfig
        \@parboxrestore
}

\def\endacmtable{%
    \hb@xt@\textwidth{%
        \hfil
        \vbox{%
            \hsize \@narrowfig
            \box\@nfcapbox{%
                \baselineskip 4\p@
                \hbox{\vrule \@height .4\p@ \@width \hsize}%

            }%
            \vskip -\p@
            \box\@nfigbox
            \vskip -\p@
            \begingroup
                \baselineskip 4\p@
                \hbox{\vrule \@height .4\p@ \@width \hsize}%
            \endgroup
        }%
        \hfil
    }%
    \end@float
}
\def\@atmakecap#1#2{%
    \setbox\@tempboxa\hbox{#1.\hskip 1em\relax #2}%
    \ifdim \wd\@tempboxa >\hsize
        \sloppy #1.\hskip 1em\relax #2 \par
    \else
        \centerline{\box\@tempboxa}%
    \fi
}
\def\@atcap{%
        \par
    \egroup
    \refstepcounter\@captype
    \@dblarg{\@atcapx\@captype}%
}
\long\def\@atcapx#1[#2]#3{%
    \addcontentsline{\csname ext@#1\endcsname}{#1}{%
        \protect\numberline{\csname the#1\endcsname}{\ignorespaces #2}%
    }%
    \setbox\@nfcapbox\vbox{%
        \hsize \wd\@nfigbox
        \@parboxrestore
        \@atmakecap{\csname fnum@#1\endcsname}{\ignorespaces #3}%
        \par
    }%
}
\def\@atnocap{%
    \egroup
    \refstepcounter\@captype
    \setbox\@nfcapbox\vbox{%
        \hsize \wd\@nfigbox
        \centerline{\footnotesize \fnum@table}
    }%
}
\def\narrowfig#1{%
    \@narrowfig #1\relax
    \let\caption\@nfcap
    \let\nocaption\@nfnocap
    \@ifnextchar[{\@nfig}{\@nfig[\fps@figure]}%
}

\def\@nfig[#1]{%
    \expandafter\figure\expandafter[#1]%
    \setbox\@nfigbox\vbox\bgroup
        \hsize\@narrowfig
        \@parboxrestore
}

\def\endnarrowfig{%
    \hb@xt@\textwidth{%
        \if@nfeven
            \box\@nfcapbox  \hfil   \box\@nfigbox
        \else
            \box\@nfigbox   \hfil   \box\@nfcapbox
        \fi
    }%
    \endfigure
}
\def\@nfcap{%
        \par
    \egroup
    \refstepcounter\@captype
    \@dblarg{\@nfcapx\@captype}%
}
\def\@nfmakecap #1#2{%
    \setbox\@tempboxa\hbox{#1.\hskip 1em\relax #2}%
    \ifdim \wd\@tempboxa >\hsize
        \sloppy #1.\hskip 1em\relax #2 \par
    \else
        \@@line{%
            \if@nfeven\else\hfil\fi
            \box\@tempboxa
            \if@nfeven\hfil\fi
        }%
    \fi
}
\long\def\@nfcapx#1[#2]#3{%
    \addcontentsline{\csname ext@#1\endcsname}{#1}{%
        \protect\numberline{\csname the#1\endcsname}{\ignorespaces #2}%
    }%
    \@seteven
    \setbox\@nfcapbox\vbox to \ht\@nfigbox{%
        \hsize \textwidth
        \advance\hsize -2pc
        \advance\hsize -\wd\@nfigbox
        \@parboxrestore
        \vfil
        \@nfmakecap{\csname fnum@#1\endcsname}{\ignorespaces #3}%
        \par
        \vfil
    }%
}
\def\@nfnocap{%
    \egroup
    \refstepcounter\@captype
    \@seteven
    \setbox\@nfcapbox\vbox to \ht\@nfigbox{%
        \hsize \textwidth
        \advance\hsize -2pc
        \advance\hsize -\wd\@nfigbox
        \@parboxrestore
        \vfil
        \@@line{%
            \if@nfeven\else\hfil\fi
            \footnotesize \fnum@figure
            \if@nfeven\hfil\fi
        }%
        \vfil
    }%
}

\def\@seteven{%
    \@nfeventrue
    \@ifundefined{r@@nf\thefigure}{}{%
        \edef\@tmpnf{\csname r@@nf\thefigure\endcsname}%
        \edef\@tmpnf{\expandafter\@cdr\@tmpnf\@nil}%
        \ifodd\@tmpnf\relax
            \@nfevenfalse
        \fi
    }%
    \label{@nf\thefigure}%
    \edef\@tmpnfx{\if@nfeven e\else o\fi}%
    \edef\@tmpnf{%
        \write\@unused{%
            \noexpand\ifodd \noexpand\c@page
                \noexpand\if \@tmpnfx e%
                    \noexpand\@nfmsg{\thefigure}
                \noexpand\fi
            \noexpand\else
                \noexpand\if \@tmpnfx o%
                    \noexpand\@nfmsg{\thefigure}%
                \noexpand\fi
            \noexpand\fi
        }%
    }%
    \@tmpnf
}

\def\@nfmsg#1{Bad narrowfig: Figure #1 on page \thepage}
\newbox\@nfigbox
\newbox\@nfcapbox
\newif\if@nfeven

% Acknowledgments
\newenvironment{ack}{%
\refsection*{ACKNOWLEDGMENT}
\ackfont
}{\par}

\newenvironment{acks}{%
\refsection*{ACKNOWLEDGMENTS}
\ackfont
}{\par}

% History Dates
\def\received#1#2#3{\par\addvspace{14\p@}%
{\noindent\fontfamily{\sfdefault}\fontsize{8}{9}\selectfont{Received\ #1;\ revised\ #2;\ accepted\ #3}%
\par}}

% provide both spellings of Acknowledgment(s)
\let\acknowledgments\acks
\let\endacknowledgments\endacks
\let\acknowledgment\ack
\let\endacknowledgment\endack

\newcommand{\longpage}{\enlargethispage{\baselineskip}}
\newcommand{\shortpage}{\enlargethispage{-\baselineskip}}

% Appendices
\newfont{\apbf}{cmbx9}
\def\@withappendix#1{App--\number #1}
\newcommand{\elecappendix}{
}

\def\appenheader{\global\@topnum\z@ \global\@botroom \textheight \begin{figure}
\newfont{\sc}{cmcsc10}
\parindent\z@
\hbox{}
\vskip -\textfloatsep
\vskip 11pt
\hrule height .2pt width 30pc
\vskip 2pt\rule{0pt}{10pt}\ignorespaces}
\def\endappenheader{\end{figure}\gdef\appendixhead{}}

\def\@appsec{}

\def\appendix{\par
 \setcounter{section}{0}
 \setcounter{subsection}{0}
 \def\@appsec{APPENDIX }
        \def\thesection{\Alph{section}}
        \def\theHsection{\Alph{section}}}

% split electronic appendix into two parts:

\def\appendixhead#1{\appendix
\section*{ELECTRONIC APPENDIX}
The electronic appendix for this article can be accessed in the ACM Digital Library.}

\newif\ifelec@app\global\elec@appfalse
\long\def\elecappendix{\immediate\write\@mainaux{\string\lastpage{\the\c@page}}%
\clearpage
\makeatletter
\elec@apptrue
\pagenumbering{withappendix}
\pagestyle{appheadings}
\thispagestyle{titlepage}%
\makeatother
\appendix
{\vbox{\titlefont\parindent0pt\raggedright%
Online Appendix to:\par\@title\par{}}}\vskip 12\p@
\vbox{\authorfont\parindent0pt\@author{}}\vskip .5em\noindent
\vskip 11pt\noindent
\hrule height .2pt
\par
\def\endbottomstuff{%
\copyrightline\par
\doiline
\vskip-13pt
\strut
\end@float
}
\bottomstuff
\endbottomstuff
}

%-----------------------BIBLIOGRAPHY STUFF-------------------------
% this is adapted (November 1993) by Andrew Appel and Rebecca Davies from
%
%%%     filename        = "chicago.sty",
%%%     version         = "4",  % MODIFIED!
%%%     date            = "31 August 1992",
%%%     time            = "09:42:44 199",
%%%     author          = "Glenn Paulley",
%%%     address         = "Data Structuring Group
%%%                        Department of Computer Science
%%%                        University of Waterloo
%%%                        Waterloo, Ontario, Canada
%%%                        N2L 3G1",
%%%     telephone       = "(519) 885-1211",
%%%     FAX             = "(519) 885-1208",
%%%     email           = "gnpaulle@bluebox.uwaterloo.ca",

%%% ====================================================================
%
% this file: Modification of chicago.sty for new ACM bibliography
% style, which is similar (but not identical) to the ``Chicago'' style.
%
% chicago.sty: Style file for use with bibtex style chicago.bst, for
% bibliographies formatted according to the 13th Edition of the Chicago
% Manual of Style.
%
% 'newapa.bst' was made from 'plain.bst', 'named.bst', and 'apalike.bst',
% with lots of tweaking to make it look like APA style, along with tips
% from Young Ryu and Brian Reiser's modifications of 'apalike.bst'.
% newapa.sty formed the basis of this style, chicago.sty. Author-date
% references in newapa.bst formed the basis for chicago.bst. Chicagoa.bst
% supports annotations.
%
% Version 4 (August, 1992):
% - fixed chicago.bst and chicagoa.bst to handle long author lists in
%   sorting
% - fixed chicago.bst and chicagoa.bst so that missing page numbers in
%   ``article'' entries are handled correctly
% - modified chicago.sty to format entries with 2nd and subsequent lines
%   indented.
%
%   Citation format: (author-last-name year)
%             (author-last-name and author-last-name year)
%             (author-last-name et al. year)
%             (author-last-name)
%             author-last-name
%             author-last-name (year)
%             (author-last-name and author-last-name)
%             (author-last-name et al.)
%             (year) or (year,year)
%             year or year,year
%
%   Reference list ordering: alphabetical by author or whatever passes
%    for author in the absence of one.
%
% This BibTeX style has support for abbreviated author lists and for
%    year-only citations.  This is done by having the citations
%    actually look like
%
%    \citeauthoryear{full-author-info}{abbrev-author-info}{year}
%
% The LaTeX style has to have the following (or similar)
%
%     \let\@internalcite\cite
%     \def\fullcite{\def\citeauthoryear##1##2##3{##1, ##3}\@internalcite}
%     \def\fullciteA{\def\citeauthoryear##1##2##3{##1}\@internalcite}
%     \def\shortcite{\def\citeauthoryear##1##2##3{##2, ##3}\@internalcite}
%     \def\shortciteA{\def\citeauthoryear##1##2##3{##2}\@internalcite}
%     \def\citeyear{\def\citeauthoryear##1##2##3{##3}\@internalcite}
%
%
% -------------------------------------------------------------------------
%
% Citation macros (compatible with natbib package).
%
\AtBeginDocument{%
\@ifpackageloaded{natbib}{% Natbib loaded
\renewcommand\bibsection{%
    \refsection*{{\refname}%
        \@mkboth{\uppercase{\refname}}{\uppercase{\refname}}%
}}%
\bibpunct[, ]{[}{]}{;}{a}{}{,}
\let\citeN\cite
\let\cite\citep
\let\citeANP\citeauthor
\let\citeNN\citeyearpar
\let\citeyearNP\citeyear
\let\citeyear\citeyearpar
\let\citeNP\citealt
\def\shortcite#1{\citeyear{#1}}
\DeclareRobustCommand\citeA
   {\begingroup\NAT@swafalse\let\NAT@ctype\@ne\NAT@partrue\NAT@fullfalse\NAT@open\NAT@citetp}
\newcommand\newblock{}
}{% Natbib not loaded
\let\@internalcite\cite
\def\cite{\def\@citeseppen{-1000}%
    \def\@cite##1##2{[##1\if@tempswa , ##2\fi]}%
    \def\citeauthoryear##1##2##3{##2 ##3}\@internalcite}
\def\citeXNP#1#2{%
  \def\@cite@label{#2}%
  \def\@cite##1##2{##1\if@tempswa , ##2\fi}%
  \def\citeauthoryear##1##2##3{\@cite@label}\@internalcite{#1}}
\def\citeNP{\def\@citeseppen{-1000}%
    \def\@cite##1##2{##1\if@tempswa , ##2\fi}%
    \def\citeauthoryear##1##2##3{##2 ##3}\@internalcite}
\def\citeN{\def\@citeseppen{-1000}%
    \def\@cite##1##2{##1\if@tempswa , ##2]\else{]}\fi}%
    \def\citeauthoryear##1##2##3{##2 [##3}\@citedata}
\def\shortcite#1{\citeyear{#1}}
\def\citeS#1{[\citeANP{#1} \citeyearNP{#1}]}
\def\citeNS#1{\citeANP{#1} \citeyear{#1}}
\def\citeNPS#1{\citeANP{#1} \citeyearNP{#1}}
%testing year,year
\def\citeNN{\def\@citeseppen{-1000}%
    \def\@cite##1##2{[##1\if@tempswa , ##2\fi]}%
    \def\citeauthoryear##1##2##3{##3}\@citedata}

\def\citeA{\def\@citeseppen{-1000}%
    \def\@cite##1##2{[##1\if@tempswa , ##2\fi]}%
    \def\citeauthoryear##1##2##3{##2}\@internalcite}
\def\citeANP{\def\@citeseppen{-1000}%
    \def\@cite##1##2{##1\if@tempswa , ##2\fi}%
    \def\citeauthoryear##1##2##3{##2}\@internalcite}

\def\citeyear{\def\@citeseppen{-1000}%
    \def\@cite##1##2{[##1\if@tempswa , ##2\fi]}%
    \def\citeauthoryear##1##2##3{##3}\@citedata}
\def\citeyearNP{\def\@citeseppen{-1000}%
    \def\@cite##1##2{##1\if@tempswa , ##2\fi}%
    \def\citeauthoryear##1##2##3{##3}\@citedata}

%
% \@citedata and \@citedatax:
%
% Place commas in-between citations in the same \citeyear, \citeyearNP,
% or \citeN command.
% Use something like \citeN{ref1,ref2,ref3} and \citeN{ref4} for a list.
%
\def\@citedata{%
        \@ifnextchar [{\@tempswatrue\@citedatax}%
                                  {\@tempswafalse\@citedatax[]}%
}

\def\@citedatax[#1]#2{%
\if@filesw\immediate\write\@auxout{\string\citation{#2}}\fi%
  \def\@citea{}\@cite{\@for\@citeb:=#2\do%
    {\@citea\def\@citea{; }\@ifundefined% by Young
       {b@\@citeb}{{\bf ?}%
       \@warning{Citation `\@citeb' on page \thepage \space undefined}}%
{\csname b@\@citeb\endcsname}}}{#1}}%

% don't box citations, separate with ; and a space
% also, make the penalty between citations negative: a good place to break.
%
\def\@citex[#1]#2{%
\if@filesw\immediate\write\@auxout{\string\citation{#2}}\fi%
  \def\@citea{}\@cite{\@for\@citeb:=#2\do%
    {\@citea\def\@citea{; }\@ifundefined% by Young
       {b@\@citeb}{{\bf ?}%
       \@warning{Citation `\@citeb' on page \thepage \space undefined}}%
{\csname b@\@citeb\endcsname}}}{#1}}%

% Fix cite so it doesn't repeat author lists in citations:

\def\cite{\def\@citeseppen{-1000}%
    \def\@cite##1##2{[##1\if@tempswa , ##2\fi]}%
    \let\@lastauthor=\@noauthor
    \let\citeauthoryear=\citeauthoryear@no@repeats\@internalcite}
    %\def\citeauthoryear##1##2##3{##2 ##3}\@internalcite

\def\@noauthor={\relax}
\let\@lastauthor=\@noauthor
\let\@currauthor=\@noauthor

\def\citeauthoryear@no@repeats#1#2#3{%
  \def\@currauthor{\csname @author #1\endcsname}%
  \ifx\@lastauthor\@currauthor{#3}\else{#2 #3}\fi%
  \let\@lastauthor=\@currauthor}
}}

% Bibliography
\let\@biblabel\@gobble
\newdimen\bibindent
\bibindent=16pt
\newcommand\refname{REFERENCES}
\def\thebibliography#1{%
    \footnotesize
    \refsection*{{\refname}
        \@mkboth{\uppercase{\refname}}{\uppercase{\refname}}%
    }
    \list{}{
        \settowidth\labelwidth{}
        \leftmargin0pt
        \advance\leftmargin\bibindent
        \itemindent -\bibindent
        \itemsep2pt
        \parsep \z@
        \usecounter{enumi}%
    }%
    \let\newblock\@empty
    \sloppy
    \sfcode`\.=1000\relax
}
\let\endthebibliography=\endlist

% Blackboard font
\DeclareFontFamily{OT1}{ams}{}
\DeclareFontShape{OT1}{ams}{m}{n}{ <-> msam10 }{}
\DeclareFontShape{OT1}{ams}{m}{it}{ <-> msam10 }{}
\DeclareFontShape{OT1}{ams}{bx}{n}{ <-> msbm10 }{}
\DeclareFontShape{OT1}{ams}{bx}{it}{ <-> msbm10 }{}

\def\bb#1{\mathchoice
	 {\mbox{\fontfamily{ams}\fontsize{\tf@size}{\tf@size}\selectfont\bf#1}}%
	 {\mbox{\fontfamily{ams}\fontsize{\tf@size}{\tf@size}\selectfont\bf#1}}%
	 {\mbox{\fontfamily{ams}\fontsize{\sf@size}{\sf@size}\selectfont\bf#1}}%
	 {\mbox{\fontfamily{ams}\fontsize{\ssf@size}{\ssf@size}\selectfont\bf#1}}}

\DeclareMathAlphabet{\mathbb}{OT1}{ams}{bx}{n}
\SetMathAlphabet\mathbb{normal}{OT1}{ams}{bx}{n}
\SetMathAlphabet\mathbb{bold}{OT1}{ams}{bx}{n}
\def\bb{\mathbb}

\def\text#1{\ifmmode
        \mathchoice
	{\hbox{\fontsize{\tf@size}{\tf@size}\selectfont#1}}%
	{\hbox{\fontsize{\tf@size}{\tf@size}\selectfont#1}}%
	{\hbox{\fontsize{\sf@size}{\sf@size}\selectfont#1}}%
	{\hbox{\fontsize{\ssf@size}{\ssf@size}\selectfont#1}}%
       \else\hbox{\rm#1}\fi}
%
% newdef need to take the optional parameters of newtheorem
\def\newdef#1{\@ifnextchar[{\@xnewdef{#1}}{\@ynewdef{#1}}}
\def\@xnewdef#1[#2]#3{\newtheorem{italic@#1}[#2]{{\em #3}}\@newdef{#1}}
\def\@ynewdef#1#2{\@ifnextchar[{\@xynewdef{#1}{#2}}{\@yynewdef{#1}{#2}}}
\def\@xynewdef#1#2[#3]{\newtheorem{italic@#1}{{\em #2}}[#3]\@newdef{#1}}
\def\@yynewdef#1#2{\newtheorem{italic@#1}{{\em #2}}\@newdef{#1}}
%
\def\@newdef#1{\newenvironment{#1}{\@ifnextchar[{\@xstartdef{#1}}{\@ystartdef{#1}}}{\end{italic@#1}}}
%
\def\@xstartdef#1[#2]{\begin{italic@#1}[{\em #2}]\rm}
\def\@ystartdef#1{\begin{italic@#1}\rm}
%
\newdef{remark}[theorem]{Remark}

% Page number Panel
\def\openartnum{\vbox to 1.125in{\vskip.125in\vfill\hbox to 26pt{\textcolor{white}{\fontfamily{\sfdefault}\fontsize{12}{7}\selectfont\bfseries\@acmArticle}\hfill}\vfill}}
\def\closeartnum{\vbox to 1.125in{\vskip-.125in\vfill\hbox to 26pt{\textcolor{white}{\fontfamily{\sfdefault}\fontsize{12}{7}\selectfont\bfseries\@acmArticle}\hfill}\vfill}}
\def\artnum{\vbox to 1in{\vfill\hbox to 26pt{\textcolor{white}{\fontfamily{\sfdefault}\fontsize{12}{7}\selectfont\bfseries\@acmArticle}\hfill}\vfill}}
%
\def\opentab{\hbox{\vrule width45.75pt depth0pt height1.125in\hspace*{-35.5pt}\openartnum}}
\def\normtab{\hbox{\vrule width45.75pt depth0pt height1in\hspace*{-35.5pt}\artnum}}
\def\closetab{\hbox{\vrule width45.75pt depth0pt height1.125in\hspace*{-35.5pt}\closeartnum}}
%
\newcommand\tab{\ifcase\@articleSeq\or
\vbox{\vskip-.125in\opentab}\or \vbox{\vskip1in\normtab}\or \vbox{\vskip2in\normtab}\or \vbox{\vskip3in\normtab}\or \vbox{\vskip4in\normtab}\or \vbox{\vskip5in\normtab}\or \vbox{\vskip6in\normtab}\or \vbox{\vskip7in\normtab}\or \vbox{\vskip8in\normtab}\or \vbox{\vskip9in\closetab}\or
\vbox{\vskip-.125in\opentab}\or \vbox{\vskip1in\normtab}\or \vbox{\vskip2in\normtab}\or \vbox{\vskip3in\normtab}\or \vbox{\vskip4in\normtab}\or \vbox{\vskip5in\normtab}\or \vbox{\vskip6in\normtab}\or \vbox{\vskip7in\normtab}\or \vbox{\vskip8in\normtab}\or \vbox{\vskip9in\closetab}\or
\vbox{\vskip-.125in\opentab}\or \vbox{\vskip1in\normtab}\or \vbox{\vskip2in\normtab}\or \vbox{\vskip3in\normtab}\or \vbox{\vskip4in\normtab}\or \vbox{\vskip5in\normtab}\or \vbox{\vskip6in\normtab}\or \vbox{\vskip7in\normtab}\or \vbox{\vskip8in\normtab}\or \vbox{\vskip9in\closetab}\fi}

% Output Routine
\def\@outputpage{%
\begingroup           % the \endgroup is put in by \aftergroup
  \let \protect \noexpand
  \@resetactivechars
  \@parboxrestore
  \shipout \vbox{%
    \set@typeset@protect
    \aftergroup \endgroup
    \aftergroup \set@typeset@protect
                                % correct? or just restore by ending
                                % the group?
  \if@specialpage
    \global\@specialpagefalse\@nameuse{ps@\@specialstyle}%
  \fi
  \if@twoside
    \ifodd\count\z@ \let\@thehead\@oddhead \let\@thefoot\@oddfoot
         \let\@themargin\oddsidemargin
    \else \let\@thehead\@evenhead
       \let\@thefoot\@evenfoot \let\@themargin\evensidemargin
    \fi
  \fi
  \reset@font
  \normalsize
  \normalsfcodes
  \let\label\@gobble
  \let\index\@gobble
  \let\glossary\@gobble
  \baselineskip\z@skip \lineskip\z@skip \lineskiplimit\z@
    \@begindvi
    \ifelec@app\else\ifnum\c@page=1\vbox to 0pt{\hbox to \trimwidth{\hfill\tab}}\fi\fi
    \vskip \topmargin
    \moveright\@themargin \vbox {%
      \setbox\@tempboxa \vbox to\headheight{%
        \vfil
        \color@hbox
          \normalcolor
          \hb@xt@\textwidth{\@thehead}%
        \color@endbox
        }%                        %% 22 Feb 87
      \dp\@tempboxa \z@
      \box\@tempboxa
      \vskip \headsep
      \box\@outputbox
      \baselineskip \footskip
      \color@hbox
        \normalcolor
        \hb@xt@\textwidth{\@thefoot}%
      \color@endbox
      }%
    }%
  \global \@colht \textheight
  \stepcounter{page}%
  \let\firstmark\botmark
}
%
\ps@headings
\pagenumbering{arabic}
\onecolumn

\frenchspacing
\sloppy
\widowpenalty10000
\clubpenalty10000

\endinput

% End of file `acmsmall.cls' Version 1.4
