# Supplementary material for: Generation of 2-mode scale-free graphs for link-level internet topology modeling
Source: PLoS One. 2020 Nov 9;15(11):e0240100. doi: 10.1371/journal.pone.0240100 (PMC7652253; doi:10.1371/journal.pone.0240100)
Supplement: S1 File — (ZIP) [file pone.0240100.s001.zip › SubNetG_ revision/itom.bib]

% This file was created with JabRef 2.6.
% Encoding: Cp1252

@STRING{EJOR = {European Journal of Operational Research}}

@STRING{JSAC = {{IEEE} Journal on Selected Areas in Communications}}

@STRING{IEEESelected = JSAC}

@STRING{IEEETransOnCom = {{IEEE} Transactions on Computers}}

@STRING{INFOCOM00 = {Proceedings of the INFOCOM 2000 Conference}}

@STRING{INFOCOM01 = {Proceedings of the INFOCOM 2001 Conference}}

@STRING{INFOCOM02 = {Proceedings of the INFOCOM 2002 Conference}}

@STRING{INFOCOM03 = {Proceedings of the INFOCOM 2003 Conference}}

@STRING{INFOCOM04 = {Proceedings of the INFOCOM 2004 Conference}}

@STRING{INFOCOM05 = {Proceedings of the INFOCOM 2005 Conference}}

@STRING{INFOCOM06 = {Proceedings of the INFOCOM 2006 Conference}}

@STRING{INFOCOM93 = {Proceedings of the INFOCOM '93 Conference}}

@STRING{INFOCOM94 = {Proceedings of the INFOCOM '94 Conference}}

@STRING{INFOCOM95 = {Proceedings of the INFOCOM '95 Conference}}

@STRING{INFOCOM96 = {Proceedings of the INFOCOM '96 Conference}}

@STRING{INFOCOM97 = {Proceedings of the INFOCOM '97 Conference}}

@STRING{INFOCOM98 = {Proceedings of the INFOCOM '98 Conference}}

@STRING{INFOCOM99 = {Proceedings of the INFOCOM '99 Conference}}

@STRING{TON = {{IEEE/ACM} Transactions on Networking}}


@inproceedings{TraceNet,
  acmid = {1879188},
  added-at = {2012-04-07T09:45:55.000+0200},
  address = {New York, NY, USA},
  author = {Tozal, M. Engin and Sarac, Kamil},
  biburl = {http://www.bibsonomy.org/bibtex/265778ed6df1ecca5b216ca550ce3ba7f/emrahcem},
  booktitle = {Proceedings of the 10th annual conference on Internet measurement},
  doi = {10.1145/1879141.1879188},
  groups = {public},
  interhash = {8bb9d71b822370f827b9780b3f7a6259},
  intrahash = {65778ed6df1ecca5b216ca550ce3ba7f},
  isbn = {978-1-4503-0483-2},
  keywords = {internet network subnet topology tozal traceroute},
  location = {Melbourne, Australia},
  numpages = {13},
  pages = {356--368},
  publisher = {ACM},
  series = {IMC '10},
  timestamp = {2012-04-07T09:45:55.000+0200},
  title = {TraceNET: an internet topology data collector},
  url = {http://doi.acm.org/10.1145/1879141.1879188},
  username = {emrahcem},
  year = 2010
}       


@INPROCEEDINGS{My:ITWF-prj,
  author = {Turgay Korkmaz (PI)},
  title = {Collaborative Research: A Three-Pronged Strategy Integrating Research
	and Education to Increase the Participation of Women and Minorities
	in ITWF}
}

@INPROCEEDINGS{karypis:partition,
  author = {Abou-Rjeili, A. and Karypis, G.},
  title = {Multilevel Algorithms for Partitioning Power-Law Graphs},
  booktitle = {{IEEE} International Parallel and Distributed Processing Symposium
	{(IPDPS)}},
  year = {2006},
  address = {Rhodes Island, GREECE},
  month = {April}
}

@INPROCEEDINGS{abowd:cscw,
  author = {Abowd, G. and Atkeson, C. and Feinstein, A. and Goolamabbas, Y. and
	Hmelo, C. and Register, S. and Sawhney, N. and Tani M.},
  title = {Classroom 2000: Enhancing Classroom Interaction and Review},
  booktitle = {CSCW '96},
  year = {1996},
  month = {March}
}

@INPROCEEDINGS{abowd:2000,
  author = {Abowd, G. and Atkeson, C. and Feinstein, A. and Hmelo, C. and Kooper,
	R. and Long, S. and Sawhney, N. and Tani, M.},
  title = {Teaching and Learning as Multimedia Authoring: The Classroom 2000
	Project},
  booktitle = {ACM Multimedia},
  year = {1996},
  month = {November}
}

@INPROCEEDINGS{bias:stoc,
  author = {Achlioptas, D. and Clauset, A. and Kempe, D. and Moore, C.},
  title = {On the Bias of Traceroute Sampling},
  booktitle = {{ACM STOC}},
  year = {2005},
  address = {Baltimore, MD, USA},
  month = {May}
}

@article{Clauset:2009,
 author = {Clauset, Aaron and Shalizi, Cosma Rohilla and Newman, M. E. J.},
 title = {Power-Law Distributions in Empirical Data},
 journal = {SIAM Rev.},
 issue_date = {November 2009},
 volume = {51},
 number = {4},
 month = nov,
 year = {2009},
 issn = {0036-1445},
 pages = {661--703},
 numpages = {43},
 acmid = {1655789},
 publisher = {Society for Industrial and Applied Mathematics},
 address = {Philadelphia, PA, USA},
} 

@ARTICLE{scmsdcs,
  author = {Adam, Nabil R. and Wortman, John C.},
  title = {Security-control Methods for Statistical Databases: A Comparative
	Study},
  journal = {ACM Computing Surveys},
  year = {1989},
  volume = {21},
  number = {4}
}

@ARTICLE{Adam89,
  author = {Nabil R. Adam and John C. Wortmann},
  title = {Security-Control Methods for Statistical Databases: A Comparative
	Study},
  journal = ACMCS,
  year = {1989},
  volume = {21},
  pages = {515--556},
  number = {4},
  month = dec,
  url = {http://doi.acm.org/10.1145/76894.76895}
}

@ARTICLE{minc:ieee-comm,
  author = {Adams, A. and Bu, R. and Caceres, R. and Duffield, N. and Friedman,
	T. and Horowitz, J. and Lo Presti, F. and Moon, S. and Paxson, V.
	and Towsley, D.},
  title = {The Use of End-to-end Multicast Measurements for Characterizing Internal
	Network Behavior},
  journal = {IEEE Communications},
  year = {2000},
  month = {May}
}

@MANUAL{brian:mgen,
  title = {The `Multi-Generator' ({MGEN}) Toolset},
  author = {Adamson, B.},
  month = {August},
  year = {1999},
  note = {Available from http://manimac.itd.nrl.navy.mil/MGEN/}
}

@INCOLLECTION{wmepmauc,
  author = {Adelman, C.},
  title = {Women and Men of the Engineering Path: A Model for Analysis of Undergraduare
	Careers},
  booktitle = {U.S. Dept. of Education and National Institute for Science Education},
  year = {1998},
  optmonth = {Washington, DC}
}

@INPROCEEDINGS{Adibniya98,
  author = {Adibniya, F.},
  title = {Distributed routing based on an estimated input traffic matrix},
  booktitle = {Proceedings of the Third Symposium on Computers and Communications
	{ISCC}},
  year = {1998},
  pages = {58-62},
  organization = {IEEE}
}

@INPROCEEDINGS{taming:hotnets,
  author = {Adkins, D. and Lakshminarayanan, K. and Perrig, A. and Stoica, I.},
  title = {Taming {{IP}} Packet Flooding Attacks},
  booktitle = {Proceedings of Second {ACM} {SIGCOMM} HotNets Workshop},
  year = {2003},
  address = {Cambridge, MA, USA},
  month = {November}
}

@ARTICLE{Adlakha86,
  author = {Adlakha, V. G.},
  title = {An improved conditional {M}onte {C}arlo technique for the stochastic
	shortest path problem},
  journal = {Management Science},
  year = {1986},
  volume = {32},
  pages = {1360--1367},
  number = {10},
  month = {Oct.}
}

@INPROCEEDINGS{deb:tool,
  author = {Agarwal, D. and Floyd, S.},
  title = {Tool for Debugging {{I}nternet} Multicast Routing},
  booktitle = {Computer Science Conference},
  year = {1994},
  pages = {22-29},
  address = {Phoenix, Arizona, USA},
  month = {March}
}

@INPROCEEDINGS{dqppdma,
  author = {D. Agrawal and C.C. Aggarwal},
  title = {On The Design and Quantification of Privacy Preserving Data Mining
	Algorithms},
  booktitle = {PODS 2001}
}

@INPROCEEDINGS{isapd,
  author = {Agrawal, Rakesh and Evfimievski, Alexandre and Srikant, Ramakrishnan},
  title = {Information Sharing Across Private Databases},
  booktitle = {ACM SIGMOD International Conference on Management of Data},
  year = {2003},
  address = {San Diego, CA, USA},
  month = {June}
}

@INPROCEEDINGS{esssd,
  author = {R. Agrawal and C. Faloutsos and A. Swami},
  title = {Efficient Similarity Search in Sequence Databases},
  booktitle = {4th International Conference on Foundations of Data Organization
	and Algorithms},
  year = {1993}
}

@INPROCEEDINGS{wrdfaa,
  author = {Agrawal, Rakesh and Haas, Peter and Kiernan, Jerry},
  title = {Watermarking Relational Data: Framework, Algorithms and Analysis},
  booktitle = {The VLDB Journal},
  year = {2003},
  volume = {12},
  number = {2}
}

@INPROCEEDINGS{wrd,
  author = {Agrawal, Rakesh and Kiernan, Jerry},
  title = {Watermarking Relational Databases},
  booktitle = {$28^{th}$ International Conference on Very Large Data Bases},
  year = {2002},
  month = {August}
}

@INPROCEEDINGS{ope,
  author = {Agrawal, Rakesh and Kiernan, Jerry and Srikant, Ramakrishnan and
	Xu, Yorong},
  title = {Order-preserving Encryption for Numeric Data},
  booktitle = {ACM SIGMOD International Conference on Management of Data},
  year = {2004}
}

@INPROCEEDINGS{hd,
  author = {Agrawal, Rakesh and Kiernan, Jerry and Srikant, Ramakrishnan and
	Xu, Yirong},
  title = {Hippocratic Databases},
  booktitle = {VLDB Conference},
  year = {2002}
}

@INPROCEEDINGS{fsspnsttsd,
  author = {R. Agrawal and K. Lin and H. Sawhney and K. Shim},
  title = {Fast Similarity Search in the Presence of Noise, Scaling, and Translation
	in Time-Series Databases},
  booktitle = {21st VLDB Conference},
  year = {1995}
}

@INPROCEEDINGS{ppdm,
  author = {R. Agrawal and R. Srikant},
  title = {Privacy Preserving Data Mining},
  booktitle = {SIGMOD Conference},
  year = {2000}
}

@INPROCEEDINGS{ppdma,
  author = {Agrawal, Rakesh and Srikant, Ramakrishnan},
  title = {Privacy-preserving Data Mining},
  booktitle = {ACM SIGMOD International Conference on Management of Data},
  year = {2000},
  month = {May}
}

@INPROCEEDINGS{Aguirre-Torres00,
  author = {Aguirre-Torres, L. and Lane, P.M. and Sacks, L.},
  title = {Performance modelling of {IP}-centric lambda switched optical networks},
  booktitle = {Lasers and Electro-Optics Society 2000 Annual Meeting},
  year = {2000},
  pages = {104-105}
}

@ARTICLE{gtt,
  author = {von Ahn, L. and Blum, M. and Langford, J.},
  title = {Telling Humans and Computers Apart Automatically},
  journal = {Communications of {ACM}},
  year = {2004},
  volume = {47},
  pages = {56-60},
  number = {2},
  month = {February}
}

@BOOK{Ahuja93,
  title = {Network Flows: Theory, Algorithms, and Applications},
  publisher = {Prentice Hall, Inc.},
  year = {1993},
  author = {Ahuja, R. K. and Magnanti, T. L. and Orlin, J. B.}
}

@INPROCEEDINGS{My:icccn04:Ahuja04,
  author = {Ahuja, S. S. and Korkmaz, T. and Krunz, M.},
  title = {Minimizing the Differential Delay for Virtually Concatenated Ethernet
	Over SONET Systems},
  booktitle = {Proceedings of the ICCCN 2004 Conference},
  year = {2004},
  address = {Chicago, IL},
  month = {October 11-13}
}

@INPROCEEDINGS{Conf:Akkaya03,
  author = {Akkaya, K. and Younis, M.},
  title = {An energy-aware QoS routing protocol for wireless sensor networks},
  booktitle = {23rd International Conference on Distributed Computing Systems Workshops},
  year = {2003},
  pages = {710--715},
  organization = {IEEE}
}

@INPROCEEDINGS{ehab:mrmon,
  author = {Al-Shaer, E. and Tang, Y},
  title = {MRMON: Multicast Remote Monitoring},
  booktitle = {IEEE/IF{{IP}} Network Operations and Management Symposium ({NOMS})},
  year = {2004},
  pages = {585-598},
  address = {Seoul, {KOREA}},
  month = {April}
}

@INPROCEEDINGS{ehab:smrm,
  author = {Al-Shaer, E. and Tang, Y.},
  title = {{SMRM}: {SNMP}-based Multicast Reachability Monitoring},
  booktitle = {{IEEE/IF{{IP}}} Network Operations and Management Symposium {(NOMS)}},
  year = {2002},
  pages = {467-482},
  address = {Florence, {ITALY}},
  month = {April}
}

@ARTICLE{ehab:snmp,
  author = {Al-Shaer, E. and Tang, Y.},
  title = {Toward Integrating {{IP}} Multicasting in {{I}nternet} Network Management
	Protocols},
  journal = {Computer Communications--Integrating Multicast into the {{I}nternet}},
  year = {2000}
}

@ARTICLE{Alaettinoglu95,
  author = {Alaettinoglu, C. and Shankar, A. U.},
  title = {The viewserver hierarchy for interdomain routing: Protocols and Evaluation},
  journal = IEEESelected,
  year = {1995},
  volume = {13},
  pages = {1396-1410},
  number = {8},
  month = {Oct}
}

@ARTICLE{Alam01,
  author = {Alam, M. and Prasad, R. and Farserotu, J.R.},
  title = {Quality of service among {IP}-based heterogeneous networks},
  journal = {IEEE Personal Communications},
  year = {2001},
  volume = {8},
  pages = {18-24},
  number = {6},
  month = {Dec.},
  optannote = {},
  optcrossref = {},
  optkey = {},
  optnote = {}
}

@ARTICLE{albert-2002-74,
  author = {Reka Albert and Albert-Laszlo Barabasi},
  title = {Statistical mechanics of complex networks},
  journal = {Reviews of Modern Physics},
  year = {2002},
  volume = {74},
  pages = {47}
}

@ARTICLE{firstprinciples,
  author = {Alderson, D. and Li, L. and Willinger, W. and Doyle, J.C.},
  title = {Understanding {I}nternet Topology: Principles, Models, and Validation},
  journal = {{IEEE/ACM} Transactions on Networking},
  year = {2005},
  volume = {13},
  pages = {1205-1218},
  number = {6},
  month = {December}
}

@INPROCEEDINGS{ali:playout,
  author = {Ali, M. and Woodside C.},
  title = {Analysis of re-assembly buffer requirements in a packet voice network},
  booktitle = {IEEE Infocom},
  year = {1986},
  address = {Miami, Florida, USA},
  month = {April}
}

@BOOK{pra,
  title = {Principles of Real Analysis},
  publisher = {North Holland},
  year = {1881},
  author = {C.D. Aliprantis and O. Burkinshaw}
}

@BOOK{book:Allen90,
  title = {Probability, Statistics, and Queueing Theory with Computer Science
	Applications},
  publisher = {Academic Press},
  year = {1990},
  author = {Allen, A. O.},
  edition = {Second},
  optnote = {I have this book }
}

@UNPUBLISHED{Alles95,
  author = {Alles, A.},
  title = {{ATM} Internetworking},
  note = {White Paper, Cisco Systems, Inc.},
  month = {May},
  year = {1995}
}

@INPROCEEDINGS{Almeida00,
  author = {Almeida, A. and Belo, C.},
  title = {A proposal for binary congestion control with rate-based sources
	and stateless routers },
  booktitle = {Proceedings of the {IEEE} International Conference on Networks},
  year = {2000},
  pages = {49-56}
}

@INPROCEEDINGS{almer:mbone-infocom,
  author = {Almeroth, K.},
  title = {A Long-Term Analysis of Growth and Usage Patterns in the {M}ulticast
	{B}ackbone ({MB}one)},
  booktitle = {Proceedings of {IEEE INFOCOM}},
  year = {2000},
  address = {Tel Aviv, ISRAEL},
  month = {March}
}

@ARTICLE{almer:mbonehistory-ieee,
  author = {Almeroth, K.},
  title = {The Evolution of Multicast: From the {MB}one to Inter-Domain Multicast
	to {I}nternet2 Deployment},
  journal = {IEEE Network},
  year = {2000},
  volume = {14},
  pages = {10-20},
  number = {1},
  month = {January/February}
}

@MISC{almer:mgt-ipmi,
  author = {Almeroth, K.},
  title = {Managing {{IP}} Multicast Traffic: A First Look at the Issues, Tools,
	and Challenges},
  howpublished = {{{IP}} Multicast Initiative White Paper},
  month = {August},
  year = {1999}
}


@MANUAL{almer:mlisten,
  title = {Multicast Group Membersh{{IP}} Collection Tool (mlisten)},
  author = {Almeroth, K.},
  organization = {Georgia Institute of Technology},
  month = {September},
  year = {1996},
  note = {Available from http://www.cc.gatech.edu/computing/Telecomm/mbone/}
}

@ARTICLE{almer:imj-tkde,
  author = {Almeroth, K. and Ammar, M.},
  title = {An Alternative Paradigm for Scalable On-Demand Applications: Evaluating
	and Deploying the Interactive Multimedia Jukebox},
  journal = {IEEE Transactions on Knowledge and Data Engineering},
  year = {1999},
  volume = {11},
  pages = {658-672},
  number = {4},
  month = {July/August}
}

@INPROCEEDINGS{almer:imj-www,
  author = {Almeroth, K. and Ammar, M. },
  title = {The Interactive Multimedia Jukebox ({IMJ}): A New Paradigm for the
	Demand-Driven Delivery of Audio/Video},
  booktitle = {World Wide Web Conference (WWW)},
  year = {1998},
  address = {Brisbane, AUSTRALIA},
  month = {April}
}

@ARTICLE{almer:mbone-ieee,
  author = {Almeroth, K. and Ammar, M.},
  title = {Multicast Group Behavior in the {I}nternet's Multicast Backbone ({MB}one)},
  journal = {IEEE Communications},
  year = {1997},
  volume = {35},
  pages = {224-229},
  number = {6},
  month = {June}
}

@INPROCEEDINGS{almer:www-spie,
  author = {Almeroth, K. and Ammar, M. },
  title = {Delivering Popular Web Pages Using Cyclic Unreliable Multicast (Extended
	Abstract)},
  booktitle = {SPIE Conference on Voice, Video, and Data Communications},
  year = {1997},
  address = {Dallas, Texas, USA},
  month = {November}
}

@INPROCEEDINGS{almer:mbone-hpdc,
  author = {Almeroth, K. and Ammar, M. },
  title = {Collection and Modeling of the Join/Leave Behavior of Multicast Group
	Members in the {MB}one},
  booktitle = {High Performance Distributed Computing (HPDC)},
  year = {1996},
  pages = {209-216},
  address = {Syracuse, New York, USA},
  month = {August}
}

@ARTICLE{almer:vod-jsac,
  author = {Almeroth, K. and Ammar, M.},
  title = {The Use of Multicast Delivery to Provide a Scalable and Interactive
	Video-on-Demand Service},
  journal = {IEEE Journal on Selected Areas in Communications},
  year = {1996},
  volume = {14},
  pages = {1110-1122},
  number = {6},
  month = {August}
}

@TECHREPORT{almer:mbone-gt,
  author = {Almeroth, K. and Ammar, M.},
  title = {Characterization of {MB}one Session Dynamics: Developing and Applying
	a Measurement Tool},
  institution = {Georgia Tech College of Computing},
  year = {1995},
  number = {GIT-CC-95-22},
  month = {June}
}

@INPROCEEDINGS{almer:vod-icc,
  author = {Almeroth, K. and Ammar, M.},
  title = {On the Performance of a Multicast Delivery Video-On-Demand Service
	with Discontinuous {VCR} Actions},
  booktitle = {IEEE International Conference on Communications (ICC)},
  year = {1995},
  pages = {1631-1635},
  address = {Seattle, Washington, USA},
  month = {June},
  note = {file://ftp.cc.gatech.edu/pub/coc/tech\_reports/1994/GIT-CC-94-49.ps}
}

@INPROCEEDINGS{almer:vod-nossdav,
  author = {Almeroth, K. and Ammar, M.},
  title = {The Role of Multicast Communication in the Provision of Scalable
	and Interactive Video-On-Demand Service},
  booktitle = {Workshop on Network and Operating System Support for Digital Audio
	and Video (NOSSDAV)},
  year = {1995},
  pages = {267-270},
  address = {Durham, New Hampshire, USA},
  month = {April}
}

@INPROCEEDINGS{almer:vod-ic3n,
  author = {Almeroth, K. and Ammar, M. },
  title = {Providing a Scalable, Interactive Video-On-Demand Service Using Multicast
	Communication},
  booktitle = {International Conference on Computer Communications and Networks
	(IC3N)},
  year = {1994},
  pages = {292-296},
  address = {San Francisco, California, USA},
  month = {September},
  note = {file://ftp.cc.gatech.edu/pub/coc/tech\_reports/1994/GIT-CC-94-36.ps}
}

@INPROCEEDINGS{almer:www-infocom,
  author = {Almeroth, K. and Ammar, M. and Fei, Z.},
  title = {Scalable Delivery of Web Pages Using Cyclic Best-Effort ({UDP}) Multicast},
  booktitle = {Proceedigns of {IEEE INFOCOM}},
  year = {1998},
  address = {San Francisco, California, USA},
  month = {March}
}

@INPROCEEDINGS{almer:integration,
  author = {Almeroth, K. and Bhattacharyya, S. and Diot, C.},
  title = {Challenges of Itegrating {ASM} and {SSM} {{IP}} Multicast Protocol
	Architectures},
  booktitle = {International Workshop on Digital Communications: Evolutionary Trends
	of the {{I}nternet} {(IWDC'01)}},
  year = {2001},
  address = {Taormina, ITALY},
  month = {September}
}

@INPROCEEDINGS{almeroth:integration,
  author = {Almeroth, K. and Bhattacharyya, S. and Diot, C.},
  title = {Challenges of Integrating {ASM} and {SSM} {{IP}} Multicast Protocol
	Architectures},
  booktitle = {International Workship on Digital Communications: Evolutionary Trends
	of the {I}nternet},
  year = {2001},
  address = {Taormina, ITALY},
  month = {Septermber}
}

@INPROCEEDINGS{almer:alloc-infocom,
  author = {Almeroth, K. and Dan, A. and Sitaram, D. and Tetzlaff, W.},
  title = {Long Term Channel Allocation Strategies for Video Applications},
  booktitle = {Proceedigns of {IEEE INFOCOM}},
  year = {1997},
  address = {Kobe, JAPAN},
  month = {April},
  note = {file://ftp.cc.gatech.edu/pub/coc/tech\_reports/1995/GIT-CC-95-45.ps}
}

@INPROCEEDINGS{almer:icmcs,
  author = {Almeroth, K. and Obraczka, K. and DeLucia, D.},
  title = {A Lightweight Protocol for Interconnecting Heterogeneous Devices
	in Dynamic Environments},
  booktitle = {IEEE International Conference on Multimedia Computing and Systems},
  year = {1999},
  address = {Florence, ITALY},
  month = {June}
}

@TECHREPORT{almer:mrm-icnp,
  author = {Almeroth, K. and Sarac, K. and Wei, L.},
  title = {The Multicast Reachability Monitor (MRM) Protocol: An Instantiation
	of a Multicast Management Architecture},
  institution = {University of California--Santa Barbara},
  year = {1998},
  month = {September}
}

@MISC{draft:mrmuse,
  author = {Almeroth, K. and Wei, L.},
  title = {Justification for and use of the Multicast Routing Monitor ({MRM})
	Protocol},
  howpublished = {{{I}nternet} Engineering Task Force ({IETF}), draft-ietf-mboned-mrm-use-*.txt},
  month = {March},
  year = {1999}
}

@MISC{draft:mrm,
  author = {Almeroth, K. and Wei, L. and Farinacci, D.},
  title = {Multicast Reachability Monitor ({MRM})},
  howpublished = {{{I}nternet} Engineering Task Force ({IETF}), draft-ietf-mboned-mrm-*.txt},
  month = {October},
  year = {1999}
}

@INPROCEEDINGS{almer:wosbis,
  author = {Almeroth, K. and Zhang, Y.},
  title = {Using Satellite Links as Delivery Paths in the Multicast Backbone
	({MB}one)},
  booktitle = {ACM/IEEE International Workshop on Satellite-Based Information Services
	(WOSBIS'98)},
  year = {1998},
  address = {Dallas, Texas, USA},
  month = {October}
}

@ARTICLE{Althofer93,
  author = {Althofer, I. and others},
  title = {On Sparse Spanners of Weighted Graphs},
  journal = {Discrete \& Computational Geometry},
  year = {1993},
  volume = {9},
  pages = {81-100},
  number = {1}
}

@INPROCEEDINGS{amini:issues,
  author = {Amini, L. and Shaikh, A. and Schulzrinne, H.},
  title = {Issues with Inferring {{I}nternet} Topological Attributes},
  booktitle = {Proceedings of {SPIE} {ITCom}},
  year = {2002},
  address = {Boston, MA, USA},
  month = {July/August}
}

@INPROCEEDINGS{almer:www-wisp,
  author = {Ammar, M. and Almeroth K. and Clark, R. and Fei, Z.},
  title = {Multicast Delivery of Web Pages {OR} How to Make Web Servers Pushy},
  booktitle = {Workshop on {{I}nternet} Server Performance (WISP)},
  year = {1998},
  address = {Madison, Wisconsin, USA},
  month = {June}
}

@INPROCEEDINGS{ammar:scope,
  author = {Ammar, M. and Riley, G. and Clay, L.},
  title = {Receiver-Based Multicast Scoping: A new cost-conscious join/leave
	paradigm},
  booktitle = {International Conference on Network Protocols (ICNP)},
  year = {1998},
  address = {Austin, Texas, USA},
  month = {October}
}

@INPROCEEDINGS{ammar:split,
  author = {Ammar, M. and Wu, L.},
  title = {Improving the Throughput of Point-to-Mult{{IP}}oint {ARQ} Protocols
	Through Destination Set Splitting},
  booktitle = {Proceedigns of {IEEE INFOCOM}},
  year = {1992},
  pages = {262-271},
  address = {Florence, ITALY},
  month = {92}
}

@INPROCEEDINGS{andersen:mayday,
  author = {Andersen, D.},
  title = {Mayday: Distributed Filtering for {I}nternet Services},
  booktitle = {4th Usenix Symposium on {{I}nternet} Technologies and Systems},
  year = {2003},
  address = {Seattle, WA, USA},
  month = {March}
}

@INPROCEEDINGS{ron,
  author = {Andersen, D. and Balakrishnan, H. and Kaashoek, M.F. and Morris,
	R.},
  title = {Resilient Overlay Networks},
  booktitle = {Proceedings of 18th {ACM} {SOSP}},
  year = {2001},
  address = {Banff, Canada},
  month = {October}
}

@ARTICLE{virtualization:commag,
  author = {Anderson, T. and Peterson, L. and Shenker, S. and Turner, J.},
  title = {Overcoming the {I}nternet Impass through Virtualization},
  journal = {{IEEE} Computer Magazine},
  year = {2005},
  month = {April}
}

@INPROCEEDINGS{capabilities:hotnets,
  author = {Anderson, T. and Roscoe, T. and Wetherall, D},
  title = {Preventing {I}nternet Denial-of-Service with Capabilities},
  booktitle = {Proceedings of Second {ACM} {SIGCOMM} HotNets Workshop},
  year = {2003},
  month = {November}
}

@INPROCEEDINGS{rsgp,
  author = {Anderson-Rowland, M. R.},
  title = {Retention: Are Students Good Predictors?},
  booktitle = {Frontiers in Education},
  year = {1997},
  volume = {1},
  pages = {62-70},
  month = {November}
}

@INPROCEEDINGS{fyessarr,
  author = {Anderson-Rowland, M. R.},
  title = {A First Year Engineering Student Survey to Assist Recruitment and
	Retention},
  booktitle = {Frontiers in Education},
  year = {1996},
  pages = {372-376},
  month = {November},
  optvolume = {1}
}

@INPROCEEDINGS{Conf:Andren98,
  author = {Andren, J. and Hilding, M. and Veitch, D.},
  title = {Understanding end-to-end {{I}nternet} traffic dynamics},
  booktitle = {The Proceedings of the Global Telecommunications Conference},
  year = {1998},
  pages = {1118-1122},
  organization = {IEEE}
}

@ARTICLE{Aneja78,
  author = {Aneja, Y.P. and Nair, K.P.K.},
  title = {The Constrained shortest path problem},
  journal = {Naval Research Logistics Quarterly},
  year = {1978},
  volume = {25},
  pages = {549--555},
  optannote = {v.179 N3}
}

@ARTICLE{Aneja83,
  author = {Aneja, Y. P. and Aggarwal, V. and Nair, K. P. K.},
  title = {Shortest Chain Subject to Side Constraints},
  journal = {Networks},
  year = {1983},
  volume = {13},
  pages = {295-302}
}

@INPROCEEDINGS{oc3mon:usenix,
  author = {Apisdorf, J. and Claffy, K. and Thompson, K. and Wilder, R.},
  title = {{OC3MON}: Flexible, Affordable, High Performance Statistics Collection},
  booktitle = {USENIX System Administration Conference (LISA)},
  year = {1996},
  address = {Chicago, Illinois, USA},
  month = {October}
}

@INPROCEEDINGS{Aposto:OSPF99,
  author = {Apostolopoulos, G. and Guerin, R. and Kamat, S. },
  title = {Implementation and performance measurements of {QoS} routing extensions
	to {OSPF} },
  booktitle = INFOCOM99,
  year = {1999},
  volume = {2},
  pages = {680 -688},
  organization = {IEEE}
}

@INPROCEEDINGS{Apostolopoulos99,
  author = {Apostolopoulos, G. and Guerin, R. and Kamat, S.},
  title = {Implementation and performance measurements of QoS routing extensions
	to OSPF},
  booktitle = {Eighteenth Annual Joint Conference of the IEEE Computer and Communications
	Societies.},
  year = {1999},
  volume = {2},
  pages = {680-688},
  organization = {INFOCOM '99}
}

@ARTICLE{Network:Aposto99,
  author = {Apostolopoulos, G. and Guerin, R. and Kamat, S. and Orda, A. and
	Tripathi, S. K. },
  title = {Intradomain {QoS} routing in {{IP}} networks: a feasibility and cost/benefit
	analysis},
  journal = {{IEEE} Network},
  year = {1999},
  volume = {13},
  pages = {42-54},
  number = {5},
  month = {Sept.-Oct.}
}

@INPROCEEDINGS{ITC:Aposto99,
  author = {Apostolopoulos, G. and Guerin, R. and Kamat, S. and Tripathi, S.},
  title = {Improving {QoS} Routing Performance Under Inaccurate Link State Information},
  booktitle = {Proceedings of the 16th International Teletraffic Congress (ITC '16)},
  year = {1999},
  address = {Edinburgh, United Kingdom},
  month = {June 7-11}
}

@INPROCEEDINGS{Aposto98,
  author = {Apostolopoulos, G. and Guerin, R. and Kamat, S. and Tripathi, S.
	K.},
  title = {Quality of Service Based Routing: {A} performance perspective},
  booktitle = {Proceedings of the ACM SIGCOMM '98 Conference},
  year = {1998},
  pages = {17-28},
  address = {Vancouver, British Columbia, Canada},
  month = {August-September},
  optnote = {http://www.acm.org/sigcomm/sigcomm98/tp/abs\_02.html}
}

@TECHREPORT{rfc2676,
  author = {Apostolopoulos, G. and Williams, D. and Kamat, S. and Guerin, R.
	Orda, A. and Przygienda, T. },
  title = {{QoS} Routing Mechanisms and {OSPF} Extensions},
  institution = {IETF},
  year = {1999},
  type = {RFC},
  number = {2676},
  month = {August},
  optnote = {http://mx1.bind.com/rfc/rfc2676.txt}
}

@ARTICLE{Ariza01,
  author = {Ariza, A. and Casilari, E. and Sandoval, F.},
  title = {QoS routing with adaptive updating of link states},
  journal = {Electronics Letters},
  year = {2001},
  volume = {37},
  pages = {604-606},
  number = {9},
  month = {April},
  optannote = {},
  optcrossref = {},
  optkey = {},
  optnote = {}
}

@ARTICLE{Lett:Ariza00,
  author = {Ariza, A. and Casilari, E. and Sandoval, F. },
  title = {{QoS} routing with outdated network knowledge },
  journal = {Electronics Letters},
  year = {2000},
  volume = {36},
  pages = {1332--1334},
  number = {15},
  month = {July}
}

@INPROCEEDINGS{Oddwmeitp,
  author = {Aspray, W. and Cohoon, J. M. and Fisher, A. and Quintana-Baker, M.},
  title = {The Other Digital Divide: Women and Minorities Entering Information
	Technology Professions},
  booktitle = {Frontiers in Education},
  year = {2001},
  pages = {F4G-F41},
  month = {October},
  optvolume = {3}
}

@INPROCEEDINGS{reuupdcpe,
  author = {Atai, M. M. and Holder, G. D. and Toplak, R. F.},
  title = {Research Experience for Undergraduates at the University of Pittsburgh
	Department of Chemical and Petroleum Engineering},
  booktitle = {Frontiers in Education},
  year = {1997},
  month = {November}
}

@INPROCEEDINGS{smcg,
  author = {Mikhail J. Atallah and Wenliang Du},
  title = {Secure Multi-party Computational Geometry},
  booktitle = {7th International Workshop on Algorithms and Data Structures},
  year = {2001},
  month = {August}
}

@ARTICLE{Atar96,
  author = {Atar, Y. and Naor, J. and Rom, R.},
  title = {Routing strategies for fast networks},
  journal = {{IEEE} Transactions on Computers},
  year = {1996},
  volume = {45},
  pages = {165-173},
  number = {2},
  month = {Feb.},
  optannote = {},
  optcrossref = {},
  optkey = {},
  optnote = {}
}

@MANUAL{karl:watson,
  title = {{DWTNDA}: {D}r.~{W}atson, The Network Detective's Assistant},
  author = {Auerbach, K.},
  month = {November},
  year = {1997},
  note = {Available from http://www.cavebear.com/dwtnda/spd.html}
}

@INPROCEEDINGS{paris:troute,
  author = {Augustin, B. and Cuvellier, X. and Orgogozo, B. and Viger, F. and
	Friedman, T. and Latapy, M. and Magnien, C. and Teixeira, R.},
  title = {Avoiding traceroute anomalies with {P}aris traceroute},
  booktitle = {Proceedings of {IMC}},
  year = {2006},
  address = {Rio de Janeiro, Brazil},
  month = {October}
}

@INPROCEEDINGS{load-balance,
  author = {Augustin, B. and Friedman, F. and Teixeira, R.},
  title = {Measuring Loadbalanced Paths in the {I}nternet},
  booktitle = {Proceedings of {IMC}},
  year = {2007},
  address = {San Diego, CA},
  month = {October}
}

@INPROCEEDINGS{client:puzzles,
  author = {Aura, T. and Nikander, P. and Leiwo, J.},
  title = {{DoS}-resistant Authentication with Client Puzles},
  booktitle = {8th International Workshop on Security Protocols},
  year = {2000},
  address = {Cambridge, UK},
  month = {April}
}

@ARTICLE{Aurrecoechea98,
  author = {Aurrecoechea, C. and Campbell, A. T. and L. Hauw},
  title = {A Survey of {QoS} Architectures},
  journal = {ACM/Springer Verlag Multimedia Systems Journal },
  year = {1998},
  volume = {6},
  pages = {138-151},
  number = {3},
  month = {May},
  optannote = {http://www.ctr.columbia.edu/~campbell/andrew/publications/publications.html},
  optnote = {Special Issue on {QoS} Architecture}
}

@ARTICLE{Autenrieth02,
  author = {Autenrieth, A. and Kirstadter, A.},
  title = {Engineering end-to-end {IP} resilience using resilience-differentiated
	{QoS}},
  journal = {IEEE Communications Magazine},
  year = {2002},
  volume = {40},
  pages = {50-57},
  number = {1},
  month = {Jan},
  optannote = {},
  optcrossref = {},
  optkey = {},
  optnote = {}
}

@INPROCEEDINGS{infocom:Avram04,
  author = {Avramopoulos, I. and Kobayashi, H. and Wang, R. and Krishnamurthy,
	A. },
  title = {Highly Secure and Efficient Routing},
  booktitle = INFOCOM04,
  year = {2004},
  organization = {IEEE},
  note = {(to appear)}
}

@TECHREPORT{rfc2702,
  author = {Awduche, D. and Malcolm, J. and Agogbua, J. and O'Dell, M. and McManus,
	J.},
  title = {Requirements for Traffic Engineering Over {MPLS}},
  institution = {IETF},
  year = {1999},
  type = {Informational},
  number = {RFC 2702},
  month = {September},
  optannote = { },
  optnote = {http://mx1.bind.com/rfc/rfc2702.txt}
}

@INPROCEEDINGS{Awerbuch01,
  author = {Awerbuch, B. and Berenbrink, P. and Brinkmann, A. and Scheideler,
	C.},
  title = {Simple routing strategies for adversarial systems},
  booktitle = {The Proceedings of the 42nd Symposium on Foundations of Computer
	Science},
  year = {2001},
  pages = {158-167},
  organization = {IEEE}
}

@ARTICLE{AwerbuchTA98,
  author = {Awerbuch, B. and Du, Y. and Khan. B. and Shavitt, Y.},
  title = {Routing Through Teranode Networks with Topology Aggregation},
  journal = {Journal of High Speed Networks},
  year = {1998},
  volume = {7},
  pages = {57--73},
  number = {1},
  optnote = {http://cm.bell-labs.com/cm/ss/who/shavitt/pub.html}
}

@INPROCEEDINGS{conf:AwerbuchTA98,
  author = {Awerbuch, B. and Du, Y. and Khan. B. and Shavitt, Y.},
  title = {Routing Through Teranode Networks with Topology Aggregation},
  booktitle = {Proceedings of ISCC '98},
  year = {1998},
  pages = {406-412},
  organization = {IEEE},
  optaddress = {Dept. of Computer Science Johns Hopkins University},
  optnote = {http://www.cnds.jhu.edu/projects/aggregation/}
}

@INPROCEEDINGS{AwerbuchSTARS98,
  author = {Awerbuch, B. and Du, Y. and Shavitt, Y.},
  title = {{STARS}: {A} Simulator for Performance Study of Aggregation Based
	Hierarchical Routing },
  booktitle = {SCS/IEEE SPECTS'98},
  year = {1998},
  address = {Reno, NV, USA},
  month = {July},
  optnote = {http://cm.bell-labs.com/cm/ss/who/shavitt/pub.html}
}

@INPROCEEDINGS{Shavitt98,
  author = {Awerbuch, B. and Shavitt, Y.},
  title = {Topology Aggregation for Directed Graph},
  booktitle = {Proceedings of ISCC '98},
  year = {1998},
  pages = {47--52},
  organization = {IEEE},
  optnote = {http://www.cnds.jhu.edu/projects/aggregation/}
}

@INPROCEEDINGS{Baccelli01,
  author = {Baccelli,E. and Rajan, R.},
  title = {Monitoring OSPF routing},
  booktitle = {IEEE/IFIP International Symposium on Integrated Network Management},
  year = {2001},
  pages = {825-838}
}

@INPROCEEDINGS{conf:icc:Bagula04,
  author = {Bagula, A.B. and Botha, M. and Krzesinski, A.E.},
  title = {Online traffic engineering: the least interference optimization algorithm},
  booktitle = {IEEE International Conference on Communications},
  year = {2004},
  volume = {2},
  pages = {1232 - 1236},
  month = {20-24 June},
  organization = {IEEE},
  file = {#F#}
}

@INPROCEEDINGS{bajaj:pdrop,
  author = {Bajaj, S. and Breslau, L. and Shenker, S.},
  title = {Uniform versus Priority Dropping for Layered Video},
  booktitle = {Proceedings of {ACM SIGCOMM}},
  year = {1998},
  pages = {131-143},
  address = {Vancouver, British Columbia, Canada},
  month = {September}
}

@TECHREPORT{Bajaj99a,
  author = {Bajaj, S. and others},
  title = {Improving Simulation for Network Research},
  institution = {University of Southern California},
  year = {1999},
  number = {99-702},
  address = {University of Southern California},
  month = {March},
  optnote = {http://netweb.usc.edu/vint/publications.html}
}

@INPROCEEDINGS{li:prefetching,
  author = {Bakiras, S. and Li, V.O.K.},
  title = {Smoothing and prefetching video from distributed servers},
  booktitle = {International Conference on Network Protocols (ICNP)},
  year = {1999},
  address = {Toronto, CANADA},
  month = {November}
}

@INPROCEEDINGS{Balakrishnan95,
  author = {Balakrishnan, K. and Tipper, D. and Medhi, D.},
  title = {Routing strategies for fault recovery in wide area packet networks},
  booktitle = {Military Communications Conference (MILCOM '95)},
  year = {1995},
  volume = {3},
  pages = {1139-1143},
  organization = {IEEE}
}

@MISC{rfc:cbt,
  author = {Ballardie, A.},
  title = {Core Based Trees ({CBT} version 2) Multicast Routing},
  howpublished = {{I}nternet Engineering Task Force ({IETF}), RFC 2189},
  month = {September},
  year = {1997}
}

@MISC{draft:cbt-mib,
  author = {Ballardie, A. and Thaler, D.},
  title = {Core Based Trees ({CBT}) Multicast Routing {MIB}},
  howpublished = {{{I}nternet} Engineering Task Force ({IETF}), draft-ietf-idmr-cbt-mib-*.txt},
  month = {January},
  year = {1998}
}

@TECHREPORT{crowcroft:rama,
  author = {Ballardie, T. and Crowcroft, J. and Diot, C. and Lee, C.Y. and Perlman,
	R. and Wang, Z.},
  title = {On extending the standard {{IP}} multicast architecture},
  institution = {University College London Research Report RN/99/21},
  year = {1999},
  month = {October}
}

@INPROCEEDINGS{cbt:sigcomm,
  author = {Ballardie, T. and Francis, P. and Crowcroft, J.},
  title = {Core Based Trees {(CBT)}: An Architecture for Scalable Multicast
	Routing},
  booktitle = {Proceedings of {ACM SIGCOMM}},
  year = {1993},
  pages = {85-95},
  address = {San Francisco, California, USA},
  month = {September}
}

@ARTICLE{ComNet:Baltatu00,
  author = {Baltatu, M. and Lioy, A. and Maino, F. and Mazzocchi, D.},
  title = {Security issues in control, management and routing protocols},
  journal = {Computer Networks},
  year = {2000},
  volume = {34},
  pages = {881-894},
  number = {6},
  optnote = {ScienceDirect }
}

@INPROCEEDINGS{salm,
  author = {Banerjee, S. and Bhattacharjee, B. and Kommareddy, C.},
  title = {Scalable Application Layer Multicast},
  booktitle = {Proceedings of {ACM} {SIGCOMM}},
  year = {2002},
  address = {Pittsburgh, PA, USA},
  month = {August}
}

@ARTICLE{barabasi-1999-286,
  author = {Albert-Laszlo Barabasi and Reka Albert},
  title = {Emergence of scaling in random networks},
  journal = {Science},
  year = {1999},
  volume = {286},
  pages = {509}
}

@TECHREPORT{report:Bardwell02,
  author = {Bardwell, J.},
  title = {Converting Signal Strength Percentage to {dBm} Values},
  institution = {WildPackets},
  year = {2002},
  month = {Nov.},
  note = {\\{\tiny www.wildpackets.com/elements/whitepapers/Converting\_Signal\_Strength.pdf}},
  abstract = {WildPackets� 802.11 wireless LAN packet analyzers, AiroPeek and
	AiroPeek NX, provide a measurement of RF signal strength represented
	by a percentage value. The question sometimes arises as to why a
	percentage metric is used, and how this relates to the actual RF
	energy that is present in the environment. This paper discusses RF
	technology with sufficient detail to provide a basis for understanding
	the issues related to signal strength measurement.},
  file = {#F#},
  optkeywords = {},
  source = {Internets}
}

@INPROCEEDINGS{marginal,
  author = {Barford, P. and Bestavros, A. and Byers, J. and Crovella, M.},
  title = {On the Marginal Utility of Network Topology Measurements},
  booktitle = {{ACM} {{I}nternet} Measurements Workshop},
  year = {2001},
  address = {San Francisco, CA, USA},
  month = {November}
}

@INPROCEEDINGS{ahnr02,
  author = {Baruch Awerbuch, David Holmer, Cristina Nita-Rotaru and Herbert Rubens},
  title = {An On-Demand Secure Routing Protocol Resilient to Byzantine Failures},
  booktitle = {ACM Workshop on Wireless Security (WiSe)},
  year = {2002},
  pages = {21 - 30 },
  address = {Atlanta, Georgia},
  month = {September},
  opturl = {citeseer.nj.nec.com/article/awerbuch02demand.html}
}

@INPROCEEDINGS{Basturk98,
  author = {Basturk, E. and Stirpe, P.},
  title = {A Hybrid Spanning Tree Algorithm For Efficient Topology Distribution
	in {PNNI}},
  booktitle = {Proceedings of the 1st IEEE International Conference on ATM (ICATM
	'98)},
  year = {1998},
  pages = {385-394}
}

@TECHREPORT{Basturk97,
  author = {Basturk, E. and Stirpe, P.},
  title = {A Hybrid Spanning Tree Algorithm For Efficient Topology Distribution
	in {PNNI}},
  institution = {IBM},
  year = {1997},
  type = {Research Report},
  number = {RC 20922},
  month = {July}
}

@MISC{rfc:mbgp,
  author = {Bates, T. and Chandra, R. and Katz, D. and Rekhter, Y.},
  title = {Mult{{IP}}rotocol Extensions for {BGP}-4},
  howpublished = {{{I}nternet} Engineering Task Force ({IETF}), RFC 2283},
  month = {February},
  year = {1998}
}


@MISC{draft:rtp-mib,
  author = {Baugher, M. and Du, J. and Naudus, S.},
  title = {Real-Time Transport Protocol Management Information Base},
  howpublished = {{{I}nternet} Engineering Task Force ({IETF}), draft-ietf-avt-rib-mib-*.txt},
  month = {November},
  year = {1997}
}

@INPROCEEDINGS{ppidn,
  author = {Bawa, M. and Bayardo, R. and Agrawal, R.},
  title = {Privacy-preserving Indexing of Documents on the Network},
  booktitle = {$29^{th}$ International Conference on Very Large Data Bases},
  year = {2003},
  address = {Berlin, GERMANY},
  month = {September}
}


@BOOK{book:Bazaraa93,
  title = {Nonlinear Programming: Theory And Algorithms },
  publisher = {New York: Wiley},
  year = {1993},
  author = {Bazaraa, M. S. and Sherali, H. D. and Shetty, C. M. },
  edition = {second},
  optnote = {UofA library: T57.8 .B39 1993 Science}
}

@ARTICLE{Beard01,
  author = {Beard, C.C. and Frost, V.S.},
  title = {Prioritized resource allocation for stressed networks},
  journal = {IEEE/ACM Transactions on Networking},
  year = {2001},
  volume = {9},
  pages = {618-633},
  number = {5},
  month = {Oct.},
  optannote = {},
  optcrossref = {},
  optkey = {},
  optnote = {}
}

@INPROCEEDINGS{behrens98,
  author = {Behrens, J. and Garcia-Luna-Aceves, J. J.},
  title = {Hierarchical Routing Using Link Vectors},
  booktitle = INFOCOM98,
  year = {1998},
  volume = {2},
  pages = {702-710},
  month = {March-April},
  organization = {IEEE}
}

@ARTICLE{Belenky03,
  author = {Belenky, A. and Ansari, N.},
  title = {On {IP} Traceback},
  journal = {IEEE Communications Magazine},
  year = {2003},
  pages = {142-153},
  month = {July},
  file = {#F#},
  optnumber = {},
  optvolume = {}
}

@ARTICLE{secprob,
  author = {Bellovin, S.M.},
  title = {Security Problems in the {TCP/{{IP}}} Protocol Suite},
  journal = {Computer Communications Review},
  year = {1989},
  volume = {19},
  number = {2},
  month = {April}
}

@MISC{draft:icmp,
  author = {Bellovin, S. and Leech, M. and Taylor, T.},
  title = {{ICMP} Traceback Messages},
  howpublished = {{{I}nternet} Engineering Task Force {(IETF)}, {{I}nternet} Draft, (work
	in progress)},
  month = {February},
  year = {2003}
}

@INPROCEEDINGS{Bellur99,
  author = {Bellur, B. and Ogier, R.G.},
  title = {A reliable, efficient topology broadcast protocol for dynamic networks},
  booktitle = INFOCOM99,
  year = {1999},
  volume = {1},
  pages = {178 -186},
  organization = {IEEE}
}


@INPROCEEDINGS{Infocom:Bennett96,
  author = {Bennett, J. C. R. and Zhang, H.},
  title = {{WF$^2$Q}: worst-case fair weighted fair queueing },
  booktitle = INFOCOM96,
  year = {1996},
  volume = {1},
  pages = {120-128}
}

@INPROCEEDINGS{crispo,
  author = {Bergadano, F. and Crispo, B. and Eccettuato, M.},
  title = {Secure {WWW} Transactions Using Standard {HTTP} and Java Applets},
  booktitle = {Proceedings of the 3rd {USENIX} Workshop on Electronic Commerce},
  year = {1998},
  address = {Boston, MA, USA},
  month = {August}
}

@MISC{dos:f2000,
  author = {Berkowitz, D.},
  title = {February 2000 Denial of Service Attacks},
  howpublished = {Press Release by {KEYNOTE} - The {{I}nternet} Performance Authority},
  month = {February},
  year = {2000},
  note = {Available at http://www.keynote.com/news\_events/releases\_2000/00feb12.html}
}

@INPROCEEDINGS{bern:vod,
  author = {Bernhardt, C. and Biersack, E.},
  title = {A Scalable Video Server: Architecture, Design, and Implementation},
  booktitle = {Realtime Systems Conference},
  year = {1995},
  pages = {63-72},
  address = {Paris, FRANCE}
}

@MISC{syn:cookies,
  author = {Bernstein, D.J.},
  title = {{SYN} Cookies},
  note = {http://cr.yp.to/syncookies.html}
}

@BOOK{book:Bertsekas92,
  title = {Data networks},
  publisher = {Prentice Hall, Inc.},
  year = {1992},
  author = {Bertsekas, D.},
  optnote = {TK5105 .B478 1992, I have old version}
}

@INPROCEEDINGS{any:cast,
  author = {Bhatacharjee, S. and Ammar, M. and Zegura, E. and Shah, V. and Fei,
	Z.},
  title = {Application-Layer Anycasting},
  booktitle = {Proceedigns of {IEEE INFOCOM}},
  year = {1997},
  address = {Kobe, JAPAN},
  month = {April}
}

@MISC{rfc:3569,
  author = {Bhattacharyya, S.},
  title = {An Overview of Source-Specific Multicast ({SSM})},
  howpublished = {{{I}nternet} Engineering Task Force ({IETF}), RFC 3569},
  month = {July},
  year = {2003}
}

@INPROCEEDINGS{umass:flow,
  author = {Bhattacharyys, S. and Kurose, J. and Towsley, D. and Nagarajan, R.},
  title = {Efficient Multicast Flow Control using Mult{{IP}}le Multicast Groups},
  booktitle = {Proceedigns of {IEEE INFOCOM}},
  year = {1998},
  address = {San Francisco, California, USA},
  month = {April}
}

@UNPUBLISHED{Bhutani98,
  author = {Bhutani, K. R. and Battou, A. and Khan, B.},
  title = {Two Approaches for Aggregation of Peer Group Topology in Hierarchical
	{PNNI} Networks},
  note = {The Catholic University of America, Dept. of Mathematics, Washington
	D.C.},
  month = {June},
  year = {1998. (Private Communications)},
  optannote = {(Private Communications)}
}

@INPROCEEDINGS{bilir:icnp,
  author = {Bilir, S. and Sarac, K. and Korkmaz, T.},
  title = {Intersection Characteristics of End-to-End {I}nternet Paths and Trees},
  booktitle = {{IEEE} International Conference on Network Protocols {(ICNP)}},
  year = {2005},
  address = {Boston, MA, USA},
  month = {November}
}

@INPROCEEDINGS{sevcan:icnp05,
  author = {Bilir, S. and Sarac, K. and Korkmaz, T.},
  title = {End to End Intersection Characteristics of {{I}nternet} Paths and Trees},
  booktitle = {{IEEE} International Conference on Network Protocols ({ICNP})},
  year = {2005},
  address = {Boston, MA, USA},
  month = {November}
}

@INCOLLECTION{fuwse,
  author = {Blaisdell, S.},
  title = {Factors in the Underrepresentation of Women in Science and Engineering:
	A Review of the Literature},
  booktitle = {Women in Engineering Programs and Advocates Network},
  year = {1995},
  month = {Hoboken, NJ}
}

@TECHREPORT{rfc2475,
  author = {Blake, S. and Black, D. and Carlson, M. and Davies, E. and Wang,
	Z. and Weiss, W.},
  title = {An Architecture for Differentiated Services},
  institution = {IETF},
  year = {1998},
  type = {Informational},
  number = {RFC 2475},
  month = {December},
  optannote = { },
  optnote = {http://mx1.bind.com/rfc/rfc2475.txt}
}

@MISC{rfc:2475,
  author = {Blake, S. and Black, D. and Carlson, M. and Davies, E. and Wang,
	Z. and Weiss, W.},
  title = {An Architecture for Differentiated Services},
  howpublished = {{{I}nternet} Engineering Task Force ({IETF}), {RFC} 2475},
  month = {December},
  year = {1998}
}

@INPROCEEDINGS{DCM,
  author = {Blazevic, L. and Boudec, J.},
  title = {Distribured Core Multicast (DCM) :a multicast routing protocol for
	many groups with few receivers},
  booktitle = {Networked Group Communication Workshop },
  year = {1999},
  address = {Pisa,Italy},
  month = {November}
}

@UNPUBLISHED{Blokh95,
  author = {Blokh, D. and Gutin, G.},
  title = {An Approximation Algorithm for Combinatorial Optimization Problems
	with Two Parameters},
  note = {IMADA preprint PP-1995-14, May 1995, \\ http://www.imada.ou.dk/Research/Preprints/Abstracts/1995/14.html}
}

@ARTICLE{Blokh96,
  author = {Blokh, D. and Gutin, G.},
  title = {An Approximate Algorithm for Combinatorial Optimization Problems
	with Two Parameters},
  journal = {Australasian Journal of Combinatorics},
  year = {1996},
  volume = {14},
  pages = {157-164}
}

@ARTICLE{Bloom70,
  author = {Bloom, B. H.},
  title = {Space/time trade-offs in hash coding with allowable errors},
  journal = {ACM Commun.},
  year = {1970},
  volume = {13},
  pages = {422-426},
  number = {7},
  month = {July},
  file = {#F#}
}

@ARTICLE{clark:rethink,
  author = {Blumenthal, M.S. and Clark, D.D.},
  title = {Rethinking the Design of the {{I}nternet}: The End to End Arguments
	vs. the Brave New World},
  journal = {{ACM} Transactions on {{I}nternet} Technology},
  year = {2001},
  volume = {1},
  pages = {70-109},
  number = {1}
}

@MISC{NationalStrategy02,
  author = {The President's Critical Infrastructure Protection Board},
  title = {The National Strategy to Secure Cyberspace for comment (draft)},
  month = {September},
  year = {2001},
  note = {http://www.whitehouse.gov/pcipb/},
  optabstract = {},
  opthowpublished = {online at },
  optkeywords = {}
}

@INPROCEEDINGS{bolot:control,
  author = {Bolot, J-C. and Turletti, T.},
  title = {Experience with Control Mechanisms for Packet Video in the {{I}nternet}},
  booktitle = {Computer Communication Review},
  year = {1998},
  pages = {4-15},
  month = {January}
}

@INPROCEEDINGS{bolot:feedback,
  author = {Bolot, J-C. and Turletti, T. and Wakeman, I.},
  title = {Scalable Feedback Control for Multicast Video Distribution in the
	{{I}nternet}},
  booktitle = {ACM Sigcomm},
  year = {1994},
  pages = {58-67},
  address = {London, ENGLAND},
  month = {September}
}

@INPROCEEDINGS{Conf:Borella97,
  author = {Borella, M.S. and Uludag, S. and Brewster, G.B. and Sidhu, I.},
  title = {Self-similarity of {{I}nternet} packet delay },
  booktitle = {The Proceedings of the International Conference on Communications
	(ICC '97)},
  year = {1997},
  pages = {513--517},
  organization = {IEEE}
}

@BOOK{book:editor-Bornholdt03,
  title = {Handbook of Graphs and Networks: From the Genome to the {I}nternet},
  publisher = {Wilwy-VCH},
  year = {2003},
  author = {Bornholdt, S. and Schuster, H.G. (Eds.)},
  optannote = {I have it}
}

@MISC{brite,
  author = {{Boston University}},
  title = {{BRITE}: Boston {U}niversity {R}epresentative {I}nternet {T}opology
	{G}enerator},
  note = {Project page http://www.cs.bu.edu/brite/}
}

@ARTICLE{bowman:reasoning,
  author = {Mic Bowman and Saumya K. Debray and Larry L. Peterson},
  title = {Reasoning About Naming Systems},
  journal = {ACM Trans. Program. Lang. Syst.},
  year = {1993},
  volume = {15},
  pages = {795-825},
  number = {5},
  month = {November}
}

@ARTICLE{braams:babel,
  author = {Johannes Braams},
  title = {Babel, a Multilingual Style-Option System for Use with LaTeX's Standard
	Document Styles},
  journal = {TUGboat},
  year = {1991},
  volume = {12},
  pages = {291-301},
  number = {2},
  month = {June}
}

@TECHREPORT{rfc1633,
  author = {Braden, R. and Clark, D. and Shenker, S.},
  title = {Integrated Services in the {I}nternet Architecture: an Overview},
  institution = {IETF},
  year = {1994},
  number = {RFC 1633},
  month = {June},
  optannote = { },
  optnote = {http://mx1.bind.com/rfc/rfc1633.txt},
  opttype = {Informational}
}

@TECHREPORT{rfc2205,
  author = {Braden, R. and Zhang, L. Berson, S. and Herzog, S. and Jamin, S.},
  title = {Resource {ReSerVation Protocol} {(RSVP)} },
  institution = {IETF},
  year = {1997},
  number = {RFC 2205},
  month = {Sept.},
  optnote = {http://mx1.bind.com/rfc/rfc2205.txt}
}

@ARTICLE{Braun01,
  author = {Braun, T. and Guenter, M. and Khalil, I.},
  title = {Management of quality of service enabled {VPN}s},
  journal = {IEEE Communications Magazine},
  year = {2001},
  volume = {39},
  pages = {90-98},
  number = {5},
  month = {May},
  optannote = {},
  optcrossref = {},
  optkey = {},
  optnote = {}
}

@ARTICLE{sdcicmd,
  author = {Brodsky, Alexander and Farkas, Csilla and Jajodia, Sushil},
  title = {Secure Databases: Constraints, Inference Channels, and Monitoring
	Disclosures},
  journal = {IEEE Transactions on Knowledge and Data Engineering},
  year = {2000},
  volume = {12},
  number = {6}
}

@INPROCEEDINGS{broida:itcom,
  author = {Broido, A. and claffy, {kc}},
  title = {{{I}nternet} Topology: Connectivity of {{IP}} Graphs},
  booktitle = {Proceedings of {SPIE} {ITCom} Conference},
  year = {2001},
  address = {Denver, CO, USA},
  month = {August}
}

@BOOK{handbook-math04,
  title = {Handbook of Mathematics},
  publisher = {Springer},
  year = {2004},
  author = {Bronshtein, I.N. and Semendyayev, K.A. and Musiol, G. and Muehlig,
	H},
  edition = {4th},
  file = {#F#}
}

@BOOK{book:Buckley90,
  title = {Distance in Graphs},
  publisher = {Addison Wesley},
  year = {1990},
  author = {Buckley, F. and Harary, F.},
  optnote = {QA 166 B83 1990 }
}

@INPROCEEDINGS{burch:usenix,
  author = {Burch, H. and Cheswick, B.},
  title = {Tracing Anonymous Packets to Their Approximate Source},
  booktitle = {Proceedings of the {USENIX} Large Installation Systems Administration
	Conference},
  year = {2000},
  address = {New Orleans, LA, USA},
  month = {December}
}

@ARTICLE{burch:Mapping,
  author = {Hal Burch and Bill Cheswick},
  title = {Mapping the {{I}nternet}},
  journal = {Computer},
  year = {1999},
  volume = {32},
  pages = {97-102},
  number = {4},
  month = {April}
}

@ARTICLE{minc:ramon,
  author = {Caceres, R. and Duffield, N. and Horowitz J. and Towsley, D.},
  title = {Multicast-based inference of network-internal loss characteristics},
  journal = {{IEEE} Transactions on Information Theory},
  year = {1999},
  volume = {45},
  number = {7},
  month = {November}
}

@MISC{rfc:igmpv3,
  author = {Cain, B. and Deering, S. and Kouvelas, I. and Fenner, B. and Thyagarajan,
	A.},
  title = {{{I}nternet} Group Management Protocol, Version 3},
  howpublished = {{{I}nternet} Engineering Task Force ({IETF}), RFC 3376},
  month = {October},
  year = {2002}
}


@INPROCEEDINGS{conf:Calle03,
  author = {Calle, E. and Marzo, J.L. and Urra, A. and Vila, P.},
  title = {Enhancing MPLS QoS routing algorithms by using the network protection
	degree paradigm},
  booktitle = {GLOBECOM '03},
  year = {2003},
  volume = {6},
  pages = {3053 - 3057},
  month = {1-5 Dec},
  organization = {IEEE},
  file = {#F#}
}

@INPROCEEDINGS{esp:sigcomm02,
  author = {Calver, K. and Griffioen, J. and Wen, S.},
  title = {Lightweight Network Support for Scalable End-to-End Services},
  booktitle = {Proceedings of {ACM SIGCOMM}},
  year = {2002},
  address = {Pittsburgh, PA, USA},
  month = {August}
}

@TECHREPORT{zegura:multicast,
  author = {Calvert, K. and Madhavan, R. and Zegura, E.},
  title = {A Comparison of Two Practical Multicast Routing Protocols},
  institution = {Georgia Tech College of Computing (GT-CoC)},
  year = {1994},
  month = {February},
  note = {file://ftp.cc.gatech.edu/pub/coc/tech\_reports/1994/GIT-CC-94-25.ps}
}

@ARTICLE{Calvert97,
  author = {Calvert, K. I. and Doar, M. B. and Zegura, E. W. },
  title = {Modeling {I}nternet topology },
  journal = {IEEE Communications Magazine },
  year = {1997},
  volume = {35},
  pages = {160 - 163},
  number = {6},
  month = {June}
}

@INPROCEEDINGS{Cano01,
  author = {Cano, M.-D. and Malgosa-Sanahuja, J. and Cerdan, F. and Garcia-Haro,
	J.},
  title = {{I}nternet measurements and data study over the regional},
  booktitle = {IEEE Pacific Rim Conference on Communications, Computers and Signal
	Processing},
  year = {2001},
  volume = {2},
  pages = {393-396},
  organization = {IEEE}
}

@INPROCEEDINGS{Infocom:Cao00,
  author = {Cao, Z. and Wang, Z. and Zegura, E.},
  title = {Rainbow fair queueing: fair bandwidth sharing without per-flow state
	},
  booktitle = INFOCOM00,
  year = {2000},
  volume = {2},
  pages = {922-931}
}

@INPROCEEDINGS{conf:Capkun01,
  author = {Capkun, S. and Hamdi, M. and Hubaux, J.-P.},
  title = {{GPS}-free positioning in mobile ad-hoc networks},
  booktitle = {Proceedings of the 34th Annual Hawaii International Conference on
	System Sciences},
  year = {2001},
  pages = {3481 - 3490},
  month = {3-6 Jan.},
  organization = {IEEE},
  file = {#F#}
}

@INPROCEEDINGS{conf:icc:Capone04,
  author = {Capone, A. and Martigno, F.},
  title = {Analysis of dynamic QoS routing algorithms for MPLS networks},
  booktitle = {IEEE International Conference on Communications},
  year = {2004},
  volume = {2},
  pages = {1192 - 1196},
  month = {20-24 June},
  organization = {IEEE},
  file = {#F#}
}

@MISC{rfc:snmpv1,
  author = {Case, J. and Fedor, M. and Schoffstall, M. and Davin, J.},
  title = {Simple Network Management Protocol},
  howpublished = {{I}nternet Engineering Task Force ({IETF}), RFC 1157},
  month = {May},
  year = {1990}
}

@MISC{rfc:mib,
  author = {Case, J. and McCloghrie, K. and Rose, M and Waldbusser, S.},
  title = {Structure of Management Information for Version 2 of the Simple Network
	Management Protocol ({SNMP}v2)},
  howpublished = {{I}nternet Engineering Task Force ({IETF}), RFC 1902},
  month = {January},
  year = {1996}
}

@MISC{rfc:snmpv2,
  author = {Case, J. and McCloghrie, K. and Rose, M and Waldbusser, S.},
  title = {Protocol Operations for Version 2 of the Simple Network Management
	Protocol ({SNMP}v2)},
  howpublished = {{I}nternet Engineering Task Force ({IETF}), RFC 1905},
  month = {January},
  year = {1996}
}

@MISC{rfc:snmpv3,
  author = {Case, J. and Mundy, R. and Partain, D. and Stewart, B.},
  title = {Introduction to Version 3 of the {{I}nternet}-standard Network Management
	Framework},
  howpublished = {{{I}nternet} Engineering Task Force ({IETF}), RFC 2570},
  month = {April},
  year = {1999}
}

@INPROCEEDINGS{Casetti-infocom02,
  author = {Casetti, C. and Lo Cigno, R. and Mellia, M. and Munafo, M.},
  title = {A New Class of QoS Routing Strategies Based on Network Graph Reduction},
  booktitle = INFOCOM02,
  year = {2002}
}

@INPROCEEDINGS{Casetti01,
  author = {Casetti, C. and Lo Cigno, R. and Mellia, M. and Munafo, M. and Zsoka,
	Z.},
  title = {Routing algorithms evaluation for elastic traffic},
  booktitle = {IEEE Workshop on High Performance Switching and Routing},
  year = {2001},
  pages = {297-301},
  organization = {IEEE 2001}
}

@MANUAL{casner:faq,
  title = {Frequently Asked Questions({FAQ}) on the Multicast Backbone({MB}one)
	
	},
  author = {Casner, S.},
  organization = {USC/ISI},
  month = {December},
  year = {1994},
  note = {Available from ftp://ftp.isi.edu/mbone/faq.txt}
}

@ARTICLE{casner:audio,
  author = {Casner, S. and Deering, S.},
  title = {First {IETF} {I}nternet Audiocast},
  journal = {ACM Computer Communication Review},
  year = {1992},
  pages = {92-97},
  month = {July}
}

@BOOK{book:Cassandras93,
  title = {Discrete Event Systems: Modeling and Performance Analysis},
  publisher = {Aksen Associates},
  year = {1993},
  author = {Cassandras, C. G.},
  optnote = {I have it }
}

@INPROCEEDINGS{Cavendish:QoSrouting98,
  author = {Cavendish, D. and Gerla, M.},
  title = {{I}nternet {QoS} Routing Using the Bellman-Ford Algorithm},
  booktitle = { Proceedings of IFIP Conference on High Performance Networking -
	HPN '98},
  year = {1998},
  address = {Austria},
  note = {http://www.cs.ucla.edu/$\sim$dirceu}
}

@MISC{dos,
  author = {{CERT} Coordination Center},
  title = {Denial of Service Attacks},
  note = {Available at http://www.cert.org/tech\_tips/denial\_of\_service.html}
}


@MISC{CERT02,
  author = {{CERT} Coordination Center},
  year = {2002},
  note = {http://www.cert.org/advisories},
  opthowpublished = {http://www.cert.org/advisories},
  optmonth = {}
}

@ARTICLE{cerf:tcp-ip,
  author = {Cerf, V. and Kahn, R.},
  title = {A Protocol for Packet Network Intercommunication},
  journal = {IEEE Transactions on Communications},
  year = {1974},
  volume = {Comm-22},
  number = {5},
  month = {May}
}

@ARTICLE{Network:Chakrabarti02,
  author = {Chakrabarti, A. and Manimaran, G.},
  title = {{I}nternet infrastructure security: A taxonomy},
  journal = {IEEE Network},
  year = {2002},
  volume = {16},
  pages = {13--21},
  number = {6},
  month = {November/December}
}

@ARTICLE{ComMag:Chakrabarti01,
  author = {Chakrabarti, S. and Mishra, A.},
  title = {{QoS} issues in ad hoc wireless networks},
  journal = {IEEE Communications Magazine},
  year = {2001},
  volume = {39},
  pages = {142--148},
  number = {2},
  month = {Feb.}
}

@ARTICLE{chalmers:ton,
  author = {Chalmers, R. and Almeroth, K.},
  title = {On the Topology of Multicast Trees},
  journal = {IEEE/ACM Transactions on Networking},
  year = {2003},
  volume = {11},
  pages = {153-165},
  number = {1},
  month = {January}
}

@INPROCEEDINGS{chalmers:infocom-2001,
  author = {Chalmers, R. and Almeroth, K.},
  title = {Modeling the Branching Characteristics and Efficiency Gains of Global
	Multicast Trees},
  booktitle = {Proceedings of {IEEE INFOCOM}},
  year = {2001},
  address = {Anchorage, Alaska, USA},
  month = {April}
}

@INPROCEEDINGS{dskmmahn,
  author = {Chan, Aldar C-F},
  title = {Distributed Symmetric Key Management for Mobile Ad Hoc Networks},
  booktitle = {INFOCOM 2004}
}

@ARTICLE{Chan99,
  author = {Chan, H. C. B. and Alnuweiri, H. M. and Leung, V. C. M.},
  title = {A framework for optimizing the cost and performance of next-generation
	{{IP}} routers },
  journal = JSAC,
  year = {1999},
  volume = {17},
  pages = {1013-1029},
  number = {6},
  month = {June}
}

@INPROCEEDINGS{chan:caching,
  author = {Chan, S.-H. and Tobagi, F.},
  title = {Caching schemes for distributed video services},
  booktitle = {IEEE International Conference on Communications},
  year = {1999},
  address = {Vancouver, British Columbia, Canada},
  month = {June}
}

@INPROCEEDINGS{Chang01,
  author = {Chang, H. and Jamin, S. and Willinger, W.},
  title = {Inferring {AS}-level {I}nternet topology from router-level path traces},
  booktitle = {Proceedings of {SPIE ITCom}},
  year = {2001},
  address = {Denver, CO},
  month = {August}
}

@ARTICLE{TISSEC:Chang01,
  author = {Chang, H.Y. and Wu, S.F. and Jou, Y.F.},
  title = {Real-time protocol analsis for detecting link-state routing protocol
	attacks},
  journal = {ACM Transactions on Information and System Security (TISSEC)},
  year = {2002},
  volume = {4},
  pages = {1--36},
  number = {1},
  month = {February},
  publisher = {ACM Press}
}

@ARTICLE{chang:tutorial,
  author = {Chang, R.},
  title = {Defending against Flooding-Based Distributed Denial-of-Service Attacks:
	A Tutorial},
  journal = {{IEEE} Communications Magazine},
  year = {2002},
  volume = {40},
  pages = {42-51},
  number = {10},
  month = {October}
}

@ARTICLE{chang:vod,
  author = {Chang, S. and Eleftheriadis, A. and Anastassiou, D.},
  title = {Development of Columbia's Video on Demand Testbed},
  journal = {Image Communication Journal},
  year = {1995}
}

@ARTICLE{Chao99,
  author = {Chao, H. J. and Degermark, M. and McKeown, N. and Tzeng, H.H.-Y},
  title = {Next-generation {{IP}} switches and routers },
  journal = JSAC,
  year = {1999},
  volume = {17},
  pages = {1009-1012},
  number = {6},
  month = {June}
}

@BOOK{book:chaudhuri05,
  title = {Survey Sampling: Theory and Methods},
  publisher = {Chapman \& Hall/CRC},
  year = {2005},
  author = {Chaudhuri, A. and Stenger, H.},
  edition = {Second},
  optannote = {UTSA lib}
}

@INPROCEEDINGS{plaw:origin,
  author = {Chen, Q. and Chang, H. and Govindan, R. and Jamin, S. and Shenker,
	S. and Willinger, W.},
  title = {The Origin of Power Laws in {I}nternet Topologies Revisited},
  booktitle = {Proceedings of {IEEE} {INFOCOM}},
  year = {2002},
  address = {New York, NY, USA},
  month = {June}
}

@ARTICLE{JSAC:Chen99,
  author = {Chen, S. and Nahrstedt, K.},
  title = {Distributed quality-of-service routing in ad hoc networks},
  journal = {IEEE Journal on Selected Areas in Communications},
  year = {1999},
  volume = {17},
  pages = {1488--1505},
  number = {8},
  month = {Aug.}
}

@INPROCEEDINGS{Chen98,
  author = {Chen, S. and Nahrstedt, K.},
  title = {On Finding Multi-constrained Paths },
  booktitle = {Proceedings of the ICC '98 Conference},
  year = {1998},
  pages = {874 -879},
  organization = {IEEE},
  optnote = {Tech. Report UIUCDCS-R-97-2026, Dept. of Computer Science, University
	of Illinois at Urbana-Champaign},
  optvolume = {2}
}

@ARTICLE{ChenOverview98,
  author = {Chen, S. and Nahrstedt, K.},
  title = {An Overview of QoS Routing for the Next Generation High-Speed Networks:
	Problems and Solutions},
  journal = {IEEE Network},
  year = {1998},
  volume = {12},
  pages = {64-79},
  number = {6},
  month = {Nov-Dec},
  optannote = {http://cairo.cs.uiuc.edu/papers.html},
  optnote = {(to appear)}
}

@TECHREPORT{Chen98TechReport,
  author = {Chen, S. and Nahrstedt, K.},
  title = {On Finding Multi-constrained Paths },
  institution = {Dept. of Computer Science, University of Illinois at Urbana-Champaign},
  year = {1997},
  type = {Tech.~Report},
  number = {UIUCDCS-R-97-2026},
  month = {August}
}

@ARTICLE{MPLS:Chen99,
  author = {Chen, T. M. and Oh, T. H.},
  title = {Reliable Services in {MPLS}},
  journal = {{IEEE} Communication Magazine},
  year = {1999},
  volume = {37},
  pages = {58-62},
  number = {12},
  month = {Dec.}
}

@INPROCEEDINGS{spectral:globecom,
  author = {Cheng, C.M. and Kung, H.T. and Tan, K.S.},
  title = {Use of Spectral Analysis in Defense Against {DoS} Attacks},
  booktitle = {Proceedings of the {IEEE} {GLOBECOM}},
  year = {2002},
  address = {Ta{{IP}}ei, TAIWAN},
  month = {October}
}

@INPROCEEDINGS{conf:Cheng02,
  author = {G. Cheng and N. Ansari},
  title = { On Multiple Additively Constrained Path Selection},
  booktitle = {IEE Proc. Communications},
  year = {2002},
  pages = {237-241},
  month = {Oct},
  file = {#F#},
  optnumber = {5},
  optvolume = {149}
}

@INPROCEEDINGS{Cheng01,
  author = {Cheng, I. and Basu, A. and Yibo Zhang and Tripathi, S.},
  title = {QoS specification and adaptive bandwidth monitoring for multimedia
	delivery},
  booktitle = {International Conference on Trends in Communications (EUROCON' 2001)},
  year = {2001},
  volume = {2},
  pages = {483-486},
  organization = {IEEE}
}

@INPROCEEDINGS{fenner:mmns02,
  author = {Chesterfield, J. and Fenner, B. and Breslau, L.},
  title = {Remote Multicast Monitoring Using the RTP MIB},
  booktitle = {Proceedings of {IFIP/IEEE} International Conference on Management
	of Multimedia Networks and Services},
  year = {2002},
  address = {Santa Barbara, CA, USA},
  month = {October}
}

@INPROCEEDINGS{Cheswick00,
  author = {Cheswick, B. and Burch, H. and Branigan, S.},
  title = {Mapping and visualizing the {I}nternet},
  booktitle = {ACM USENIX},
  year = {2000},
  address = {San Diego, CA, USA},
  month = {June}
}

@ARTICLE{Cheung98,
  author = {Cheung, R. K.},
  title = {Iterative Methods for Dynamic Stochastic shortest path problems},
  journal = {Naval Research Logistics},
  year = {1998},
  volume = {45},
  pages = {769--789},
  optmonth = {Feb.},
  optnumber = {1}
}

@INPROCEEDINGS{cheung:multicast,
  author = {Cheung, S. and Ammar, M. and Li, X.},
  title = {On the Use of Destination Set Grouping to Improve Fairness in Multicast
	Video Distribution},
  booktitle = {Proceedigns of {IEEE INFOCOM}},
  year = {1996},
  address = {San Francisco, California, USA},
  month = {March}
}

@ARTICLE{spicsmmq,
  author = {Chin, Francis},
  title = {Security Problems on Inference Control for Sum, Max and Min queries},
  journal = {Journal of the ACM},
  year = {1986},
  volume = {33},
  pages = {451-464},
  number = {3},
  month = {July}
}

@INPROCEEDINGS{pscpefs,
  author = {Chittenden, C. N.},
  title = {Project STEP: Creating Positive Experiences for Future Scientists},
  booktitle = {Eleventh Biannial University/Government/Industry Microelectronics
	Symposium},
  year = {1995},
  pages = {23-26},
  month = {May}
}

@INPROCEEDINGS{conf:Choi03,
  author = {Choi, N. Seok, Y. and Choi, Y.},
  title = {Multi-channel {MAC} protocol for mobile ad hoc networks},
  booktitle = {Proceedings of the IEEE 58th Vehicular Technology Conference (VTC
	2003)},
  year = {2003},
  volume = {2},
  pages = {1379 - 1382 },
  month = {6-9 Oct.},
  file = {#F#}
}

@INPROCEEDINGS{choi:prefetching,
  author = {Choi, T.U. and Young-Ju, K. and Ki-Dong, C.},
  title = {A prefetching scheme based on the analysis of user access patterns
	in news-on-demand system},
  booktitle = {ACM Multimedia},
  year = {1999},
  address = {Orlando, Florida, USA},
  month = {November}
}

@INPROCEEDINGS{Chong95,
  author = {Chong, E. I. and Maddila, S. R. and Morley, S. T.},
  title = {On Finding Single-Source Single-Destination $k$ Shortest Paths},
  booktitle = {the Seventh International Conference on Computing and Information
	(ICCI '95)},
  year = {1995},
  pages = {40-47},
  month = {July 5-8,},
  optnote = {http://styx.trentu.ca/jci/icci/stream95.html}
}

@INPROCEEDINGS{pir,
  author = { Chor, C. and Goldreich, O. and Kushilevitz, E. and Sudan, M.},
  title = {Private Information Retrieval},
  booktitle = {Proceedings of IEEE Symposium on Foundations of Computer Science},
  year = {1995},
  address = {Milwaukee, WI, USA},
  month = {October}
}

@INPROCEEDINGS{esm,
  author = {Chu, Y. and Rao, S. and Zhang, H.},
  title = {A Case For End System Multicast},
  booktitle = {Proceedings of {ACM SIGMETRICS}},
  year = {2000},
  address = {Santa Clara, CA, USA},
  month = {June}
}

@INPROCEEDINGS{chu00case:narada,
  author = {Yang-Hua Chu and Sanjay G. Rao and Hui Zhang},
  title = {A case for end system multicast},
  booktitle = {Proceedings of {ACM SIGMETRICS}},
  year = {2000},
  pages = {1-12},
  address = {Santa Clara, CA, USA},
  month = {June}
}

@INPROCEEDINGS{chuang:cost,
  author = {Chuang, J. and Sirbu, M.},
  title = {Pricing Multicast Communication: A Cost Based Approach},
  booktitle = {INET},
  year = {1998},
  address = {Geneva, SWITZERLAND},
  month = {July}
}

@INPROCEEDINGS{meamssms,
  author = {P. Ciaccia and M. Patella and P. Zezula},
  title = {M-Tree: An Efficient Access Method for Similarity Search in Metric
	Spaces},
  booktitle = {23rd VLDB Conference},
  year = {1997}
}

@ARTICLE{TON:Cidon99,
  author = {Cidon, I. and Rom, R. and Shavitt, Y.},
  title = {Analysis of multi-path routing},
  journal = {{IEEE/ACM} Transactions on Networking},
  year = {1999},
  volume = {7},
  pages = {885 -896},
  number = {6}
}

@MANUAL{mapnet,
  title = {Macroscopic {{I}nternet} visualization and measurement.},
  author = {Claffy, K. and Huffaker, B.},
  note = {Available from http://www.caida.org/Tools/Mapnet/summary.html}
}


@ARTICLE{clark:rio,
  author = {Clark, D. and Fang, W.},
  title = {Explicit Allocation of Best-Effort Packet Delivery Service},
  journal = {IEEE/ACM Transactions on Networking},
  year = {1998},
  volume = {6},
  pages = {362-373},
  number = {4},
  month = {August}
}

@ARTICLE{Clark96,
  author = {Clark, D. and Joseph Pasquale, J.},
  title = {Strategic Directions in Networks and Telecommunications},
  journal = {ACM Computing Surveys},
  year = {1996},
  volume = {28},
  pages = {579-690},
  number = {4},
  optmonth = {December}
}

@INPROCEEDINGS{clark:realtime,
  author = {Clark, D. and Shenker, S. and Zhang, L.},
  title = {Supporting Real-Time Applications in an Integrated Services Packet
	Network: Architecture and Mechanism},
  booktitle = {Proceedigns of {ACM SIGCOMM}},
  year = {1992},
  pages = {14-26},
  address = {Baltimore, Maryland, USA},
  month = {August}
}

@INPROCEEDINGS{clark:tussle,
  author = {Clark, D. and Sollins, K. and Wroclawski, J. and Braden, R.},
  title = {Tussle in Cyberspace: Defining Tomorrow's {{I}nternet}},
  booktitle = {Proceedings of {ACM} {SIGCOMM}},
  year = {2002},
  address = {Pittsburgh, PA, USA},
  month = {August}
}

@ARTICLE{clark:alf,
  author = {Clark, D. and Tennenhouse, D.},
  title = {Architectural Considerations for a New Generation of Protocols},
  journal = {Proceedings of {ACM} {SIGCOMM}},
  year = {1990},
  pages = {200-208},
  month = {September}
}

@INPROCEEDINGS{clark:pct,
  author = {Malcolm Clark and Maurice Herlihy},
  title = {Post Congress Tristesse},
  booktitle = {TeX90 Conference Proceedings},
  year = {1993},
  volume = {15},
  number = {5},
  pages = {84-89},
  month = {November},
  organization = {TeX Users Group},
  journal = {ACM Trans. Program. Lang. Syst.}
}

@INPROCEEDINGS{clark:www,
  author = {Clark, R. and Ammar, M.},
  title = {Providing Scalable Web Service Using Multicast Delivery},
  booktitle = {IEEE Workshop on Services in Distributed and Networked Environments},
  year = {1995},
  address = {Whistler, CANADA},
  month = {June},
  note = {(also in {\em Computer Networks and ISDN Systems})}
}

@INBOOK{HDM03,
  chapter = {18: Security and Privacy},
  pages = {441-452},
  title = {Handbook of Data Mining},
  publisher = {Lawrence Erlbaum Associates},
  year = {2003},
  editor = {Nong Ye},
  author = {Chris Clifton},
  month = apr
}

@ARTICLE{KDDExp03,
  author = {Chris Clifton and Murat Kantarc{\i}o\u{g}lu and Xiaodong Lin and
	Jaideep Vaidya and Michael Zhu},
  title = {Tools for Privacy Preserving Distributed Data Mining},
  journal = {SIGKDD Explorations},
  year = {2003},
  volume = {4},
  pages = {28--34},
  number = {2},
  month = jan,
  editor = {Johannes Gehrke},
  publisher = {ACM}
}

@ARTICLE{Climaco82,
  author = {Climaco, J. C. N. and Martins, E. Q. V.},
  title = {A bicriterion shortest path problem},
  journal = EJOR,
  year = {1982},
  volume = {11},
  pages = {399-404},
  number = {4},
  month = {Dec}
}

@INPROCEEDINGS{Cohen2000,
  author = {Cohen, R. and Felstaine, E. and Emek, R. },
  title = {Framework for multicast in hierarchical networks},
  booktitle = INFOCOM00,
  year = {2000},
  volume = {3},
  pages = {1673 -1682},
  organization = {IEEE},
  optmonth = {26-30 March}
}

@TECHREPORT{rfc2370,
  author = {Coltun, R.},
  title = {The {OSPF} Opaque {LSA} Option},
  institution = {IETF},
  year = {1998},
  number = {RFC 2370},
  month = {July},
  optannote = {See Also: 2328 },
  optnote = {http://mx1.bind.com/rfc/rfc2676.txt},
  opttype = {Standards Track}
}

@BOOK{book:Comer02,
  title = {Hands-On Networking with {I}nternet Technologies},
  publisher = {Prentice Hall},
  year = {2002},
  author = {Comer, D. E.},
  optnote = { }
}

@BOOK{Comer2002,
  title = {Hands-On Networking with {I}nternet Technologies},
  publisher = {Prentice Hall, Inc.},
  year = {2002},
  author = {Comer, D. E.},
  optedition = {third}
}

@BOOK{Comer95,
  title = {Internetworking with {TCP/{IP}}},
  publisher = {Prentice Hall, Inc.},
  year = {1995},
  author = {Comer, D. E.},
  volume = {I},
  edition = {third}
}

@MISC{csi:report2004,
  author = {{Computer Security Institute}},
  title = {2004 {CSI}/{FBI} Computer Crime and Security Survey},
  howpublished = {Available at http://www.gocsi.com}
}

@BOOK{book:Cook06,
  title = {Mining graph data},
  publisher = {John Wiley $\&$ Sons},
  year = {2006},
  author = {Cook, D.J. and Holder, L.B.}
}

@BOOK{book:Cooklev04,
  title = {Wireless Communication Standards: {A} Study of {IEEE} 802.11$^{\mbox{TM}}$,
	802.15$^{\mbox{TM}}$, and 802.16$^{\mbox{TM}}$},
  publisher = {IEEE Press},
  year = {2004},
  author = {Cooklev, T.},
  file = {#F#},
  source = {I have it}
}

@BOOK{Cormen96,
  title = {Introduction to Algorithms},
  publisher = {The MIT press and McGraw-Hill book company},
  year = {1996},
  author = {Cormen, T. H. and Leiserson, C. E. and Rivest, R. L.},
  edition = {Sixteenth},
  optseries = {The {MIT} electrical engineering and computer science series}
}

@INPROCEEDINGS{Costa01,
  author = {Costa, L.H.M.K. and Fdida, S. and Duarte, O.C.M.B.},
  title = {A scalable algorithm for link-state {QoS}-based routing with three
	metrics},
  booktitle = {IEEE International Conference on Communications (ICC)},
  year = {2001},
  volume = {8},
  pages = {2603-2607},
  organization = {IEEE}
}

@INPROCEEDINGS{hbh:sigcomm,
  author = {Costa, L. and Fdida, S. and Duarte, O.},
  title = {Hop by Hop Multicast Routing Protocol},
  booktitle = {Proceedings of {ACM SIGCOMM}},
  year = {2001},
  address = {San Diego, California, USA},
  month = {August}
}

@BOOK{eit,
  title = {Elements of Information Theory},
  publisher = {John Wiley and Sons},
  year = {1991},
  author = {T.M. Cover and J.A. Thomas}
}

@TECHREPORT{Crawley98,
  author = {Crawley, E. and Nair, R. and Rajagopalan, B. and Sandick, H.},
  title = {A Framework for {QoS}-based Routing in the {I}nternet},
  institution = {IETF},
  year = {1998},
  number = {RFC 2386},
  month = {August},
  optannote = {expires on January 10, 1999},
  optnote = {(draft-ietf-qosr-framework-06.txt)},
  opttype = {{I}nternet Draft}
}

@ARTICLE{Croucher78,
  author = {Croucher, J.S.},
  title = {A note on the stochastic shortest-route problem},
  journal = {Naval Research Logistics Quarterly},
  year = {1978},
  volume = {25},
  pages = {729--732}
}

@BOOK{crovella:book,
  title = {{I}nternet Measurement: Infrastructure, Traffic and Applications},
  publisher = {Wiley},
  year = {2006},
  author = {Mark Crovella and Balachander Krishnamurthy}
}

@INPROCEEDINGS{cpimwe,
  author = {Crumbly, I. and Garcia-Otero, S. and Garcia-Otero, E. and Hodges,
	J.},
  title = {A Cooperative Program Increasing Minorities and Women in Engineering},
  booktitle = {Frontiers in Education},
  year = {1996},
  volume = {2},
  pages = {777-778},
  month = {November}
}

@ARTICLE{aggr:mcast,
  author = {Cui, J.H. and Kim, J. and Maggiorini, D. and Boussetta, K. and Gerla,
	M.},
  title = {Aggregated Multicast --- A Comparative Study},
  journal = {Special Issue of Cluster Computing: The Journal of Networks, Software
	and Applications, Baltzer Science Publisher},
  year = {2003}
}

@ARTICLE{aggregated:journal,
  author = {Cui, J.H. and Kim, J. and Maggiorini, D. and Boussetta, K. and Gerla,
	M.},
  title = {Aggregated Multicast --- A Comparative Study},
  journal = {The Journal of Networks, Software and Applications},
  year = {2003},
  publisher = {Baltzer Science}
}

@INPROCEEDINGS{aggr:ssm,
  author = {Cui, J.H. and Maggiorini, D. and Kim, J. and Boussetta, K. and Gerla,
	M.},
  title = {A Protocol to Improve the State Scalability of Source Specific Multicast},
  booktitle = {Proceedings of {IEEE} {GLOBECOM}},
  year = {2002},
  address = {Ta{{IP}}ei, TAIWAN},
  month = {November}
}

@INPROCEEDINGS{ssm:stateaggr,
  author = {Cui, J. and Maggiorini, D. and Kim, J. and Boussetta, K. and Gerla,
	M.},
  title = {A Protocol to Improve the State Scalability of Source Specific Multicast},
  booktitle = {In Proceedings of IEEE Globecom},
  year = {2002},
  address = {Taiwan},
  month = {November}
}

@TECHREPORT{TR-CAD-05,
  author = {Cui, Y. and Korkmaz, T. and Wu, J.},
  title = {Distributed Precomputation of {QoS}-based Routes in the Converging
	{I}nternet},
  institution = {Tsinghua University},
  year = {2005},
  note = {\\www.cs.utsa.edu/$\sim$korkmaz/cui/tr-cad-05.pdf},
  file = {#F#}
}

@ARTICLE{CuiJournalS,
  author = {Cui, Y. and Wu, J. P. and Xu, K. and et al.},
  title = {Research on internetwork QoS routing algorithms: a survey.},
  journal = {Chinese Journal of Software},
  year = {2002},
  volume = {13},
  pages = {2065-2076},
  number = {11},
  file = {#F#}
}

@INPROCEEDINGS{Cuiyong:infocom,
  author = {Cui,Y. and Xu,K. and Wu,J.},
  title = {Precomputation for Multi-constrained QoS Routing in High-speed Networks},
  booktitle = INFOCOM03,
  year = {2003},
  month = {April},
  optaddress = {San Francisco}
}

@INPROCEEDINGS{conf:Cui03,
  author = {Yong Cui and Ke Xu and Jianping Wu and Zhongchao Yu and Youjian Zhao},
  title = {Multi-constrained routing based on simulated annealing Communications},
  booktitle = {IEEE International Conference on Communications (ICC '03)},
  year = {2003},
  volume = {3},
  pages = {1718 -1722},
  month = {11-15 May},
  file = {#F#}
}

@INPROCEEDINGS{raja:sac,
  author = {Daescu, O. and Jothi, R. and Peri, S. and Raghavachari, B. and Sarac,
	K.},
  title = {Optimal Placement of NAK Suppressing Agents for Reliable Multicast:
	A Partial Deployment Case},
  booktitle = {Proceedings of 19th ACM Symposium on Applied Computing (SAC)},
  year = {2004},
  address = {Nicosia, Cyprus},
  month = {March}
}

@ARTICLE{dalal:rpf,
  author = {Dalal, Y. and Metcalfe, R},
  title = {Reverse Path Forwarding of Broadcast Packets},
  journal = {Communications of the ACM},
  year = {1978},
  volume = {21},
  pages = {1040-1048},
  number = {12}
}

@ARTICLE{Dalal78,
  author = {Dalal, Y. K. and Metcalfe, R. M.},
  title = {Reverse Path Forwarding of Broadcast Packets},
  journal = {Communications of the {ACM}},
  year = {1978},
  volume = {21},
  pages = {1040-1048},
  month = {December}
}

@ARTICLE{stat-approach,
  author = {Dall'Asta, L. and Alvarez-Hamelin, I. and Barrat, A. and V{\'a}zquez,
	A. and Vespignani, A.},
  title = {A statistical approach to the traceroute-like exploration of networks:
	theory and simulations},
  journal = {{CoRR}},
  year = {2004},
  volume = {cond-mat/0406404}
}

@INPROCEEDINGS{dam:caching,
  author = {Dammicco, G. and Mocci, U.},
  title = {Program caching and multicasting techniques in {VoD} networks},
  booktitle = {Workshop on Interactive Distributed Multimedia Systems and Telecommunication
	Services (IDMS)},
  year = {1997},
  pages = {65-76},
  address = {Darmstadt, GERMANY},
  month = {September}
}

@ARTICLE{dan:alloc,
  author = {Dan, A. and Shahabuddin, P. and Sitaram, D. and Towsley, D.},
  title = {Channel Allocation under Batching and {VCR} Control in Video-on-Demand
	Servers},
  journal = {Parallel and Distributed Computing},
  year = {1994}
}

@INPROCEEDINGS{dan:vod,
  author = {Dan, A. and Sitaram, D. and Shahabuddin, P.},
  title = {Scheduling Policies for an On-Demand Video Server with Batching},
  booktitle = {ACM Multimedia},
  year = {1994},
  address = {San Francisco, California, USA},
  month = {October}
}

@TECHREPORT{usc:anycast,
  author = {Danzig, P. and Delucia, D. and Obraczka, K.},
  title = {Massively Replicating Services in Wide-Area {I}nternetworks},
  institution = {University of Southern California},
  year = {1994}
}


@ARTICLE{DAS-NBI,
  author = {Das, I. and Dennis, J.E.},
  title = {Normal-boundary intersection: a new method for generating the Pareto
	surface in nonlinear multicriteria optimization problems},
  journal = {SIAM J. Optim},
  year = {1998},
  volume = {8},
  pages = {631-657}
}

@ARTICLE{DeNeve98,
  author = {De Neve, H. and Van Mieghem, P},
  title = {{TAMCRA:} A tunable accuracy multiple constraints routing algorithm},
  journal = {Computer Communications},
  year = {2000},
  optkey = {67--679}
}

@ARTICLE{TAMCRA,
  author = {De Neve, H. and Van Mieghem, P.},
  title = {{TAMCRA:} A Tunable Accuracy Multiple Constraints Routing Algorithm},
  journal = {Computer Communications},
  year = {2000},
  volume = {23},
  pages = {667-679},
  optmonth = { },
  optnote = { },
  optnumber = { }
}

@INPROCEEDINGS{conf:DeNeve98,
  author = {De Neve, H. and Van Mieghem, P.},
  title = {A multiple quality of service routing algorithm for {PNNI}},
  booktitle = {Proceedings of the ATM Workshop},
  year = {1998},
  pages = {324 - 328},
  month = {May},
  organization = {IEEE},
  optannote = { Quality of service (QoS) provisioning generally assumes more than
	one QoS measure which implies that QoS routing can be categorized
	as an instance of routing subject to multiple constraints. The ATM-forum
	PNNI standard, in particular the routing part, belongs to the most
	promising, future-save, QoS-aware, dynamical and hierarchical routing
	protocols. The PNNI QoS algorithm is vendor specific and not standardized.
	Here we propose an attractive multiple QoS routing algorithm, called
	TAMCRA, standing for tunable accuracy multiple constraints routing
	algorithm, well suited for PNNI. TAMCRA possesses tunable accuracy
	(coupled to the running time) via one integer parameter k which reflects
	the number of shortest paths taken into account during computation.}
}

@INPROCEEDINGS{De01,
  author = {De, S. and Das, S.K. and Tonguz, O.},
  title = {Dynamic multipath routing in networks and switches carrying connection-oriented
	traffic},
  booktitle = {IEEE International Conference on Communications (ICC)},
  year = {2001},
  volume = {10},
  pages = {3130-3134},
  organization = {IEEE}
}

@INPROCEEDINGS{dean:traceback,
  author = {Dean, D. and Franklin, M. and Stubblefield, A.},
  title = {An Algebraic Approach to {{IP}} Traceback},
  booktitle = {Network and Distributed System Security Symposium},
  year = {2001},
  address = {San Diego, CA, USA},
  month = {February}
}

@MISC{intrusion:survey,
  author = {Debar, H. and Dacier,M. and Wepsi, A.},
  title = {A Revised Taxonomy for Intrusion-Detection Systems},
  howpublished = {{IBM} Research Report},
  year = {1999}
}

@UNPUBLISHED{deering:phd,
  author = {Deering, S.},
  title = {Multicast Routing in a Datagram {{I}nternet}work},
  note = {Ph.D. Dissertation},
  year = {1991},
  institution = {Stanford University}
}

@MISC{rfc:multicast,
  author = {Deering, S.},
  title = {Host Extensions for {{IP}} Multicasting},
  howpublished = {{I}nternet Engineering Task Force ({IETF}), RFC 1112},
  month = {August},
  year = {1989}
}

@ARTICLE{deering:multicast,
  author = {Deering, S. and Cheriton, D.},
  title = {Multicast routing in datagram {I}nternetworks and extended {LAN}s},
  journal = {ACM Transactions on Computer Systems},
  year = {1990},
  pages = {85-111},
  month = {May}
}

@MISC{draft:pim-dm,
  author = {Deering, S. and Estrin, D. and Farinacci, D. and Jacobson, V. and
	Helmy, A. and Meyer, D. and Wei, L.},
  title = {Protocol Independent Multicast Version 2 Dense Mode Specification},
  howpublished = {{{I}nternet} Engineering Task Force ({IETF}), draft-ietf-pim-v2-dm-*.txt},
  month = {November},
  year = {1998}
}

@ARTICLE{pim:overview,
  author = {Deering, S. and Estrin, D. and Farinacci, D. and Jacobson, V. and
	Liu, G. and Wei, L.},
  title = {{PIM} Architecture for Wide-Area Multicast Routing},
  journal = {IEEE/ACM Transactions on Networking},
  year = {1996},
  volume = {4},
  pages = {153-162},
  month = {April},
  issue = {2}
}

@ARTICLE{ComMag:Deng02,
  author = {Deng, Hongmei and Li, W. and Agrawal, D.P. },
  title = {Routing security in wireless ad hoc networks},
  journal = {IEEE Communications Magazine},
  year = {2002},
  volume = {40},
  pages = {70--75},
  number = {10},
  month = {Oct.}
}

@ARTICLE{UNSWlab,
  author = {William J. Dewar and Sukhbir S. Sethi},
  title = {A Laboratory for Teaching Computer Networks},
  journal = {IEEE Transactions On Education},
  year = {1995},
  volume = {38},
  pages = {145--149},
  number = {2}
}

@MISC{rfc:2246,
  author = {Dierks, T. and Allen, C.},
  title = {The {TLS} Protocol - Version 1.0},
  howpublished = {{{I}nternet} Engineering Task Force ({IETF}), {RFC} 2246},
  month = {January},
  year = {1999}
}

@ARTICLE{Dijkstra59,
  author = {Dijkstra,E.},
  title = {A note on two problems in connexion with graphs},
  journal = {Numerische Mathematik},
  year = {1959},
  volume = {1},
  pages = {169-271}
}

@INPROCEEDINGS{riwpp,
  author = {Dinur, Irit and Nissim, Kobbi},
  title = {Revealing Information While Preserving Privacy},
  booktitle = {PODS 2003},
  year = {2003},
  month = {July}
}

@ARTICLE{diot:issues,
  author = {Diot, C. and Levine, B. and Lyles, B. and Kassem, H. and Balensiefen,
	D.},
  title = {Deployment Issues for the {{IP}} Multicast Service and Architecture},
  journal = {IEEE Network},
  year = {2000},
  volume = {14},
  pages = {78-88},
  number = {1},
  month = {January/February}
}

@INPROCEEDINGS{Donahue01,
  author = {Donahue, H.C. and Ferrigno-Stack, J.},
  title = { Quality of service monitoring: a timely idea},
  booktitle = {2nd IEEE International Conference on Standardization and Innovation
	in Information Technology},
  year = {2001},
  pages = {176-182},
  organization = {IEEE}
}

@INPROCEEDINGS{disreuprde,
  author = {Donnelly, A. E. and Morgan, K. C. and Aldrich, S.},
  title = {Developing and Implementing a Successful Research Experience for
	Undergraduates Program: A Roadmap Designed by the Engineering Research
	Center for Particle Science and Technology},
  booktitle = {Frontiers in Education},
  year = {2000},
  pages = {S1G/18-S1G/22},
  month = {October},
  optvolume = {2}
}

@INPROCEEDINGS{topo-discover,
  author = {Donnet, B. and Friedman, T.},
  title = {Topology Discovery Using and Address Prefix Based Stopping Rule},
  booktitle = {Proceedings of {EUNICE} Workshop},
  year = {2005},
  address = {Madrid, SPAIN},
  month = {July}
}

@INPROCEEDINGS{improved,
  author = {Donnet, B. and Friedman, T. and Crovella, M.},
  title = {Improved Algorithms for Network Topology Discovery},
  booktitle = {Proceedings of Passive and Active Measurement {(PAM)} Workshop},
  year = {2005},
  address = {Boston, MA, USA},
  month = {March}
}

@INPROCEEDINGS{donnet:topodis,
  author = {Donnet, B. and Friedman, T. and Raoult, P. and Crovella, M.},
  title = {Efficient Algorithms for Large-Scale Topology Discovery},
  booktitle = {Proceedings of {ACM SIGMETRICS}},
  year = {2005},
  address = {Banff, Alberta, CANADA},
  month = {June}
}

@INPROCEEDINGS{window-dtree,
  author = {Donnet, B. and Huffaker, B. and Friedman, T. and Claffy, K.C.},
  title = {Increasing the Coverage of a Cooperative {I}nternet Topology Discovery
	Algorithm},
  booktitle = {Proceedings of {IFIP} {NETWORKING}},
  year = {2007},
  address = {Atlanta, GA, USA},
  month = {May}
}

@ARTICLE{dtree-deploy,
  author = {Donnet, B. and Raoult, P. and Friedman, T. and Crovella, M.},
  title = {Deployment of an Algorithm for Large-Scale Topology Discovery},
  journal = {IEEE Journal on Selected Areas in Communications},
  year = {2006},
  volume = {24},
  pages = {2210--2220},
  month = {December},
  issue = {12}
}

@INPROCEEDINGS{doubletree,
  author = {Benoit Donnet and Philippe Raoult and Timur Friedman and Mark Crovella},
  title = {Efficient algorithms for large-scale topology discovery},
  booktitle = {Proceedings of ACM/SIGMETRICS},
  year = {2005},
  pages = {327--338},
  address = {New York, NY, USA},
  publisher = {ACM Press},
  doi = {http://doi.acm.org/10.1145/1064212.1064256},
  isbn = {1-59593-022-1},
  location = {Banff, Alberta, Canada}
}

@INPROCEEDINGS{troute:home,
  author = {Donnet, B. and Raoult, P. and Friedman, T. and Crovella, M.},
  title = {Efficient Algorithms for Large-Scale Topology Discovery},
  booktitle = {Proceedings of {ACM} Sigmetrics},
  year = {2005},
  address = {Banf, Alberta, CANADA},
  month = {June}
}

@UNPUBLISHED{draft-irtf-Doria04,
  author = {Doria, A. and Davies, E. and Kastenholz},
  title = {Requirements for Inter-Domain Routing},
  note = {Network Working Group, {I}nternet-Draft},
  month = {July 19},
  year = {2004},
  file = {#F#},
  source = {draft-irtf-routing-reqs-03.txt}
}

@INPROCEEDINGS{MobiCom04:MultiRadio,
  author = {Draves, R. and Padhye, J. and Zill, B.},
  title = {Routing in Multi-Radio, Multi-Hop Wireless Mesh Networks},
  booktitle = {Proceedings of the ACM MobiCom 2004},
  year = {2004},
  pages = {114--128},
  file = {#F#}
}

@INPROCEEDINGS{psrdaam1,
  author = {Wenliang Du and Mikhail J. Atallah},
  title = {Protocols for Secure Remote Database Access with Approximate Matching},
  booktitle = {7th ACM Conference on Computer and Communication Security (ACMCSS'2000,
	The First Workshop on Security and Privacy in E-Commerce}
}

@INPROCEEDINGS{pcsa,
  author = {Wenliang Du and Mikhail J. Atallah},
  title = {Privacy-Preserving Cooperative Statistical Analysis},
  booktitle = {Annual Computer Security Applications Conference (ACSAC 2001)},
  year = {2001},
  month = {December}
}

@BOOK{acd,
  title = {Algorithms for Clustering Data},
  publisher = {Prentice Hall},
  year = {1988},
  author = {R.C. Dubes and A.K. Jain}
}

@INPROCEEDINGS{Dubrovsky00,
  author = {Dubrovsky, A. and Gerla, M. and Lee, S.S. and Cavendish D.},
  title = {{I}nternet QoS routing with {IP} telephony and TCP traffic},
  booktitle = {IEEE International Conference on Communications (ICC)},
  year = {2000},
  volume = {3},
  pages = {1348-1352}
}

@ARTICLE{Duffield01,
  author = {Duffield, N.G. and Grossglauser, M.},
  title = {Trajectory sampling for direct traffic observation},
  journal = {IEEE/ACM Transactions on Networking},
  year = {2001},
  volume = {9},
  pages = {280-292},
  number = {3},
  month = {June},
  optannote = {},
  optcrossref = {},
  optkey = {},
  optnote = {}
}

@INPROCEEDINGS{duffield:inference,
  author = {Duffield, N.G. and Horowitz, J. and Lo Presti, F.},
  title = {Adaptive Multicast Topology Inference},
  booktitle = {Proceedings of {IEEE INFOCOM}},
  year = {2001},
  address = {Anchorage, Alaska, USA},
  month = {April}
}

@BOOK{Dutton95,
  title = {Asynchronous Transfer Mode (ATM): Technical Overview},
  publisher = {Prentice Hall PTR },
  year = {1995},
  author = {Dutton, H. J. R. and Lenhard, P. },
  edition = {second}
}

@INPROCEEDINGS{eager:caching,
  author = {Eager, D. and Ferris, M. and Vernon, M.},
  title = {Optimized regional caching for on-demand data delivery},
  booktitle = {Proceedings of the SPIE - The International Society for Optical Engineering},
  year = {1999},
  pages = {301-316},
  address = {San Jose, California, USA},
  month = {January}
}

@ARTICLE{Mirchandani85a,
  author = {Eiger, A. and Mirchandani, P. B. and Soroush, H.},
  title = {Path preferences and optimal paths in probabilistic networks},
  journal = {Transportation Science},
  year = {1985},
  volume = {19},
  pages = {75--84},
  number = {1},
  month = {February}
}

@ARTICLE{UVlab,
  author = {Mohamed Watheq El-Kharashi and Glen Darling and Brent Marykuca and
	Gholamali C. Shoja},
  title = {Understanding and Implementing Computer Network Protocols Through
	a Lab Project},
  journal = {IEEE Transactions On Education},
  year = {2002},
  volume = {45},
  pages = {276--284},
  number = {3}
}

@INPROCEEDINGS{randa:www,
  author = {El-Marakby, R. and Hutchinson, D.},
  title = {Integrating {RTP} into the World Wide Web},
  booktitle = {World Wide Web Consortium Workshop on Real Time Multimedia and the
	Web},
  year = {1996},
  address = {Sophia Ant{{IP}}olis, FRANCE},
  month = {October}
}

@INPROCEEDINGS{INFOCOM:Elek00,
  author = {Elek, V. and Karlsson, G. and Ronngren, R},
  title = {Admission control based on end-to-end measurements},
  booktitle = INFOCOM00,
  year = {2000},
  volume = {2},
  pages = {623--630},
  month = {March},
  organization = {IEEE}
}

@INPROCEEDINGS{Conf:Elteto99,
  author = {Elteto, T. and Molnar, S.},
  title = {On the distribution of round-trip delays in {TCP/{IP}} networks},
  booktitle = {The Proceedings of the Local Computer Networks (LCN '99) Conference
	},
  year = {1999},
  pages = {172--181},
  organization = {IEEE}
}

@INPROCEEDINGS{Eppstein94,
  author = {Eppstein, D.},
  title = {Finding the $k$ shortest paths},
  booktitle = {Proceedings of the 35th Annual Symposium on Foundations of Computer
	Science},
  year = {1994},
  pages = {154 - 165},
  month = {Nov.},
  organization = {IEEE},
  optannote = {We give algorithms for finding the k shortest paths (not required
	to be simple) connecting a pair of vertices in a digraph. Our algorithms
	output an implicit representation of these paths in a digraph with
	n vertices and m edges, in time O(m+n log n+k). We can also find
	the k shortest paths from a given source s to each vertex in the
	graph, in total time O(m+n log n+kn). We describe applications to
	dynamic programming problems including the knapsack problem, sequence
	alignment, and maximum inscribed polygons.}
}

@INPROCEEDINGS{INFOCOM:Ergun00,
  author = {Ergun, F. and Sinha, R. and Zhang, L.},
  title = {{QoS} routing with performance-dependent costs },
  booktitle = INFOCOM00,
  year = {2000},
  volume = {1},
  pages = {137-146},
  organization = {IEEE}
}

@ARTICLE{erik:mbone,
  author = {Eriksson, H.},
  title = {The Multicast Backbone},
  journal = {Communications of the ACM},
  year = {1994},
  volume = {8},
  pages = {54-60}
}

@ARTICLE{eskicioglu:smulticast,
  author = {Eskicioglu, A.},
  title = {Multimedia Security in Group Communications: Recent Progress in Key
	Management, Authentication, and Watermarking},
  journal = {{ACM} Multimedia Systems Journal, Special Issue on Multimedia Security},
  year = {2003},
  volume = {9},
  pages = {239-248}
}

@MISC{rfc:pim-sm,
  author = {Estrin, D. and Farinacci, D. and Helmy, A. and Thaler, D. and Deering,
	S. and Handley, M. and Jacobson, V. and Liu, C. and Sharma, P. and
	Wei, L.},
  title = {Protocol Independent Multicast Sparse-Mode ({PIM-SM}): Protocol Specification},
  howpublished = {{{I}nternet} Engineering Task Force ({IETF}), RFC 2362},
  month = {June},
  year = {1998}
}

@MISC{draft:masc,
  author = {Estrin, D. and Govindan, R. and Kumar, S. and Radoslavov, P. and
	Thaler, D.},
  title = {The Multicast Address-Set Claim ({MASC}) Protocol},
  howpublished = {{{I}nternet} Engineering Task Force ({IETF}), draft-ietf-malloc-masc-*.txt},
  month = {August},
  year = {1998}
}

@INPROCEEDINGS{lpbppdm,
  author = {Evfimievski, Alexandre and Gehrke, J.E and Srikant, Ramakrishnan},
  title = {Limiting Privacy Breaches in Privacy-preserving Data Mining},
  booktitle = {$22^{nd}$ ACM SIGACT-SIGMOD-SIGART Symposium on Principles of Database
	Systems},
  year = {2003},
  address = {San Diego, CA, USA},
  month = {June}
}

@INPROCEEDINGS{ppmar,
  author = {Evfimievski, Alexandre and Srikant, Ramakrishnan and Agrawal, Rakesh
	and Gehrke, Johannes},
  title = {Privacy-preserving Mining of Association Rules},
  booktitle = {$8^{th}$ ACM SIGKDD International Conference on Knowledge Discovery
	in Databases and Data Mining},
  year = {2002},
  month = {July}
}

@MANUAL{ns-documentation,
  title = {{ns} Notes and Documentation},
  author = {Fall, K. and Varadhan, K.},
  organization = {{UC} {B}erkeley, {LBL}, {USC/ISI}, and {X}erox {PARC}},
  note = {Available at http://www.isi.edu/nsnam/ns}
}

@ARTICLE{Faloutsos98,
  author = {Faloutsos, M. and Banerjea, A. and Pankaj, R.},
  title = {{QoSMIC:} {Q}uality of Service sensitive Multicast {I}nternet protoCol
	},
  journal = {ACM SIGCOMM, Computer Communication Review},
  year = {1998},
  volume = {28},
  number = {4},
  month = {Oct.},
  optnote = {http://www.acm.org/sigcomm/sigcomm98/tp/abs_12.html}
}

@INPROCEEDINGS{FFF99,
  author = {M. Faloutsos and P. Faloutsos and C. Faloutsos},
  title = {Power-laws of the {I}nternet topology},
  booktitle = {Proceedings of the {ACM SIGCOMM '99} Conference},
  year = {1999},
  pages = {251--262},
  address = {Cambridge, MA},
  month = {Sept.}
}

@ARTICLE{Lett:Fan99,
  author = {Fan, Z. and Lee, E.S.},
  title = {Multiple {QoS} constrained routing with inaccurate state information},
  journal = {Electronics Letters},
  year = {1999},
  volume = {35},
  pages = {1807--1808},
  number = {21},
  month = {Oct.}
}

@INPROCEEDINGS{mpls:deploy,
  author = {Fang, L.},
  title = {Meeting {VPN} customer requirements: Lessons from real world deployments},
  booktitle = {{MPLS} World Congress},
  year = {2004},
  month = {February}
}

@ARTICLE{ips,
  author = {Farkas, Csilla and Jajodia, Sushil},
  title = {The Inference Problem: A Survey},
  journal = {SIGKDD Explorations},
  volume = {4},
  number = {2}
}

@INPROCEEDINGS{Feldman07,
  author = {Feldman, D. and Shavitt, Y.},
  title = {An Optimal Median Calculation Algorithm for Estimating {I}nternet
	Link Delays from Active Measurements},
  booktitle = {IEEE E2EMON},
  year = {2007},
  address = {Munich, Germany},
  month = {May}
}

@ARTICLE{Feldmann01,
  author = {Feldmann, A. and Greenberg, A. and Lund, C. and Reingold, N. and
	Rexford, J. and True, F.},
  title = {Deriving traffic demands for operational {{IP}} networks: Methodology
	and experience},
  journal = {IEEE/ACM Transactions on Networking},
  year = {2001},
  volume = {9},
  pages = {265-279},
  number = {3},
  month = {June},
  optannote = {},
  optcrossref = {},
  optkey = {},
  optnote = {}
}

@INPROCEEDINGS{Feng:ICC02,
  author = {Feng,G. and Douligeris,C. and Makki,K. and Pissinou, N.},
  title = {Performance Evaluation of Delay-Constrained Least-Cost QoS Routing
	Algorithms Based on Linear and Nonlinear Lagrange Relaxation},
  booktitle = {IEEE International Conference on Communications (ICC'02)},
  year = {2002}
}

@MANUAL{fenner:mtrace,
  title = {Multicast Traceroute (mtrace) 5.2},
  author = {Fenner, B.},
  month = {September},
  year = {1998},
  note = {ftp://ftp.parc.xerox.com/pub/net-research/{{IP}}multi/}
}

@MANUAL{deering:mrouted,
  title = {mrouted 3.9-beta, mrinfo, and other tools},
  author = {Fenner, B. and et al.},
  month = {March},
  year = {1998},
  note = {Available from ftp://ftp.parc.xerox.com/pub/net-research/{{IP}}multi/}
}

@MISC{rfc:igmpv2,
  author = {Fenner, W.},
  title = {{{I}nternet} Group Management Protocol, Version 2},
  howpublished = {{{I}nternet} Engineering Task Force ({IETF}), RFC 2236},
  month = {November},
  year = {1997}
}


@MISC{draft:mtrace,
  author = {Fenner, W. and Casner, S.},
  title = {A `traceroute' Facility for {{IP}} Multicast},
  howpublished = {{{I}nternet} Engineering Task Force ({IETF}), draft-ietf-idmr-traceroute-{{IP}}m-*.txt},
  month = {July},
  year = {2000},
  note = {Work in progress}
}

@BOOK{book:Ferguson98,
  title = {Quality of service: Delivering QoS on the {I}nternet and in corporate
	networks},
  publisher = {New York: Wiley},
  year = {1998},
  author = {Ferguson, P. and Huston, G.},
  optannote = {TK5105.875.I57 F47 1998}
}

@MISC{rfc:2827,
  author = {Ferguson, P. and Senie, D.},
  title = {Network Ingress Filtering: Defeating Denial of Service Attacks Which
	Employ {{IP}} Source Address Spoofing},
  howpublished = {{{I}nternet} Engineering Task Force ({IETF}), RFC 2827},
  month = {May},
  year = {2000}
}

@MISC{rfc:2267,
  author = {Ferguson, P. and Senie, D.},
  title = {Network Ingress Filtering: Defeating Denial of Service Attacks Which
	Employe {{IP}} Source Address Spoofing},
  howpublished = {{{I}nternet} Engineering Task Force ({IETF}), {RFC} 2267},
  month = {January},
  year = {1998}
}

@MISC{ferris:spam,
  author = {{Ferris Research}},
  title = {The Cost of False Spam Positives},
  howpublished = {Ferris Analyzer Information Service, Report \#385},
  month = {August},
  year = {2003}
}

@ARTICLE{Fineberg02,
  author = {Fineberg, V.},
  title = {A practical architecture for implementing end-to-end QoS in an {IP}
	network},
  journal = {IEEE Communications Magazine},
  year = {2002},
  volume = {40},
  pages = {122-130},
  number = {1},
  month = {Jan.},
  optannote = {},
  optcrossref = {},
  optkey = {},
  optnote = {}
}

@ARTICLE{TON:Floyd93,
  author = {Floyd, S. and Jacobson, V.},
  title = { Random early detection gateways for congestion avoidance },
  journal = TON,
  year = {1993},
  volume = {1},
  pages = {397 -413},
  number = {4},
  month = {Aug.}
}

@ARTICLE{alf:ton,
  author = {Floyd, S. and Jacobson, V. and Liu, C.-G. and McCanne, S. and Zhang,
	L.},
  title = {A reliable multicast framework for light-weight sessions and application
	level framing},
  journal = {IEEE/ACM Transactions on Networking},
  year = {1997},
  month = {December}
}

@INPROCEEDINGS{jacobson:alf,
  author = {Floyd, S. and Jacobson, V. and McCanne, S. and Liu, C.-G. and Zhang,
	L.},
  title = {A Reliable Multicast Framework for Light-Weight Sessions and Application
	Level Framing},
  booktitle = {Proceedings of {ACM SIGCOMM}},
  year = {1995},
  address = {Cambridge, Massachusetts, USA},
  month = {September}
}

@INPROCEEDINGS{INFOCOM:Fortz00,
  author = {Fortz, B. and Thorup, M.},
  title = {{I}nternet traffic engineering by optimizing {OSPF} weights},
  booktitle = INFOCOM00,
  year = {2000},
  volume = {2},
  pages = {519-528},
  organization = {IEEE}
}

@MISC{pnni96,
  author = {The {ATM} Forum},
  title = {Private Network-to-Network Interface Specification Version 1.0 ({PNNI}
	1.0)},
  month = {March},
  year = {1996},
  key = {AAA},
  optnote = {af-pnni-0055.000}
}

@UNPUBLISHED{firebreak,
  author = {Francis, P.},
  title = {Firebreak: An {{IP}} Perimeter Defense Architecture},
  note = {Available at http://www.cs.cornell.edu/People/francis/firebreak/hotnets-firebreak-v7.pdf}
}

@MANUAL{francis:yoid,
  title = {Yoid: Extending the {{I}nternet} Multicast Architecture},
  author = {Francis, P.},
  year = {2000},
  note = {Available at http://www.aciri.org/yoid/docs/yoidArch.ps}
}

@ARTICLE{Frank69,
  author = {Frank, H.},
  title = {Shortest Paths in probabilistic graphs},
  journal = {Oper. Res.},
  year = {1969},
  volume = {17},
  pages = {583--599}
}

@ARTICLE{betweenness,
  author = {L. Freeman},
  title = {A set of measures of centrality based on betweenness},
  journal = {Sociometry},
  year = {1977},
  volume = {40},
  pages = {35--41}
}

@MISC{draft:timur-rtp,
  author = {Friedman, T. and Caceres, R. and Almeroth, K. and Sarac, K.},
  title = {{RTCP} Reporting Extensions},
  howpublished = {{I}nternet Engineering Task Force ({IETF}), draft-ietf-avt-rctp-report-extns-*.txt},
  month = {March},
  year = {2000}
}

@INPROCEEDINGS{fu:usenix,
  author = {Fu, K. and Sit, E. and Smith, K. and Feamster, N.},
  title = {Dos and Don'ts of Client Authentication on the Web},
  booktitle = {Proceedings of the 10th USENIX Security Symposium},
  year = {2001},
  address = {Washington, DC, USA},
  month = {August}
}

@INPROCEEDINGS{Fujita01,
  author = {Fujita, N. and Iwata, A.},
  title = {Adaptive and efficient multiple path pre-computation for QoS routing
	protocols},
  booktitle = {Global Telecommunications Conference (GLOBECOM)},
  year = {2001},
  volume = {4},
  pages = {2215-2219},
  organization = {IEEE}
}

@ARTICLE{Furini01,
  author = {Furini, M. and Towsley, D.F.},
  title = {Real-time traffic transmission over the {I}nternet},
  journal = {IEEE Transactions on Multimedia},
  year = {2001},
  volume = {3},
  pages = {33-40},
  number = {1},
  month = {March},
  optannote = {},
  optcrossref = {},
  optkey = {},
  optnote = {}
}

@INPROCEEDINGS{biersack:mirroring,
  author = {Gafsi, J. and Biersack, E.},
  title = {Performance and relability study for distributed video servers: mirroring
	or parity?},
  booktitle = {IEEE International Conference on Multimedia Computing and Systems},
  year = {1999},
  address = {Florence, ITALY},
  month = {June}
}

@ARTICLE{Garcia95,
  author = {Garcia-Luna-Aceves, J. J. and Behrens, J.},
  title = {Distributed, Scalable Routing Based on Vectors of Link States},
  journal = IEEESelected,
  year = {1995},
  volume = {13},
  pages = {1383-1395},
  number = {8},
  month = {Oct.}
}

@BOOK{Intractability,
  title = {Computers and Intractability: A Guide to the Theory of {NP}-Completeness},
  publisher = {W. H. Freeman},
  year = {1979},
  author = {Garey, M.R. and Johnson, D.S.},
  file = {#F#}
}

@BOOK{Garey79,
  title = {Computers and Intractability, A Guide to the Theory of {NP}-Completeness},
  publisher = {Freeman, San Francisco},
  year = {1979},
  author = {Garey, M. R. and Johnson, D. S.}
}

@INPROCEEDINGS{Garnot97,
  author = {Garnot, M. and Sotom, M. and Masetti, F.},
  title = {Routing strategies for optical paths in WDM networks},
  booktitle = {IEEE International Conference on Communications (ICC)},
  year = {1997},
  volume = {1},
  pages = {422-426},
  address = {Montreal},
  organization = {IEEE}
}

@INPROCEEDINGS{mcepure,
  author = {Gates, A. Q. and Teller, P.J. and Bernat, A. and Delgado, N.},
  title = {Meeting the Challenge of Expanding Participation in the Undergraduate
	Research Experience},
  booktitle = {Frontiers in Education},
  year = {1998},
  month = {November}
}

@ARTICLE{Gbaguidi99,
  author = {Gbaguidi, C. and Hubaux, J. and Pacifici, G. and Tantawi, A. N.},
  title = {Integration of {I}nternet and telecommunications: an architecture
	for hybrid services },
  journal = JSAC,
  year = {1999},
  volume = {17},
  pages = {1563-1579},
  number = {9},
  month = {Sept}
}

@INPROCEEDINGS{gelman:buffer,
  author = {Gelman, A. and Halfin, S. and Willinger, W.},
  title = {On Buffer Requirements for Store-and-Forward Video On Demand Service
	Circuits},
  booktitle = {IEEE GLOBECOM '91},
  year = {1991}
}

@MISC{backscatter,
  author = {Gemberling, B. and Morrow, C. and Christopher, L. and Greene, B.},
  title = {{ISP} Security - Real World Techniques},
  howpublished = {NANOG Presentation},
  month = {October},
  year = {2001},
  note = {Available at http://www.nanog.org/mtg-0110/greene.html}
}

@ARTICLE{pgm:ieee,
  author = {Gemmell, J. and Montgomery, T. and Speakman, T. and Crowcroft, J.},
  title = {The {PGM} reliable multicast protocol},
  journal = {IEEE Network},
  year = {2003},
  volume = {17},
  number = {1},
  month = {January/February}
}

@ARTICLE{Gevros01,
  author = {Gevros, P. and Crowcroft, J. and Kirstein, P. and Bhatti, S.},
  title = {Congestion control mechanisms and the best effort service model},
  journal = {IEEE Network},
  year = {2001},
  volume = {15},
  pages = {16-26},
  number = {3},
  month = {May-June},
  optannote = {},
  optcrossref = {},
  optkey = {},
  optnote = {}
}

@MANUAL{ghosh:mwatch,
  title = {MWATCH 3.6.2},
  author = {Ghosh, A. and Brooks, P.},
  organization = {University College London},
  month = {June},
  year = {1994}
}

@INPROCEEDINGS{Ghosh01b,
  author = {Ghosh, D. and Acharya, R.},
  title = {A probabilistic scheme for hierarchical QoS routing},
  booktitle = { Ninth IEEE International Conference on Networks},
  year = {2001},
  pages = {416-421},
  organization = {IEEE}
}

@ARTICLE{Ghosh01,
  author = {Ghosh, D. and Sarangan, V. and Acharya, R.},
  title = {Quality-of-service routing in {{IP}} networks},
  journal = {IEEE Transactions on Multimedia},
  year = {2001},
  volume = {3},
  pages = {200-208},
  number = {2},
  month = {June}
}

@ARTICLE{Gibbens01,
  author = {Gibbens, R. and Key, P.},
  title = {Distributed control and resource marking using best-effort routers},
  journal = {IEEE Network},
  year = {2001},
  volume = {15},
  pages = {54-59},
  number = {3},
  month = {May-June},
  optannote = {},
  optcrossref = {},
  optkey = {},
  optnote = {}
}

@INPROCEEDINGS{multops:usenix,
  author = {Gil, T.M. and Potello, M.},
  title = {{MULTOPS}: A Data-Structure for Bandwidth Attack Detection},
  booktitle = {Proceedings of the {USENIX} Security Sypmosium},
  year = {2001},
  address = {Washington, DC, USA},
  onth = {July}
}

@INPROCEEDINGS{gilge:coding,
  author = {Gilge, M. and Gusella, R.},
  title = {Motion Video Coding for Packet-Switching Networks--An Integrated
	Approach},
  booktitle = {SPIE Conference on Visual Communications and Image Processing},
  year = {1991},
  pages = {592-603},
  address = {Boston, Massachusetts, USA},
  month = {November}
}

@INPROCEEDINGS{sshdh,
  author = {A Gionis and P. Indyk and R. Motwani},
  title = {Similarity Search in High Dimensions via Hashing},
  booktitle = {25th VLDB Conference},
  year = {1999}
}

@MISC{rfc:2764,
  author = {Gleeson, B. and Lin, A. and Heinanen, J. and Armitage, G. and Malis,
	A.},
  title = {A Framework for {{IP}} Based Virtual Private Networks},
  howpublished = {{{I}nternet} Engineering Task Force ({IETF}), RFC 2764},
  month = {February},
  year = {2000}
}

@INPROCEEDINGS{INFOCOM:Goel01,
  author = {Goel, A. and Ramakrishnan, K.G. and Kataria, D. and Logothetis, D.},
  title = {Efficient Computation of delay-sensitive Routes from one source to
	all destinations},
  booktitle = INFOCOM01,
  year = {2001},
  volume = {2},
  pages = {854--858},
  month = {April},
  organization = {IEEE}
}

@INPROCEEDINGS{Goemans92,
  author = {Goemans, M. X. and Williamson, D. P.},
  title = {A general approximation technique for constrained forest problems},
  booktitle = {Proceedings of the third annual {ACM-SIAM} symposium on Discrete
	algorithms},
  year = {1992},
  pages = {370-379},
  month = {January},
  organization = {ACM}
}

@INPROCEEDINGS{hpmg,
  author = {O. Goldreich and S. Micali and A. Wigderson},
  title = {How to Play Any Mental Game },
  booktitle = {19th Annual ACM Symposium on Theory of Computing},
  year = {1987},
  pages = {218-229}
}

@INPROCEEDINGS{Infocom:Golestani94,
  author = {Golestani, S. J.},
  title = {A self-clocked fair queueing scheme for broadband applications},
  booktitle = INFOCOM94,
  year = {1994},
  volume = {2},
  pages = {636-646}
}

@INPROCEEDINGS{muntz:vod,
  author = {Golubchik, L. and Lui, J. and Muntz, R.},
  title = {Reducing {I/O} demand in Video-on-Demand Storage Servers},
  booktitle = {ACM Sigcomm},
  year = {1995},
  address = {Boston, Massachusetts, USA},
  month = {August}
}

@INPROCEEDINGS{gong:icc05,
  author = {Gong, C. and Sarac, K.},
  title = {{{IP}} Traceback based on Packet Marking and Logging},
  booktitle = {{IEEE} International Conference on Communication ({ICC})},
  year = {2005},
  address = {Seoul, Korea},
  month = {May}
}

@INPROCEEDINGS{gong:sciss,
  author = {Gong, C. and Sarac, K.},
  title = {{{IP}} Traceback with Packet Marking and Logging},
  booktitle = {Proceedings of South Central Information Security Symposium},
  year = {2004},
  address = {Houston, TX, USA},
  month = {April}
}

@INPROCEEDINGS{griff:fairness,
  author = {Gopalakrishnan, R. and Griffioen, J. and Hjalmtysson, G. and Sreenan,
	C.},
  title = {Stability and Fairness Issues in Layered Multicast},
  booktitle = {Workshop on Network and Operating System Support for Digital Audio
	and Video (NOSSDAV)},
  year = {1999},
  address = {Basking Ridge, New Jersey, USA},
  month = {June}
}

@INPROCEEDINGS{griff:info2000,
  author = {Gopalakrishnan, R. and Griffioen, J. and Hjalmtysson, G. and Sreenan,
	C. and Wen, S.},
  title = {A Simple Loss Differentiation Approach to Layered Multicast},
  booktitle = {Proceedings of {IEEE INFOCOM}},
  year = {2000},
  address = {Tel Aviv, ISRAEL},
  month = {March}
}

@ARTICLE{Govindan99,
  author = {Govindan, R. and others},
  title = {An Architecture for Stable, Analysable {I}nternet Routing},
  journal = {IEEE Network Magazine},
  year = {1999},
  month = {Jan-Feb},
  note = {http://catarina.usc.edu/estrin/}
}

@INPROCEEDINGS{govindan:topology,
  author = {Govindan, R. and Reddy, A.},
  title = {An Analysis of {I}nternet Inter-Domain Topology and Route Stability},
  booktitle = {Proceedigns of {IEEE INFOCOM}},
  year = {1997},
  address = {Kobe, JAPAN},
  month = {April}
}

@INPROCEEDINGS{mercator:infocom,
  author = {Govindan, R. and Tangmunarunkit, H.},
  title = {Heuristics for {I}nternet Map Discovery},
  booktitle = {IEEE INFOCOM},
  year = {2000},
  address = {Tel Aviv, ISRAEL},
  month = {March}
}


@INPROCEEDINGS{itlpumstau,
  author = {Graham, J. M. and Caso, R. and Rierson, J. and Lee, J.},
  title = {The Impact of the Texas LSAMP Program on Under-represented minority
	Students at Texas A\&M University's College of Engineering: A Multi-dimensional
	Longitudinal Study},
  booktitle = {Frontiers in Education},
  year = {2002},
  volume = {2},
  pages = {F4B-1-F4B-6},
  month = {November}
}

@ARTICLE{matthias:multicast,
  author = {Grossglauser, M.},
  title = { Optimal deterministic timeouts for reliable scalable multicast},
  journal = {IEEE Journal on Selected Areas in Communications},
  year = {1997},
  volume = {15},
  pages = {422-433},
  number = {3},
  month = {April}
}

@ARTICLE{Grossglause99,
  author = {Grossglauser, M. and Tse, D.N.C.},
  title = {A Framework for Robust Measurement-Based Admission Control},
  journal = TON,
  year = {1999},
  volume = {7},
  pages = {293-309},
  number = {3},
  month = {June},
  optannote = {Measurement-based admission control (MBAC) is an attractive mechanism
	to concurrently offer quality of service (QoS) to users, without
	requiring a priori traffic specification and on-line policing. However,
	several aspects of such a system need to be clearly understood in
	order to devise robust MBAC schemes, i.e., schemes that can match
	a given QoS target despite the inherent measurement uncertainty,
	and without the tuning of external system parameters. We study the
	impact of measurement uncertainty, ow arrival, departure dynamics,
	and of estimation ...}
}

@INPROCEEDINGS{conf:Xiao04,
  author = {Wendong Xiao; Boon Hee Soong; Choi Look Law; Yong Liang Guan},
  title = {Evaluation of heuristic path selection algorithms for multi-constrained
	QoS routing},
  booktitle = {IEEE International Conference on Networking, Sensing and Control},
  year = {2004},
  volume = {1},
  pages = {112 - 116},
  month = {March 21-23},
  organization = {IEEE},
  file = {#F#}
}

@INPROCEEDINGS{INFOCOM:Guerin00,
  author = {Guerin, R. and Orda, A.},
  title = {Networks with advance reservations: the routing perspective},
  booktitle = INFOCOM00,
  year = {2000},
  volume = {1},
  pages = {118-127},
  organization = {IEEE}
}

@ARTICLE{TON:Guerin99,
  author = {Guerin, R. and Orda, A.},
  title = {{QoS} Routing in Networks with Inaccurate Information: {T}heory and
	Algorithms},
  journal = TON,
  year = {1999},
  volume = {7},
  pages = {350 -364},
  number = {3},
  month = {June}
}

@INPROCEEDINGS{Guerin97,
  author = {Guerin, R. and Orda, A.},
  title = {{QoS}-based Routing in Networks with Inaccurate Information: {T}heory
	and Algorithms},
  booktitle = INFOCOM97,
  year = {1997},
  pages = {75-83 },
  organization = {IEEE},
  optnote = {http://www.ics.forth.gr/$\sim$kanag/routing\_bib/guerin\_ibm\_report.ps.gz},
  optvolume = {1}
}

@INPROCEEDINGS{Guerin:OSPF97,
  author = {Guerin, R. and Orda, A. and Williams, D. },
  title = {{QoS} routing mechanisms and {OSPF} extensions },
  booktitle = {GLOBECOM '97},
  year = {1997},
  volume = {3},
  pages = {1903 -1908},
  organization = {IEEE}
}

@ARTICLE{ComNet:Guerin99,
  author = {Guerin, R. and Peris, V.},
  title = {Quality-of-Service in Packet Networks: {B}asic Mechanisms and Directions},
  journal = {Computer Networks},
  year = {1999},
  volume = {31},
  pages = {169-179},
  number = {3},
  month = {Feb.},
  optnote = {http://www.seas.upenn.edu:8080/~guerin/}
}

@INPROCEEDINGS{latapy:infocom05,
  author = {Guillaume, J.L. and Latapy, M.},
  title = {Relevance of Massively Distributed Explorations of the {I}nternet
	Topology: Simulation Results},
  booktitle = {Proceedings of {IEEE} {INFOCOM}},
  year = {2005},
  address = {Miami, FL, USA},
  month = {March}
}

@ARTICLE{relevance:comnet,
  author = {Guillaume, J.L. and Latapy, M. and Mogani, D.},
  title = {Relevance of Massively Distributed Explorations of the {I}nternet
	Topology: Qualitative Results},
  journal = {Elsevier Science Computer Networks},
  year = {2006},
  note = {in press}
}

@ARTICLE{gunes:elsevier07,
  author = {Gunes, M. and Bilir, S. and Sarac, K. and Korkmaz, T.},
  title = {A Measurement Study on Overhead Distribution of Value-Added {I}nternet
	Services},
  journal = {Computer Networks },
  year = {2007},
  volume = {51},
  pages = {4153--4173},
  number = {14},
  month = October
}


@INPROCEEDINGS{gunes:GI07,
  author = {Gunes, M. and Sarac, K.},
  title = {Importance of {{IP}} Alias Resolution in Sampling {I}nternet Topologies},
  booktitle = {{IEEE} Global {I}nternet ({GI})},
  year = {2007},
  address = {Anchorage, AK},
  month = {May}
}


@INPROCEEDINGS{gunes:PAM07,
  author = {Gunes, M. and Sarac, K.},
  title = {Impact of Alias Resolution on Traceroute-Based Sample Network Topologies},
  booktitle = {Passive and Active Measurement Conference ({PAM})},
  year = {2007},
  address = {Louvain-la-neuve, BELGIUM},
  month = {April}
}

@TECHREPORT{AReffect,
  author = {Gunes, M.H. and Sarac, K.},
  title = {Quantifying the Impact of Alias Resolution on Traceroute-based Sample
	Network Topologies},
  institution = {University of Texas at Dallas},
  year = {2006},
  month = {September}
}

@TECHREPORT{gunes:APAR,
  author = {Gunes, M.H. and Sarac, K.},
  title = {Resolving {{IP}} Aliases in Building Traceroute-Based {I}nternet Maps},
  institution = {University of Texas at Dallas},
  year = {2006},
  month = {December}
}

@INPROCEEDINGS{gunes:icc06,
  author = {Gunes, M. and Sarac, K.},
  title = {Analytical {{IP}} Alias Resolution},
  booktitle = {{IEEE} International Conference on Communications ({ICC})},
  year = {2006},
  address = {Istanbul, TURKEY},
  month = {June}
}


@INPROCEEDINGS{Guo99,
  author = {Guo, L. and Matta, I.},
  title = {Search space reduction in {QoS} routing},
  booktitle = {Proceedings of the 19th IEEE International Conference on Distributed
	Computing Systems },
  year = {1999},
  pages = {142 - 149},
  month = {May},
  organization = {IEEE},
}

@INPROCEEDINGS{Guo98,
  author = {Guo, L. and Matta, I.},
  title = {On State Aggregation for Scalable {QoS} Routing},
  booktitle = {Proceedings of the ATM Workshop '98},
  year = {1998},
  pages = {306-314},
  month = {May},
  organization = {IEEE},
  optaddress = {College of Computer Science, Northeastern University, Boston, MA,
	02115},
  optannote = {ISBN: 0-7803-4874-5},
  optnote = {guol@ccs.neu.edu}
}

@ARTICLE{P.Gupta,
  author = {Gupta, P. and Mckeown, N.},
  title = {Algorithms for packet classification},
  journal = {IEEE Network},
  year = {2001},
  pages = {24-32},
  month = {March/April},
  file = {#F#},
  nonumber = {},
  novolume = {}
}

@TECHREPORT{limb:cell,
  author = {Gusella, R. and Limb, J.},
  title = {Distribution of Video to the Home: Cell or Circuit},
  institution = {HP Multimedia Technology Laboratory},
  year = {1994},
  number = {HPL-94-07},
  month = {March}
}

@INPROCEEDINGS{Guzolek89,
  author = {Guzolek, J. and Koch, E.},
  title = {Real-time route planning in road networks},
  booktitle = {Vehicle Navigation and Information Systems Conference},
  year = {1989},
  pages = {165-169},
  organization = {IEEE}
}

@INPROCEEDINGS{Conf:Hagiwara01,
  author = {Hagiwara, T. and Majima, H. and Matsuda, T. and Yamamoto, M.},
  title = {Impact of round trip delay self-similarity on {TCP} performance},
  booktitle = {The Proceedings of the Tenth International Conference on Computer
	Communications and Networks},
  year = {2001},
  pages = {166--171},
  organization = {IEEE}
}

@BOOK{book:Halabi97,
  title = {{I}nternet routing architectures},
  publisher = {Cisco Press},
  year = {1997},
  author = {Halabi, B. },
  optnote = {UofA library: TK5105.875.I57 H35 1997}
}

@INPROCEEDINGS{INFOCOM:Han05,
  author = {Han, Junghee and Watson, David and Jahanian, Farnam},
  title = {Topology aware overlay networks},
  booktitle = {{IEEE} {INFOCOM}},
  year = {2005},
  address = {Miami, FL, USA},
  month = {March}
}

@ARTICLE{Handler80,
  author = {Handler, G. Y. and Zang, I.},
  title = {A Dual Algorithm for the Constrained Shortest Path Problem},
  journal = {Networks},
  year = {1980},
  volume = {10},
  pages = {293-310}
}

@MISC{draft:aap,
  author = {Handley, M.},
  title = {Multicast Address Allocation Protocol {(AAP)}},
  howpublished = {{{I}nternet} Engineering Task Force ({IETF}), draft-ietf-malloc-aap-*.txt},
  month = {August},
  year = {1998}
}

@TECHREPORT{handley:mbone,
  author = {Handley, M.},
  title = {An Examination of {MB}one Performance},
  institution = {Information Sciences Institute (ISI), University of Southern California
	(USC)},
  year = {1997},
  number = {ISI/RR-97-450},
  month = {January}
}

@INPROCEEDINGS{handley:www,
  author = {Handley, M.},
  title = {Applying Real-Time Multimedia Conferencing Techniques to the Web},
  booktitle = {World Wide Web Consortium Workshop on Real Time Multimedia and the
	Web},
  year = {1996},
  address = {Sophia Ant{{IP}}olis, FRANCE},
  month = {October}
}

@MANUAL{handley:sdr,
  title = {{SDR}: Session Directory Tool},
  author = {Handley, M.},
  organization = {University College London},
  month = {November},
  year = {1995},
  note = {Available from ftp://cs.ucl.ac.uk/mice/sdr/}
}

@INPROCEEDINGS{handley:text,
  author = {Handley, M. and Crowcroft, J.},
  title = {Network Text Editor ({NTE}): A scalable shared text editor for the
	{MB}one },
  booktitle = {Proceedings of {ACM SIGCOMM}},
  year = {1997},
  address = {Canne, FRANCE},
  month = {August}
}

@MISC{rfc:sdp,
  author = {Handley, M. and Jacobson, V.},
  title = {{SDP}: Session Description Protocol},
  howpublished = {{I}nternet Engineering Task Force ({IETF}), RFC 2327},
  month = {April},
  year = {1998}
}

@MISC{rfc:sap,
  author = {Handley, M. and Perkins, C. and Whelan, E.},
  title = {{SAP}: Session Announcement Protocol},
  howpublished = {{{I}nternet} Engineering Task Force ({IETF}), RFC 2974},
  month = {October},
  year = {2000}
}

@MISC{draft:sip,
  author = {Handley, M. and Schulzrinne, H. and Schooler, E.},
  title = {{SIP}: Session Initiation Protocol},
  howpublished = {{I}nternet Engineering Task Force ({IETF}), draft-ietf-mmusic-sip-*.txt},
  month = {December},
  year = {1996}
}

@MISC{draft:maaa,
  author = {Handley, M. and Thaler, D. and Estrin, D.},
  title = {The {I}nternet Multicast Address Allocation Architecture},
  howpublished = {{I}nternet Engineering Task Force ({IETF}), draft-ietf-malloc-arch-*.txt},
  month = {December},
  year = {2000}
}


@MISC{draft:malloc,
  author = {Handley, M. and Thaler, D. and Estrin, D.},
  title = {The {{I}nternet} Multicast Address Allocation Architecture},
  howpublished = {{{I}nternet} Engineering Task Force ({IETF}), draft-ietf-malloc-arch-*.txt},
  month = {April},
  year = {1999}
}

@INPROCEEDINGS{igspsetem,
  author = {Hanesian, D. and Perna, A. J.},
  title = {Introducing 6th to 12th Grade Students in K to 12 Programs to Science
	and Engineering through Experimental Measurements},
  booktitle = {Frontiers in Education},
  year = {1999},
  volume = {2},
  pages = {12D4/20-12D4/25},
  month = {November}
}

@INCOLLECTION{Hansen80,
  author = {Hansen, P.},
  title = {Bicriterion Path Problems},
  booktitle = {Multiple Criteria Decision Making: Theory and Applications},
  publisher = {Springer, Heidelberg},
  year = {1980},
  editor = {Fandel, G. and Gal, T.},
  series = {Lectures Notes in Economics and Mathematical Systems 177},
  pages = {109-127}
}

@INPROCEEDINGS{Hao2000,
  author = {Hao, F. and Zegura, E. W. },
  title = {On scalable {QoS} routing: {P}erformance evaluation of topology aggregation},
  booktitle = INFOCOM00,
  year = {2000},
  volume = {1},
  pages = {147 -156},
  organization = {IEEE}
}

@INPROCEEDINGS{Hao98,
  author = {Hao, F. and Zegura, E. W. and Bhatt, S. },
  title = {Performance of the {PNNI} protocol in large networks },
  booktitle = {Proceedings of {ATM} Workshop},
  year = {1998 },
  pages = {315 - 323},
  organization = {IEEE}
}

@ARTICLE{Hassin92,
  author = {Hassin, R.},
  title = {Approximation Schemes for the Restricted Shortest Path Problem},
  journal = {Mathematics of Operations Research},
  year = {1992},
  volume = {17},
  pages = {36-42},
  number = {1},
  optmonth = {February}
}

@ARTICLE{ComNet:Hauser99,
  author = {Hauser, R. and Przygienda, T. and Tsudik, G.},
  title = {Lowering security overhead in link state routing},
  journal = {Computer Networks},
  year = {1999},
  volume = {31},
  pages = {885-894},
  number = {8},
  optnote = {ScienceDirect }
}

@ARTICLE{Hayhurst91,
  author = {Hayhurst, K. J. and Shier, D. R.},
  title = {A factoring approach for the stochastic shortest path problem},
  journal = {Operations Research Letters},
  year = {1991},
  volume = {10},
  pages = {329--334},
  month = {August},
  optnumber = {5}
}

@BOOK{book:Haykin01,
  title = {Communication Systems},
  publisher = {Wiley},
  year = {2001},
  author = {Haykin, S. },
  edition = {Fourth},
  file = {#F#}
}

@ARTICLE{Henderson01,
  author = {Henderson, T. and Crowcroft, J. and Bhatti, S.},
  title = {Congestion pricing. Paying your way in communication networks},
  journal = {IEEE {I}nternet Computing},
  year = {2001},
  volume = {5},
  pages = {85-89},
  number = {5},
  month = {Sept.-Oct.},
  optannote = {},
  optcrossref = {},
  optkey = {},
  optnote = {}
}

@ARTICLE{Henig90,
  author = {Henig, M. I.},
  title = {Risk Criteria in a stochastic knapsack problem},
  journal = {Operations Research},
  year = {1990},
  volume = {38},
  pages = {820--825},
  number = {5},
  month = {Sept.-Oct.}
}

@ARTICLE{Henig86,
  author = {Henig, M. I.},
  title = {The Shortest path problem with two objective functions},
  journal = EJOR,
  year = {1986},
  volume = {25},
  pages = {281-291},
  number = {2}
}

@BOOK{book:Herrmann02,
  title = {A Practical Guide to Security Engineering and Information Assurance},
  publisher = {Auerbach Publications},
  year = {2002},
  author = {Herrmann, D. S.},
  optnote = {UTSA lib: QA 76.9 .A25 H47 2002}
}

@ARTICLE{Hershey93,
  author = {Hershey, J.E. and Hassan, A.A. and Sohie, G.R.},
  title = {Strategic route planning and sensor fusion},
  journal = {{IEEE} Transactions on Aerospace and Electronic Systems},
  year = {1993},
  volume = {29},
  pages = {1357-1359},
  number = {4},
  month = {Oct.},
  optannote = {},
  optcrossref = {},
  optkey = {},
  optnote = {}
}

@BOOK{tia,
  title = {Topics in Algebra},
  publisher = {John Wiley and Sons},
  year = {1975},
  author = {I.N. Herstein}
}

@ARTICLE{multicast:cost,
  author = {Herzog, S. and Shenker, S. and Estrin, D.},
  title = {Sharing the `Cost' of Multicast Trees: An Axiomatic Analysis},
  journal = {IEEE/ACM Transactions on Networking},
  year = {1997},
  volume = {5},
  pages = {847--860},
  number = {6},
  month = {December}
}

@INPROCEEDINGS{iaddms,
  author = {Hinke, T. H.},
  title = {Inference Aggregation Detection in Database Management Systems},
  booktitle = {IEEE Symposium on Security and Privacy},
  year = {1988},
  pages = {96-106}
}

@BOOK{Hochbaum97,
  title = {Approximation Algorithms for {NP}-Hard Problems},
  publisher = {International Thomson Publishing (ITP)},
  year = {1997},
  author = {Hochbaum, D. S.}
}

@INPROCEEDINGS{Hock01,
  author = {Hock, Q. K. and Srikanthan, T.},
  title = {Improving hierarchical route computations for roadway networks},
  booktitle = {IEEE Intelligent Transportation Systems},
  year = {2001},
  pages = {112-117},
  organization = {IEEE}
}

@MISC{draft:ssm,
  author = {Holbrook, H. and Cain, B.},
  title = {Source-Specific Multicast for {{IP}}},
  howpublished = {{I}nternet Engineering Task Force ({IETF}), draft-ietf-ssm-arch-*.txt},
  month = {October},
  year = {2003},
  note = {Work in progress.}
}

@INPROCEEDINGS{cheriton:express,
  author = {Holbrook, H. and Cheriton, D.},
  title = {{{IP}} Multicast Channels: {EXPRESS} Support for Large-Scale Single-Source
	Applications},
  booktitle = {Proceedings of {ACM SIGCOMM}},
  year = {1999},
  address = {Cambridge, MA, USA},
  month = {August}
}

@INPROCEEDINGS{holbrook:rmcast,
  author = {Holbrook, H. and Singhal, S.K. and Cheriton, D.},
  title = {Log-based Receiver-Reliable Multicast for Distributed Interactive
	Simulations},
  booktitle = {Proceedings of {ACM SIGCOMM}},
  year = {1995},
  address = {Cambridge, MA, USA},
  month = {August}
}

@INPROCEEDINGS{whd:mvod,
  author = {Holfelder, W.},
  title = {Interactive Remote Recording and Playback of Multicast Videoconferences},
  booktitle = {Workshop on Interactive Distributed Multimedia Systems and Telecommunication
	Services (IDMS)},
  year = {1997},
  address = {Darmstadt, GERMANY},
  month = {September}
}

@INPROCEEDINGS{holf:mbonevcr,
  author = {Holfelder, W.},
  title = {MBone {VCR} - Video Conference Recording on the {MB}one},
  booktitle = {ACM Multimedia},
  year = {1995},
  address = {San Francisco, California, USA},
  month = {November}
}

@INPROCEEDINGS{Homg01,
  author = {Mong-Fong Homg and Wei-Tsong Lee and Kuan-Rong Lee and Yau-Hwang
	Kuo},
  title = {An adaptive approach to weighted fair queue with QoS enhanced on
	{IP} network},
  booktitle = { Proceedings of IEEE Region 10 International Conference on Electrical
	and Electronic Technology},
  year = {2001},
  volume = {1},
  pages = {181-186},
  organization = {IEEE}
}

@INPROCEEDINGS{Hou01,
  author = {Hou, Y.T. and Zhenhai Duan and Zhi-Li Zhang and Chujo, T.},
  title = {Providing scalable support for multiple QoS guarantees: architecture
	and mechanisms},
  booktitle = {IEEE International Conference on Communications},
  year = {2001},
  pages = {2115-2122},
  organization = {IEEE}
}

@MANUAL{openview,
  author = {{HP OpenView Management Software}},
  note = {http://www.managementsoftware.hp.com}
}

@INPROCEEDINGS{Hsu01,
  author = {Hsu, C-F. and Liu, T-L. and Huang, N-N.},
  title = {Performance of adaptive routing strategies in wavelength-routed networks},
  booktitle = {IEEE International Conference on Performance, Computing and Communications},
  year = {2001},
  pages = {163-170},
  organization = {IEEE}
}

@INPROCEEDINGS{Conf:Hu04,
  author = {Hu, L. and Evans, D.},
  title = {Using Directional Antennas to Prevent Wormhole Attacks},
  booktitle = {The 11th Annual Network and Distributed System Security Symposium
	(NDSS '04)},
  year = {2004},
  month = {5-6 Feb.},
  file = {#F#}
}

@INPROCEEDINGS{Conf:HuRushing,
  author = {Hu, Y.-C. and Perrig, A. and Johnson, D.B.},
  title = {Rushing Attacks and Defense in Wireless Ad Hoc Network Routing Protocols},
  booktitle = {Proceedings of the 2003 ACM workshop on Wireless security},
  year = {2003},
  pages = {30 - 40},
  organization = {ACM},
  file = {#F#}
}

@INPROCEEDINGS{INFOCOM03:Hu,
  author = {Hu, Y.-C. and Perrig, A. and Johnson, D.B.},
  title = {Packet leashes: a defense against wormhole attacks in wireless networks},
  booktitle = {Proceedings of the INFOCOM 2003 Conference},
  year = {2003},
  volume = {3},
  pages = {1976 - 1986},
  month = {30 March - 3 April},
  organization = {IEEE},
  file = {#F#}
}

@INPROCEEDINGS{kc:manta,
  author = {Huffaker, B. and Claffy, K. and Nemeth, E.},
  title = {Tools to Visualize the {I}nternet Multicast Backbone},
  booktitle = {Proceedings of INET '99},
  year = {1999},
  address = {San Jose, California, USA},
  month = {June}
}

@INPROCEEDINGS{otter,
  author = {Huffaker, B. and Nemeth, E. and Claffy, K.},
  title = {Otter: A general-purpose network visualization tool.},
  booktitle = {INET},
  year = {1999},
  address = {San Jose, California, USA},
  month = {June}
}

@BOOK{Huitema95,
  title = {Routing in the {I}nternet},
  publisher = {Prentice Hall, Inc.},
  year = {1995},
  author = {Huitema, C.}
}

@BOOK{huitema:routing,
  title = {Routing in the {I}nternet},
  publisher = {Prentice Hall, Inc.},
  year = {1995},
  author = {Huitema, C.},
  address = {Englewood Cliffs, New Jersey}
}

@ARTICLE{Humblet89,
  author = {Humblet, P. A. and Soloway, S. R.},
  title = {Topology Broadcast Algorithms},
  journal = {Computer Networks and {ISDN} Systems},
  year = {1988/89},
  volume = {16},
  pages = {179-186},
  optnumber = {16}
}

@INPROCEEDINGS{hussain:sigcom03,
  author = {Hussain, A. and Heidemann, J. and Papadopoulos, C.},
  title = {A Framework for Classifying Denial of Service Attacks},
  booktitle = {Proceedings of the {ACM} {SIGCOMM}},
  year = {2003},
  address = {Karlsruhe, GERMANY},
  month = {August}
}

@ARTICLE{IPJ:Huston-Dec01,
  author = {Huston, G.},
  title = {Scaling Inter-Domain Routing -- A view Forward},
  journal = {The {I}nternet Protocol Journal},
  year = {2001},
  volume = {4},
  pages = {2--16},
  number = {4},
  month = {Dec.},
  note = {www.cisco.com/ipj}
}

@TECHREPORT{draftHuston00,
  author = {Huston, G.},
  title = {Next Steps for the {{IP} QoS} Architecture},
  institution = {IETF},
  year = {2000},
  type = {Informational},
  number = {(draft-iab-qos-02.txt)},
  month = {August},
  note = {(work in progress)},
  optannote = {Expires January 2001}
}

@TECHREPORT{rfc2990,
  author = {Huston, G.},
  title = {Next Steps for the {{IP}} {QoS} Architecture},
  institution = {IETF},
  year = {2000},
  number = {RFC 2990},
  month = {November},
  optnote = {http://mx1.bind.com/rfc/rfc2990.txt}
}

@ARTICLE{TON:Iliadis00,
  author = {Iliadis, I.},
  title = {Optimal {PNNI} complex node representations for restrictive costs
	and minimal path computation time },
  journal = TON,
  year = {2000},
  volume = {8},
  pages = {493--506},
  number = {4},
  month = {Aug.}
}

@INPROCEEDINGS{Ishida97,
  author = {Ishida, K. },
  title = {Multiple node-disjoint path protocol for virtual paths in {ATM} networks
	},
  booktitle = {Proceedings of the Joint Workshop on Parallel and Distributed Real-Time
	Systems,},
  year = {1997},
  pages = {91 - 97 },
  organization = {IEEE}
}

@INPROCEEDINGS{Ishida98,
  author = {Ishida, K. and Amano, K. and Kannari, N.},
  title = {A delay-constrained least-cost path routing protocol and the synthesis
	method},
  booktitle = {Proceedings of the Fifth International Conference on Real-Time Computing
	Systems and Applications},
  year = {1998},
  pages = {58 - 65},
  month = {Oct.},
  organization = {IEEE},
  optannote = {
	
	 Real-time communication services will be one of the most promising
	future applications in both the B-ISDN and {I}nternet. In addition,
	real-time traffic usually utilizes a significant amount of resources
	while traversing the network. Thus there is the need for routing
	mechanisms which are able to satisfy requirements of both real-time
	traffic and efficient management of network resources. Firstly we
	discuss an issue of routing of real-time traffic subject to each
	end-to-end delay constraint and a path cost. Then, we describe a
	key concept which is taken into consideration of the requirements
	simultaneously. Based on the requirements, a delay constrained least-cost
	path problem is formulated. Since the problem is NP-hard, a heuristic
	method is proposed to solve the problem. The heuristic method can
	always find a delay-constrained path between a source node and a
	destination node, if there is such a path. Based on the heuristic
	method, an outline of the synthesis method for the delay-constrained
	least-cost path routing protocol is also presented.}
}

@ARTICLE{Issariyakul03,
  author = {Issariyakul, T. and Hossain, E. and Kim, D. I.},
  title = {Medium access control protocols for wireless mobile ad hoc networks:
	{I}ssues and approaches},
  journal = {Wireless Communications And Mobile Computing},
  year = {2003},
  volume = {3},
  pages = {935--958},
  file = {#F#},
  optnumber = {3},
  optsource = {wireless-communications-and-mobile.pdf (DOI: 10.1002/wcm.118)}
}

@INPROCEEDINGS{Itai93,
  author = {Itai, A. and Shachnai, H.},
  title = {Adaptive source routing in high-speed networks},
  booktitle = {Proceedings of the 2nd Israel Symposium on the Theory and Computing
	Systems},
  year = {1993},
  pages = {212-221},
  organization = {IEEE}
}

@ARTICLE{Iwata00,
  author = {Iwata,A. and Fujita,N.},
  title = { A hierarchical multilayer {QoS} routing system with dynamic {SLA}
	management},
  journal = {IEEE Journal on Selected Areas in Communications},
  year = {2000},
  volume = {18},
  pages = {2603-2616},
  number = {12},
  month = {Dec.}
}

@ARTICLE{Iwata96,
  author = {Iwata, A. and Izmailov, R. and Lee, D-S. Sengupta, B. and Ramamurthy,
	G. Suziki, H.},
  title = {{ATM} Routing Algorithms with Multiple {QOS} Requirements for Multimedia
	Internetworking},
  journal = {IEICE Trans. Commun.},
  year = {1996},
  volume = {E79-B},
  pages = {999-1006},
  number = {8},
  month = {August}
}

@INPROCEEDINGS{Iwata98a,
  author = {Iwata, A. and Izmailov, R. and Sengupta, B. },
  title = {Alternative routing methods for {PNNI} networks with partially disjoint
	paths },
  booktitle = {GLOBECOM '98},
  year = {1998},
  volume = {1},
  pages = {621 -626},
  organization = {IEEE}
}

@INPROCEEDINGS{Iwata98b,
  author = {Iwata, A. and Suzuki, H. and Izmailov, R. and Sengupta, B. },
  title = {{QOS} aggregation algorithms in hierarchical {ATM} networks },
  booktitle = {Proceedings of the IEEE ICC '98 Conference},
  year = {1998},
  volume = {1},
  pages = {243 -248},
  optmonth = {June}
}

@TECHREPORT{jin00inet,
  author = {J.Winick and S. Jamin},
  title = {Inet-3.0: {I}nternet Topology Generator},
  institution = {University of Michigan},
  year = {2002},
  booktitle = { Technical Report CSE-TR-456-02},
  url = {citeseer.ist.psu.edu/jin00inet.html}
}

@MANUAL{van:tcpdump,
  title = {{TCP}dump 3.4},
  author = {Jacobson, V.},
  organization = {Network Research Group--Lawrence Berkeley Laboratory (LBL)},
  month = {January},
  year = {1998},
  note = {Available from ftp://ee.lbl.gov/tcpdump.tar.Z}
}

@MANUAL{van:traceroute,
  title = {Traceroute},
  author = {Jacobson, V.},
  organization = {Lawrence Berkeley Laboratory (LBL)},
  month = {February},
  year = {1989},
  note = {Available from ftp://ee.lbl.gov/traceroute.tar.Z}
}

@INPROCEEDINGS{jacobson:congestion,
  author = {Jacobson, V.},
  title = {Congestion Avoidance and Control},
  booktitle = {Proceedings of {ACM SIGCOMM}},
  year = {1988},
  pages = {314-329},
  address = {Stanford, California, USA},
  month = {August}
}

@MANUAL{van:wb,
  title = {{WB}: Whiteboard Tool},
  author = {Jacobson, V. and McCanne, S.},
  organization = {Lawrence Berkeley Laboratory (LBL)},
  month = {July},
  year = {1994},
  note = {Available from ftp://ee.lbl.gov/conferencing/wb/}
}

@MANUAL{van:vat,
  title = {{VAT}: Visual Audio Tool},
  author = {Jacobson, V. and McCanne, S.},
  organization = {Lawrence Berkeley Laboratory (LBL)},
  month = {February},
  year = {1992},
  note = {http://www-nrg.ee.lbl.gov/vat/}
}

@TECHREPORT{draftJacquene00,
  author = { Jacquene, C.},
  title = { Providing Quality of Service Indication by the {BGP-4} Protocol:
	the {QOS\_NLRI} attribute},
  institution = {IETF},
  year = {2000},
  number = {(draft-jacquenet-qos-nlri-00.txt)},
  month = {July},
  note = {(work in progress)},
  optannote = {Expires January 2001}
}

@ARTICLE{Jaffe84,
  author = {Jaffe, J. M.},
  title = {Algorithms for Finding Paths with Multiple Constraints},
  journal = {Networks},
  year = {1984},
  volume = {14},
  pages = {95-116}
}

@INPROCEEDINGS{jsrini:nossdav00,
  author = {Jagannathan, S. and Almeroth, K. and Acharya, A.},
  title = {Topology Sesitive Congestion Control for Real-Time Multicast},
  booktitle = {Workshop on Network and Operating System Support for Digital Audio
	and Video (NOSSDAV)},
  year = {2000},
  address = {Chapel Hill, North Carolina, USA},
  month = {June}
}

@ARTICLE{vbns:one,
  author = {Jamison, J. and Nicklas, R. and Miller, G. and Thompson, K. and Wilder,
	R. and Cunningham, L. and Song, C.},
  title = {v{BNS}: Not Your Father's {{I}nternet}},
  journal = {IEEE Spectrum},
  year = {1999},
  month = {July}
}

@ARTICLE{vbns:two,
  author = {Jamison, J. and Wilder, R.},
  title = {v{BNS}: The {{I}nternet} Fast Lane for Research and Education},
  year = {1997},
  month = {January}
}

@INPROCEEDINGS{viagceeem,
  author = {Jamshidi, M.},
  title = {A Vertically Integrated Approach to Graduate Control Engineering
	Education of Ethnic Minorities},
  booktitle = {World Automaton Congress},
  year = {2002},
  pages = {507-514},
  month = {June},
  optvolume = {14}
}

@INPROCEEDINGS{tcp-xm:msn,
  author = {Jeacle, K.},
  title = {{TCP-XM}: Multicast Transport for Grid Computing},
  booktitle = {Proceedings of Multi-Service Networks},
  year = {2003},
  address = {Abingdon, Oxfordshire, UK},
  month = {July}
}

@BOOK{book:Jensen94,
  title = {Graph coloring problems},
  publisher = {Wiley-Interscience},
  year = {1994},
  author = {Jensen, T. R. and Toft, B.}
}

@INPROCEEDINGS{Hahnearl01,
  author = {Hahnearl Jeon and Sung-Dae Kim and Young-Joon Kim and Hyung-Taek
	Kim and Jai-Yong Lee},
  title = {Performance analysis of {QoS} routing with network dependant delay
	cost},
  booktitle = {15th International Conference on Information Networking ,2001},
  year = {2001},
  pages = {689-693},
  optorganization = {IEEE}
}

@ARTICLE{Jia98,
  author = {Jia, X.},
  title = {A Distributed Algorithm Of Delay-bounded Multicast Routing For Multimedia
	Applications In Wide Area },
  journal = TON,
  year = {1998},
  volume = {6},
  pages = {828-837},
  number = {6},
  month = {Dec}
}

@INPROCEEDINGS{SPECTS:Jia02,
  author = {Yanxia Jia and Ioanis Nikolaidis and Pawel Gburzynski},
  title = {Alternative Paths vs. Inaccurate Link State Information in Realistic
	Network Topologies},
  booktitle = {Int. Symp. Performance Evaluation of Computer and Telecommunication
	Systems (SPECTS)},
  year = {2002},
  pages = {162--169},
  address = {San Diego}
}

@INPROCEEDINGS{Conf:Jia01,
  author = {Jia, Y. and Nikolaidis, I. and Gburzynski, P.},
  title = {Multiple Path Routing in Networks with Inaccurate Link State Information},
  booktitle = {Proceedings of the IEEE ICC Conference},
  year = {2001},
  volume = {8},
  pages = {2583-2587},
  organization = {IEEE},
  optnote = {(to appear)}
}

@INPROCEEDINGS{Conf:Jianxin00,
  author = {Jianxin, W. and Weiping, W. and Jianer, C. and Songqiao, C.},
  title = {A randomized {QoS} routing algorithm on networks with inaccurate
	link-state information },
  booktitle = {International Conference on Communication Technology (WCC - ICCT
	2000)},
  year = {2000},
  volume = {2},
  pages = {1617--1622},
  organization = {IEEE}
}

@INPROCEEDINGS{hcf,
  author = {Jin, C. and Wang, H. and Shin, K.G.},
  title = {Hop Count Filtering: An Effective Defense Against Spoofed {DDoS}
	Traffic},
  booktitle = {Proceedings of {ACM} {CCS}},
  year = {2003},
  address = {Washington, D.C., USA},
  month = {October}
}


@ARTICLE{Jin06,
  author = {Xing Jin and Wai-Pun Ken Yiu and Shueng-Han Gary Chan and Yajun Wang},
  title = {Network Topology Inference Based on End-to-End Measurements},
  journal = {IEEE Journal on Selected Areas in Communications special issue on
	Sampling the {I}nternet},
  year = {2006},
  volume = {24},
  pages = {2182--2195},
  number = {12},
  month = dec
}

@INPROCEEDINGS{seeepikdpt,
  author = {Johnson, M. and Sheppard, S. D.},
  title = {Students Entering and Exiting the Engineering Pipeline-Identifying
	Key Decision Points and Trends},
  booktitle = {Frontiers in Education},
  year = {2002},
  volume = {3},
  pages = {S3C-13-S3C-19},
  month = {November}
}

@INPROCEEDINGS{jonnatti:overcast,
  author = {Jonnatti, J. and Gifford, D. and Johnson, K. and Kaashoek, M. and
	O'Toole, J.},
  title = {Overcast: Reliable Multicasting with an Overlay Network},
  booktitle = {Proceedings of 4th {USENIX} {OSDI}},
  year = {2000},
  pages = {197-212},
  address = {San Diego, CA, USA},
  month = {October}
}

@INPROCEEDINGS{save:infocom,
  author = {Jun, L. and Mirkovic, J. and Mengqiu, W. and Reiher, P. and Zhang,
	L.},
  title = {{SAVE}: Source Address Validity Enforcement Protocol},
  booktitle = {Proceedings of {IEEE} {INFOCOM}},
  year = {2002},
  address = {New York, NY, USA}
}

@INPROCEEDINGS{just03,
  author = {M. Just and E. Kranakis and T. Wan},
  title = {Resisting Malicious Packet Dropping in Wireless Ad-Hoc Networks Using
	Distributed Probing},
  booktitle = {In proceedings of 2nd Annual Conference on Adhoc Networks and Wireless
	(ADHOCNOW'03)},
  year = {2003},
  pages = {151-163},
  address = {Montreal, Canada},
  month = {Oct 09-10},
  opturl = {http://www.scs.carleton.ca/~kranakis/papers.html}
}

@INPROCEEDINGS{INFOCOM:Juttner01,
  author = {Juttner, A. and Szviatovszki, B. and Mecs, I. and Rajko, Z.},
  title = {Lagrange Relaxation based Method for the {QoS} Routing Problem},
  booktitle = INFOCOM01,
  year = {2001},
  volume = {2},
  pages = {859--868},
  month = {April},
  organization = {IEEE}
}

@INPROCEEDINGS{Ke01,
  author = {K, Y-K. and Copeland, J.A.},
  title = {Aggregation algorithms for asymmetric QoS-routing information},
  booktitle = {Global Telecommunications Conference (GLOBECOM)},
  year = {2001},
  volume = {4},
  pages = {2209-2214},
  organization = {IEEE}
}

@BOOK{book:Kahn67,
  title = {The Codebreakers, the Story of Secret Writing},
  publisher = {The Macmillan Company},
  year = {1976},
  author = {Kahn, D.},
  optnote = { }
}

@ARTICLE{Kamburowski85,
  author = {Kamburowski, J.},
  title = {A note on the stochastic shortest route problem},
  journal = {Operations Research},
  year = {1985},
  volume = {33},
  pages = {696--698},
  number = {3},
  month = {May-June}
}

@INPROCEEDINGS{kanakia:congestion,
  author = {Kanakia, H. and Mishra, P. and Reibman, A.},
  title = {An Adaptive Congestion Control Scheme for Real-Time Packet Video
	Transport},
  booktitle = {Proceedigns of {ACM SIGCOMM}},
  year = {1993},
  pages = {20-31},
  address = {San Francisco, California, USA},
  month = {September}
}

@ARTICLE{karger:sampling,
  author = {Karger, D.},
  title = {Randomization in Graph Optimization Problems: A Survey},
  journal = {{OPTIME}: Mathematical Programming Society Newsletter},
  year = {1998},
  volume = {58},
  month = {June}
}

@INPROCEEDINGS{conf:Karlof03,
  author = {Karlof, C. and Wagner, D.},
  title = {Secure routing in wireless sensor networks: attacks and countermeasures},
  booktitle = {Proceedings of the First Sensor Network Protocols and Applications},
  year = {2003},
  pages = {113 - 127},
  month = {11 May},
  organization = {IEEE},
  file = {#F#}
}

@ARTICLE{multilevel:partition,
  author = {Karypis, G. and Aggarwal, R. and Kumar, V. and Shekhar, S.},
  title = {Multilevel Hypergraph Partitioning: Applications in {VLSI} Domain},
  journal = {{IEEE} Transactions on {VLSI} Systems},
  year = {1999},
  volume = {7},
  pages = {69-79},
  number = {1}
}

@INPROCEEDINGS{Katabi01,
  author = {Katabi, D. and Bazzi, I. and Xiaowei Yang;},
  title = {A passive approach for detecting shared bottlenecks},
  booktitle = {The Proceedings of the Tenth International Conference on Computer
	Communications and Networks },
  year = { 2001},
  pages = { 174 -181},
  month = { 15-17 Oct.}
}

@INPROCEEDINGS{Conf:Kato99,
  author = {Kato, J. and Shimizu, A. and Goto, S.},
  title = {Active measurement and analysis of delay time in the {{I}nternet}},
  booktitle = {The Proceedings of International Workshops on Parallel Processing},
  year = {1999},
  pages = {254--259},
  organization = {IEEE}
}

@MISC{rfc:routeralert,
  author = {Katz, D.},
  title = {{{IP}} Router Alert Option},
  howpublished = {{{I}nternet} Engineering Task Force ({IETF}), RFC 2113},
  month = {February},
  year = {1997}
}


@BOOK{book:Kaufman02,
  title = {Network Security, Private Communication in a Public World},
  publisher = {Prentice Hall},
  year = {2002},
  author = {Kaufman, C. and Perlman, R. and Speciner, M.},
  edition = {Second},
  optnote = { }
}

@ARTICLE{sqs,
  author = {Keefe, T. F. and Thuraisimgham, Bhavani and Tsai, W. T.},
  title = {Secure Query-Processing Strategies},
  journal = {IEEE Computer},
  year = {1989},
  volume = {22},
  pages = {63-70p;},
  number = {3}
}

@MISC{rfc2401,
  author = {Kent, S. and Atkinson, R.},
  title = {Security Architecture for the {I}nternet Protocol},
  month = {November},
  year = {1998},
  number = {RFC 2401},
  optinstitution = {IETF},
  type = {Standards Track}
}

@MISC{rfc:ipsec,
  author = {Kent, S. and Atkinson, R.},
  title = {Security Architectuer for the {I}nternet Protocol},
  howpublished = {{I}nternet Engineering Task Force {({IETF})}, {RFC} 2401},
  month = {November},
  year = {1998}
}

@ARTICLE{JSAC:Kent00,
  author = {Kent, S. and Lynn, C. and Seo, K.},
  title = {Secure Border Gateway Protocol {(S-BGP)}},
  journal = {IEEE Journal on Selected Areas in Communications (JSAC)},
  year = {2000},
  volume = {18},
  pages = {582--592},
  number = {4},
  month = {April}
}

@ARTICLE{sos:jsac,
  author = {Keromytis, A. and Misra, V. and Rubenstein, D.},
  title = {{SOS}: An Architecture for Mitigating {DDoS} Attacks},
  journal = {{IEEE} Journal on Selected Areas in Communications (JSAC), Special
	Issue on Service Overlay Networks},
  year = {2004},
  volume = {22},
  number = {1},
  month = {January}
}

@INPROCEEDINGS{conf:icc:Khadivi04,
  author = {Khadivi, P. and Samavi, S. and Todd, T.D. and Saidi, H.},
  title = {Multi-constraint QoS routing using a new single mixed metric },
  booktitle = {IEEE International Conference on Communications},
  year = {2004},
  volume = {4},
  pages = {2042 - 2046},
  month = { 20-24 June},
  organization = {IEEE},
  file = {#F#}
}

@INPROCEEDINGS{honeypots:dos,
  author = {Khattab, S. and Sangpachatanaruk, C. and Mosse, D. and Melhem, R.
	and Znati, T.},
  title = {Roaming Honeypots for Mitigating Service-level Denial-of-Service
	Attacks},
  booktitle = {Proceedings of the 24th International Conference on Distributed Computing
	Systems},
  year = {2004},
  month = {March}
}

@INPROCEEDINGS{Kia01,
  author = {Kia, T.S. and Maheswaran, M.},
  title = {Limited scope probing: a distributed approach for QoS-based routing},
  booktitle = {IEEE International Symposium on Network Computing and Applications},
  year = {2001},
  pages = {350-353},
  organization = {IEEE}
}

@INPROCEEDINGS{Kim01,
  author = {Kim, B.G.},
  title = {The soft QoS service (SQS) in the {I}nternet},
  booktitle = {Joint 4th IEEE International Conference on ATM (ICATM 2001) and High
	Speed Intelligent {I}nternet Symposium},
  year = {2001},
  pages = {56-60},
  organization = {IEEE}
}

@INPROCEEDINGS{AROMA,
  author = {Kim, S. and Harfoush, K.},
  title = {Efficient estimation of more detailed {I}nternet {{IP}} maps},
  booktitle = {{IEEE} International Conference on Communications ({ICC})},
  year = {2007},
  address = {Glasgow, Scotland},
  month = {June}
}

@INPROCEEDINGS{Sungha01,
  author = {Sungha Kim and Meejeong Lee},
  title = {Server based QoS routing with implicit network state updates},
  booktitle = {Ninth IEEE International Conference on Networks},
  year = {2001},
  pages = {511-516},
  organization = {IEEE}
}

@INPROCEEDINGS{iplscc,
  author = {Kimmel, H. and Rockland, R.},
  title = {Incorporation of Pre-engineering Lessons into Secondary Science Classrooms},
  booktitle = {Frontiers in Education},
  year = {2002},
  pages = {T1C-1-T1C-5},
  optvolume = {1},
  tmonth = {November}
}

@INCOLLECTION{book:Klein,
  author = {Klein, P. N. and Young, N. E.},
  title = {Approximation Algorithms for {NP}-Hard Optimization Problems},
  booktitle = {Algorithms and Theory of Computation Handbook},
  publisher = {CRC Press},
  year = {1999},
  editor = {Atallah, M. J.},
  chapter = {34},
  pages = {34.1--34.19},
  file = {#F#}
}

@INBOOK{inbook:Klein,
  chapter = {34},
  pages = {34.1 -- 34.19},
  title = {Approximation Algorithms for {NP}-Hard Optimization Problems},
  author = {Klein, P. N. and Young, N. E.}
}

@CONFERENCE{klemets:video,
  author = {Klemets, A.},
  title = {The Design and Implementation of a Media on Demand System for {WWW}},
  booktitle = {World Wide Web Conference (WWW)},
  year = {1994},
  address = {Geneva, SWITZERLAND},
  month = {May}
}

@INPROCEEDINGS{M.Kobayashi,
  author = {Kobayashi, M. and Murase, T. and Kuriyama, A.},
  title = {A Longest Prefix Match Search Engine for Multi-Gigabit {IP} },
  booktitle = {IEEE ICC'00},
  year = {2000},
  file = {#F#},
  nopages = {???}
}

@INPROCEEDINGS{conf:Kochkar03,
  author = {Kochkar, H. and Ikenaga, T. and Hori, Y. and Oie, Y.},
  title = {Multi-class {QoS} routing with multiple routing tables},
  booktitle = {IEEE Pacific Rim Conference on Communications, Computers and signal
	Processing (PACRIM '03)},
  year = {2003},
  volume = {1},
  pages = {388 - 391},
  month = {28-30 Aug.},
  organization = {IEEE},
  file = {#F#}
}

@INPROCEEDINGS{Kochkar01,
  author = {Kochkar, H. and Ikenaga, T. and Oie, Y.},
  title = {QoS routing algorithm based on multiclasses traffic load},
  booktitle = {Global Telecommunications Conference (GLOBECOM)},
  year = {2001},
  volume = {4},
  pages = {2193-2198},
  organization = {IEEE}
}

@INPROCEEDINGS{infocom:mira00,
  author = {Kodialam, M. and Lakshman, T.V.},
  title = {Minimum interference routing with applications to {MPLS} traffic
	engineering},
  booktitle = INFOCOM00,
  year = {2000},
  volume = {2},
  pages = {884 - 893},
  file = {#F#}
}

@INPROCEEDINGS{INFOCOM:Kodialam00,
  author = {Kodialam, M. and Lakshman, T. V.},
  title = {Dynamic routing of bandwidth guaranteed tunnels with restoration},
  booktitle = INFOCOM00,
  year = {2000},
  volume = {2},
  pages = {902-911},
  organization = {IEEE}
}

@ARTICLE{Korilis97,
  author = {Korilis, Y.A. and Lazar, A.A. and Orda, A.},
  title = {Achieving network optima using Stackelberg routing strategies},
  journal = {{IEEE/ACM} Transactions on Networking},
  year = {1997},
  volume = {5},
  pages = {161-173},
  number = {1},
  month = {Feb.}
}

@UNPUBLISHED{My:research-web-wcett,
  author = {Korkmaz, T.},
  title = {www.cs.utsa.edu/$\sim$korkmaz/research/wcett},
  file = {#F#}
}

@INPROCEEDINGS{My:ITCC05,
  author = {Korkmaz, T. },
  title = {Verifying Physical Presence of Neighbors against Replay-based Attacks
	in Wireless Ad Hoc Networks},
  booktitle = {Proceedings of the ITTC 2005 Conference},
  year = {2005},
  address = {Las vegas, NV},
  month = {April 4-6},
  organization = {IEEE},
  note = {(to appear)}
}

@PHDTHESIS{KorkmazPhD,
  author = {Korkmaz, T.},
  title = {{QoS} Routing in Packet Networks},
  school = {The University of Arizona},
  year = {2001},
  type = {Dissertation}
}

@INPROCEEDINGS{My:Globecom04,
  author = {Korkmaz, T. and Guntaka, J.},
  title = {State-path decoupled {QoS}-based routing framework},
  booktitle = {Proceedings of the IEEE GLOBECOM '04 Conference},
  year = {2004},
  pages = {(GI07-7) 1-5},
  address = {Dallas, TX},
  month = {Nov 29 - Dec 3},
  organization = {IEEE},
  optnote = {(to appear)}
}

@ARTICLE{TON:Korkmaz03,
  author = {Korkmaz, T. and Krunz, M.},
  title = {Bandwidth-Delay Constrained Path Selection Under Inaccurate State
	Information},
  journal = {IEEE/ACM Transactions on Networking (ToN)},
  pages = {384-398},
  number = {3},
  month = {June},
  optnote = {(to appear)}
}

@ARTICLE{TOM:Korkmaz03,
  author = {Korkmaz, T. and Krunz, M.},
  title = {Routing multimedia traffic with {QoS} guarantees},
  journal = {IEEE Transactions on Multimedia},
  year = {2003},
  volume = {5},
  pages = {429-443},
  number = {3},
  month = {Sept.},
  optnote = {(to appear)}
}

@INPROCEEDINGS{My:Globecom02,
  author = {Korkmaz, T. and Krunz, M.},
  title = {Hybrid Flooding and Tree-based Broadcasting for Reliable and Efficient
	Link-state Dissemination},
  booktitle = {Proceedings of the IEEE GLOBECOM '02 Conference - High-Speed Networks
	Symposium},
  year = {2002},
  volume = {3},
  pages = {2400-2404},
  month = {Nov.},
  optnote = {(appear to GLOBECOM 2002)}
}

@INPROCEEDINGS{My:Infocom01,
  author = {Korkmaz, T. and Krunz, M.},
  title = {Multi-Constrained Optimal Path Selection},
  booktitle = INFOCOM01,
  year = {2001},
  volume = {2},
  pages = {834--843},
  address = {Anchorage, Alaska},
  month = {April},
  organization = {IEEE},
  optannote = {http://www.ieee-infocom.org/2001/},
  optnote = {(accepted for publication)}
}

@ARTICLE{MyJ:comnet01,
  author = {Korkmaz, T. and Krunz, M.},
  title = {A Randomized Algorithm for Finding a Path Subject to Multiple {QoS}
	Constraints},
  journal = {Computer Networks Journal},
  year = {2001},
  volume = {36},
  pages = {251--268},
  number = {2-3},
  optnote = {(accepted for publication)}
}

@ARTICLE{MyJ:tomacs00,
  author = {Korkmaz, T. and Krunz, M.},
  title = {Source-Oriented Topology Aggregation with Multiple {QoS} Parameters
	in Hierarchical Networks},
  journal = {The ACM Transactions on Modeling and Computer Simulation (TOMACS)},
  year = {2000},
  volume = {10},
  pages = {295--325},
  number = {4},
  month = {Oct.},
  optnote = {online http://www.acm.org}
}

@INPROCEEDINGS{My:Globecom99,
  author = {Korkmaz, T. and Krunz, M.},
  title = {A Randomized Algorithm for Finding a Path Subject to Multiple {QoS}
	Constraints},
  booktitle = {Proceedings of the IEEE GLOBECOM '99 Conference - Symposium on Global
	{I}nternet: Application and Technology},
  year = {1999},
  volume = {3},
  pages = {1694 - 1698},
  month = {Dec.},
  optnote = {(appear to GLOBECOM99)}
}

@INPROCEEDINGS{My:IWQoS99,
  author = {Korkmaz, T. and Krunz, M.},
  title = {Source-Oriented Topology Aggregation with Multiple {QoS} Parameters
	in Hierarchical {ATM} Networks},
  booktitle = {Seventh International Workshop on Quality of Service (IWQoS '99)},
  year = {1999},
  pages = {137-146},
  address = {London, England},
  month = {May 31 - June 4},
  organization = {IEEE}
}

@TECHREPORT{My:RandomTR,
  author = {Korkmaz, T. and Krunz, M.},
  title = {A Randomized Algorithm for Finding a Path Subject to Multiple {QoS}
	Constraints},
  institution = {University of Arizona, Dept. of ECE},
  year = {1999},
  number = {CENG-TR-99-02},
  month = {January},
  optnote = {(available online at http://www.ece.arizona.edu/$\sim$krunz)}
}

@TECHREPORT{My:TopologyAggTR,
  author = {Korkmaz, T. and Krunz, M.},
  title = {Source-Oriented Topology Aggregation with Multiple {QoS} Parameters
	in Hierarchical ATM Networks},
  institution = {University of Arizona, Dept. of ECE},
  year = {1999},
  number = {CENG-TR-98-117},
  optnote = {(available online at http://www.ece.arizona.edu/$\sim$krunz)}
}

@ARTICLE{MyJ:comnet04,
  author = {Korkmaz, T. and Krunz, M. and Guntaka, J.},
  title = {OSPF-Based Hybrid Approach for Scalable Dissemination of QoS Parameters},
  journal = {Computer Networks Journal},
  year = {2004},
  volume = {46},
  pages = {273--293},
  number = {2},
  optnote = {(accepted for publication)}
}

@ARTICLE{MyJ:comcom02,
  author = {Korkmaz, T. and Krunz, M. and Tragoudas, S.},
  title = {An Efficient Algorithm for Finding a Path Subject to Two Additive
	Constraints},
  journal = {Computer Communications Journal},
  year = {2002},
  volume = {25},
  pages = {225-238},
  number = {3},
  optnote = {(accepted for publication)}
}

@INPROCEEDINGS{My:Sigmetrics00,
  author = {Korkmaz, T. and Krunz, M. and Tragoudas, S.},
  title = {An Efficient Algorithm for Finding a Path Subject to Two Additive
	Constraints},
  booktitle = {Proceedings of the ACM SIGMETRICS '00 Conference},
  year = {2000},
  volume = {1},
  pages = {318-327},
  month = {June},
  optaddress = {Santa Clara, CA},
  optnote = {(also submitted Computer Communications)}
}

@TECHREPORT{TECHREPORT,
  author = {Korkmaz, T. and Sarac, K.},
  title = {Topology Sampling: Challenges and Solutions},
  institution = {University of Texas at Dallas},
  year = {2006},
  month = {March},
  note = {({UTDCS-09-06})}
}

@ARTICLE{krapivsky00,
  author = {P.~L. Krapivsky and S. Redner and F. Leyvraz},
  title = {Connectivity of Growing Random Networks},
  journal = {Physical Review Letters},
  year = {2000},
  volume = {85},
  pages = {4629}
}

@ARTICLE{RCC-00,
  author = {Krapivsky, P. L. and Redner, S. and Leyvraz, F. },
  title = {Connectivity of Growing Random Networks},
  journal = {Phys. Rev. Lett.},
  year = {2000},
  volume = {85},
  pages = {4629--4632},
  number = {21},
  month = {Nov},
  doi = {10.1103/PhysRevLett.85.4629},
  numpages = {3},
  publisher = {American Physical Society}
}

@INPROCEEDINGS{conf:ITI:Krile03,
  author = {Krile, S.},
  title = {Path-level congestion avoidance mechanisms in end-to-end QoS-routing},
  booktitle = {roceedings of the 25th International Conference on Information Technology
	Interfaces (ITI 2003)},
  year = {2003},
  pages = {569 - 574},
  month = {16-19 June},
  organization = {IEEE},
  file = {#F#}
}

@INPROCEEDINGS{conf:Krile03,
  author = {Krile, S.},
  title = {Constraint-based path selection for new SLA acceptance},
  booktitle = {Joint First Workshop on Mobile Future and Symposium on Trends in
	Communications (SympoTIC '03)},
  year = {2003},
  pages = {67 - 70},
  month = {26-28 Oct.},
  organization = {IEEE},
  file = {#F#}
}

@INPROCEEDINGS{reduce:networking,
  author = {Krishnamurthy, V. and Faloutsos, M. and Chrobak, M. and Lao, L.},
  title = {Reducing Large {I}nternet Topologies for Faster Simulations},
  booktitle = {Proceedings of {IFIP} Networking},
  year = {2005},
  address = {Waterloo, Ontario, CANADA},
  month = {May}
}

@INPROCEEDINGS{Krunz01_infocom,
  author = {Krunz, M.},
  title = {On the limitations of the variance-time test for inference of long-range
	dependence},
  booktitle = {Proceedings of the {IEEE INFOCOM 2001} Conference},
  year = {2001},
  pages = {1254--1260},
  address = {Anckorage, Alaska},
  month = {April}
}

@UNPUBLISHED{KrunzWhitePaperTA,
  author = {Krunz, M.},
  title = {Topology Aggregation for Hierarchical Routing in {ATM} Networks:
	Challenges and Research Directions},
  note = {White Paper, Dept. of Elec. \& Com. Eng., University of Arizona},
  year = {1997},
  optmonth = {August}
}

@ARTICLE{My:Network:Kuipers04,
  author = {Kuipers, F.A. and Korkmaz, T. and Krunz, M. and Van Mieghem, P.},
  title = {Performance Evaluation of Constraint-based Path Selection Algorithms},
  journal = {IEEE Network},
  year = {2004},
  volume = {18},
  pages = {16--23},
  number = {5},
  month = {Sept/Oct},
  optnote = {(to appear)},
  opturl = {\\http://wwwtvs.et.tudelft.nl/people/fernando/papers/TRreviewqosalg.pdf}
}

@INPROCEEDINGS{Kuipers-infocom03,
  author = {Kuipers,F.A. and Mieghem, P.V.},
  title = {The Impact of Correlated Link Weights on QoS Routing},
  booktitle = INFOCOM03,
  year = {2003},
  organization = {IEEE}
}

@ARTICLE{My:ComMag:Kuipers02,
  author = {Kuipers, F.A. and Van Mieghem, P. and Korkmaz, T. and Krunz, M.},
  title = {An Overview of Constraint-Based Path Selection Algorithms for QoS
	Routing},
  journal = {IEEE Communications Magazine},
  year = {2002},
  volume = {40},
  pages = {50--55},
  number = {12},
  month = {Dec.},
  optnote = {\\http://wwwtvs.et.tudelft.nl/people/fernando/papers/TRreviewqosalg.pdf}
}

@INPROCEEDINGS{thaler:bgmp,
  author = {Kumar, S. and Radoslavov, P. and Thaler, D. and Alaettinoglu, C.
	and Estrin, D. and Handley, M.},
  title = {The {MASC}/{BGMP} Architecture for Inter-Domain Multicast Routing},
  booktitle = {Proceedings of {ACM SIGCOMM}},
  year = {1998},
  address = {Vancouver, British Columbia, Canada},
  month = {August}
}

@INPROCEEDINGS{Kumazoe01,
  author = {Kumazoe, K. and Hori, Y. and Ikenaga, T. and Oie, Y.},
  title = {Quality of assured service through multiple {DiffServ} domains},
  booktitle = {IEEE Pacific Rim Conference on Communications, Computers and Signal
	Processing},
  year = {2001},
  volume = {1},
  pages = {83-86},
  organization = {IEEE}
}

@TECHREPORT{fonet:techrep,
  author = {Kurian, J. and Sarac, K.},
  title = {{FONet}: A Federated Overlay Network for {DoS} Defense in the {{I}nternet}},
  institution = {University of Texas at Dallas},
  year = {2005},
  month = {August}
}

@INPROCEEDINGS{kurian:fonet,
  author = {Kurian, J. and Sarac, K.},
  title = {{FONet}: A Federated Overlay Network for DoS Defense in the {I}nternet},
  booktitle = {Proceedings of {IEEE} {ICNP}},
  year = {2005},
  address = {Boston, MA, USA},
  month = {November},
  note = {poster presentation}
}

@INPROCEEDINGS{labovitz:instability,
  author = {Labovitz, C. and Malan, G. and Jahanian},
  title = {{I}nternet Routing Instability},
  booktitle = {Proceedings of {ACM SIGCOMM}},
  year = {1997},
  address = {Canne, FRANCE},
  month = {August}
}

@ARTICLE{Labovitz98,
  author = {Labovitz, C. and Malan, G.R. and Jahanian, F.},
  title = {{I}nternet routing instability},
  journal = {{IEEE/ACM} Transactions on Networking},
  year = {1998},
  volume = {4},
  pages = {515 - 528},
  number = {5},
  month = {Oct.}
}


@INPROCEEDINGS{biases,
  author = {Lakhina, A. and Byers, J. and Crovella, M. and Xie, P.},
  title = {Sampling Biases in {{IP}} Topology Measurements},
  booktitle = {Proceedings of {IEEE} {INFOCOM}},
  year = {2003},
  address = {San Francisco, CA, USA},
  month = {March/April}
}

@UNPUBLISHED{KeyNote:SIGCOM2004,
  author = {Lam, S. S.},
  title = {Back to the Future Part 4: The {I}nternet},
  note = {ACM SIGCOMM 2004, Keynote address},
  year = {2004},
  file = {#F#},
  optabstract = {},
  optkeywords = {},
  optmonth = {},
  source = {\\http://www.acm.org/sigs/sigcomm/talks/lam-sigcomm04.pdf}
}

@MISC{draft:mix,
  author = {LaMaster, H. and Shultz, S. and Meylor, J. and Meyer, D.},
  title = {Multicast-Friendly {{I}nternet} Exchange ({MIX})},
  howpublished = {{{I}nternet} Engineering Task Force ({IETF}), draft-ietf-mboned-mix-*.txt},
  month = {June},
  year = {1999}
}


@BOOK{Lamport:LaTeX,
  title = {LaTeX User's Guide and Document Reference Manual},
  publisher = {Addison-Wesley Publishing Company},
  year = {1986},
  author = {Leslie Lamport},
  address = {Reading, Massachusetts}
}

@MISC{rbd,
  author = {Landis, R. B.},
  title = {Retention By Design: Achieving Excellence in Minority Engineering
	Education},
  howpublished = {National Action Council for Minorities in Engineering},
  year = {1991}
}

@INPROCEEDINGS{cpmme,
  author = {Lasser, S. J. S. and Snelsire, R. W.},
  title = {The Case for Proactive Mentoring for Minorities in Engineering},
  booktitle = {Frontiers in Education},
  year = {1996},
  volume = {2},
  pages = {767-769},
  month = {November}
}

@BOOK{Law91,
  title = {Simulation Modeling \& Analysis},
  publisher = {McGraw-Hill book company},
  year = {1991},
  author = {Law, A. M. and Kelton, W. D.},
  edition = {Second}
}

@BOOK{book:Lawler76,
  title = {Combinatorial optimization: networks and matroids},
  publisher = {New York: Holt, Rinehart and Winston},
  year = {1976},
  author = {Lawler, E. L.},
  optnote = { QA402.5 .L39 }
}

@MISC{draft:inter-mpls,
  author = {Le Roux, J.L. and Vasseur, J.P. and Boyle, J.},
  title = {Requirements for Inter-area {MPLS} Traffic Engineering},
  howpublished = {{{I}nternet} Engineering Task Force ({IETF}), {{I}nternet} Draft},
  month = {June},
  year = {2004},
  note = {Work in progress}
}

@ARTICLE{Lea:BWquantization95,
  author = {Lea, C.-T. and Alyatama, A. },
  title = {Bandwidth quantization and states reduction in the broadband {ISDN}
	},
  journal = TON,
  year = {1995},
  volume = {3},
  pages = {352-360},
  number = {3}
}

@INPROCEEDINGS{Lea96,
  author = {Lea, C.-T. and Ke, K.-K.},
  title = {Quantization and cost computation of {MDP}-based admission and routing
	},
  booktitle = INFOCOM96,
  year = {1996},
  volume = {3},
  pages = {1004-1011}
}

@INPROCEEDINGS{lee:fan-out,
  author = {Lee, J. and de Veeciana, G.},
  title = {Resource and Topology Discovery for {{IP}} Multicast using Fan-out
	Decrement Mechanism},
  booktitle = {Proceedings of {IEEE INFOCOM}},
  year = {2001},
  address = {Anchorage, Alaska, USA},
  month = {April}
}

@INPROCEEDINGS{Lee01,
  author = {Jun-Hwa Lee and Mi-Ran Choi and Mi-Lee Cha and Sang-Ha Kim},
  title = {A routing mechanism for guaranteeing heterogeneous QoS in the {I}nternet},
  booktitle = { Ninth IEEE International Conference on Networks},
  year = {2001},
  pages = {202-207},
  organization = {IEEE}
}

@INPROCEEDINGS{Lee97,
  author = {Lee, K-K. and Kim, K-I. and Choi, H-K. and Kim, K-D. and Kim, S-H.},
  title = {{QoS} Based Routing for Integrated Multimedia Services},
  booktitle = {Proceedings of the GLOBECOM '97 Conference},
  year = {1997},
  volume = {II},
  pages = {1047--1051},
  organization = {IEEE}
}

@INPROCEEDINGS{conf:icc:Lee03,
  author = {Lee, S.S. and Das, S. and Pau, G. and Gerla, M.},
  title = {A hierarchical multipath approach to {QoS} routing: performance and
	cost evaluation},
  booktitle = {IEEE International Conference on Communications (ICC '03)},
  year = {2003},
  volume = {1},
  pages = {625 - 630 },
  month = {11-15 May},
  organization = {IEEE},
  file = {#F#}
}

@INPROCEEDINGS{Lee99,
  author = {Lee, W. C.},
  title = {Minimum equivalent subspanner algorithms for topology aggregation
	in {ATM} networks },
  booktitle = {The 2nd International Conference on {ATM} (ICATM '99)},
  year = {1999},
  pages = {351 -359},
  organization = {IEEE}
}

@INPROCEEDINGS{Whay95Spanning,
  author = {Lee, W. C.},
  title = {Spanning Tree Method for Link State Aggregation in Large Communication
	Networks},
  booktitle = INFOCOM95,
  year = {1995},
  pages = {297-302},
  organization = {IEEE}
}

@INPROCEEDINGS{whay95TA,
  author = {Lee, W. C.},
  title = {Topology Aggregation for Hierarchical Routing in {ATM} Networks},
  booktitle = {ACM SIGCOMM '95, Computer Communications Review},
  year = {1995},
  pages = {82-92}
}

@ARTICLE{Whay95QoSRouting,
  author = {Lee, W. C. and Hluchyi, M. G. and Humblet, P. A.},
  title = {Routing Subject to Quality of Service Constraints in Integrated Communication
	Networks},
  journal = {IEEE Network},
  year = {1995},
  pages = {46-55},
  month = {July/August}
}

@INPROCEEDINGS{conf:lee03,
  author = {Lee, Y.-H. and Kim, H. and Chung, B. and Lee, J. and Yoon, Y.},
  title = {On-demand secure routing protocol for ad hoc network using {ID} based
	cryptosystem},
  booktitle = {Proceedings of the Fourth International Conference on Parallel and
	Distributed Computing, Applications and Technologies (PDCAT'2003)},
  year = {2003},
  pages = {211 - 215},
  month = {27-29 Aug.},
  organization = {IEEE},
  file = {#F#}
}

@ARTICLE{gall:mpeg,
  author = {LeGall, D.},
  title = {{MPEG}: A Video Compression Standard for Multimedia Applications},
  journal = {Communications of the ACM},
  year = {1991},
  pages = {47-58},
  month = {April}
}

@INPROCEEDINGS{legout:plm,
  author = {Legout, A. and Biersack, W.},
  title = {{PLM}: Fast Convergence for Cumulative Layered Multicast Transmission
	Schemes},
  booktitle = {Proceedigns of {ACM SIGMETRICS}},
  year = {2000},
  address = {Santa Clara, California, USA},
  month = {June}
}

@INPROCEEDINGS{Lei00,
  author = {Lei, J. and Ozguner, U.},
  title = {Decentralized hybrid traffic network routing using optimal sliding
	modes},
  booktitle = {Proceedings of the 39th Conference on Decision and Control},
  year = {2000},
  volume = {3},
  pages = {2607-2608},
  organization = {IEEE}
}

@INPROCEEDINGS{dos:resistant,
  author = {Leiwo, J. and Nikander, P. and Auro, T.},
  title = {Towards network denial of service resistant protocols},
  booktitle = {15th International Information Security Conference},
  year = {2000},
  month = {August}
}

@MISC{draft:mcop,
  author = {Lethonen, R. and Soini, J. and Majalainen, J. and Vatiainen, H.},
  title = {Multicast Control Protocol {(MCOP)}},
  howpublished = {{I}nternet Engineering Task Force ({IETF}), {I}nternet Draft, draft-lehtonen-magma-mcop-*.txt,
	(work in progress)},
  month = {February},
  year = {2003}
}

@INPROCEEDINGS{Conf:Leung01,
  author = {Leung, R. and Liu, J. and Poon, E. and Chan, C. and Li, B.},
  title = {MP-DSR: A QoS-aware Multi-path Dynamic Source Routing Protocol for
	Wireless Ad-hoc Networks},
  booktitle = {Proceedings of the 26th IEEE Annual Conference on Local Computer
	Networks (LCN 2001)},
  year = {2001},
  pages = {132-141},
  address = {Tampa, Florida},
  month = {November 15-16},
  opturl = {http://www.eecg.toronto.edu/~bli/research.html}
}

@INPROCEEDINGS{levine:groups,
  author = {Levine, B. and Paul, S. and Garcia-Luna, J.J.},
  title = {Organizing Multicast Receivers Deterministically by Packet-Loss Correlation},
  booktitle = {ACM Multimedia},
  year = {1998},
  address = {Bristol, ENGLAND},
  month = {September}
}

@INPROCEEDINGS{firstprinciples-c,
  author = {Li, L. and Alderson, D. and Willinger, W. and Doyle, J.},
  title = {A First-Principles Approach to Understanding the {I}nternet's Router-level
	Topology},
  booktitle = {Proceedings of {ACM} {SIGCOMM}},
  year = {2004},
  address = {Protland, OR, USA},
  month = {August}
}

@INPROCEEDINGS{Lun04,
  author = {Lun Li and David Alderson and Walter Willinger and John Doyle},
  title = {A first-principles approach to understanding the {I}nternet's router-level
	topology},
  booktitle = {Proceedings of ACM/SIGCOMM},
  year = {2004},
  pages = {3--14},
  address = {New York, NY, USA},
  publisher = {ACM Press},
  doi = {http://doi.acm.org/10.1145/1015467.1015470},
  isbn = {1-58113-862-8},
  location = {Portland, Oregon, USA}
}

@INPROCEEDINGS{infocom:Li04,
  author = {Li, N. and Hou, J.},
  title = {Topology Control in Heterogeneous Wireless Networks: Problems and
	Solutions},
  booktitle = {Proceedings of the INFOCOM 2004 Conference},
  year = {2004},
  organization = {IEEE},
  file = {#F#}
}

@INPROCEEDINGS{lixue:multicast,
  author = {Li, X. and Ammar, M. },
  title = {Bandwidth Control for Replicated-Stream Multicast Video Distribution},
  booktitle = {High Performance Distributed Computing (HPDC)},
  year = {1996},
  address = {Syracuse, New York, USA},
  month = {August}
}

@ARTICLE{lixue:adaptive,
  author = {Li, X. and Ammar, M. and Paul, S.},
  title = {Video Multicast over the {I}nternet},
  journal = {IEEE Network},
  year = {1999},
  month = {April}
}

@INPROCEEDINGS{lixue:lvmr,
  author = {Li, X. and Paul, S. and Pancha, P. and Ammar, M.},
  title = {Layered Video Multicast with Retransmission ({LVMR}): Evaluation
	of Error Recovery Schemes},
  booktitle = {Workshop on Network and Operating System Support for Digital Audio
	and Video (NOSSDAV)},
  year = {1997},
  address = {St. Louis, Missouri, USA},
  month = {May}
}

@INPROCEEDINGS{tcp-smo:infocom,
  author = {Liang, S. and Cheriton, D.},
  title = {{TCP-SMO}: Extending {TCP} to Support Medium-Scale Multicast Applications},
  booktitle = {Proceedings of {IEEE INFOCOM}},
  year = {2002},
  address = {New York, NY, USA},
  month = {June}
}

@ARTICLE{TelecomSys:Liao02,
  author = {Liao, W.-H. and Wang, S.-L. and Sheu, J.-P.},
  title = {A Multi-path {QoS} Routing protocol in a wireless mobile ad hoc network},
  journal = {Telecommunication systems},
  year = {2002},
  volume = {19},
  pages = {329--347},
  number = {3,4}
}

@MISC{VINTLab,
  author = {Liebeherr, J.},
  title = {{VINTLab}},
  note = {\\ http://www.cs.virginia.edu/vintlab},
  optabstract = {},
  opthowpublished = {},
  optkeywords = {},
  optmonth = {},
  optyear = {2001}
}

@BOOK{liebeherr:itlab,
  title = {Mastering Networks, An {I}nternet Lab Manual},
  publisher = {Pearson - Addison Wesley},
  year = {2004},
  author = {Liebeherr, J. and El Zarki, M.}
}


@ARTICLE{dolors:mac,
  author = {Limb, J. and Sala, D.},
  title = {A Protocol for Efficient Transfer of Data over Fiber/Cable Systems},
  journal = {IEEE/ACM Transactions on Networking},
  year = {1997},
  volume = {5},
  pages = {872--881},
  number = {6},
  month = {December}
}

@ARTICLE{Lin99,
  author = {Lin, C. R. and Liu, J.},
  title = {{QoS} routing in ad hoc wireless networks},
  journal = JSAC,
  year = {1999},
  volume = {17},
  pages = {1426 - 1438},
  number = {8},
  month = {Aug.},
  optannote = { The emergence of nomadic applications have generated much interest
	in wireless network infrastructures that support real-time communications.
	We propose a bandwidth routing protocol for quality-of-service (QoS)
	support in a multihop mobile network. The QoS routing feature is
	important for a mobile network to interconnect wired networks with
	QoS support (e.g., ATM, {I}nternet, etc.). The QoS routing protocol
	can also work in a stand-alone multihop mobile network for real-time
	applications. This QoS routing protocol contains end-to-end bandwidth
	calculation and bandwidth allocation. Under such a routing protocol,
	the source (or the ATM gateway) is informed of the bandwidth and
	QoS available to any destination in the mobile network. This knowledge
	enables the establishment of QoS connections within the mobile network
	and the efficient support of real-time applications. In addition,
	it enables more efficient call admission control. In the case of
	ATM interconnection, the bandwidth information can be used to carry
	out intelligent handoff between ATM gateways and/or to extend the
	ATM virtual circuit (VC) service to the mobile network with possible
	renegotiation of QoS parameters at the gateway. We examine the system
	performance in various QoS traffic flows and mobility environments
	via simulation. Simulation results suggest distinct performance advantages
	of our protocol that calculates the bandwidth information. It is
	particularly useful in call admission control. Furthermore, "standby"
	routing enhances the performance in the mobile environment. Simulation
	experiments show this improvement.}
}

@INPROCEEDINGS{conf:Lin04,
  author = {Lin, X. and Shroff, N.B.},
  title = {An optimization based approach for QoS routing in high-bandwidth
	networks},
  booktitle = INFOCOM04,
  year = {2004},
  volume = {1},
  pages = {716 - 726},
  month = {7-11 March},
  organization = {IEEE},
  file = {#F#}
}

@ARTICLE{dvb:multicast,
  author = {Linder, H. and Clausen, H. and Collini-Nocker, B.},
  title = {Satellite {{I}nternet} Service Using {DVB/MPEG-2} and Multicast Web
	Caching},
  journal = {IEEE Communications},
  year = {2000},
  volume = {38},
  pages = {156-161},
  number = {6},
  month = {June}
}

@MISC{lipson:report,
  author = {Lipson, H.F.},
  title = {Tracking and Tracing Cyber-Attacks: Technical Challenges and Global
	Policy Issues},
  howpublished = {{CERT} Coordination Center Special Report},
  month = {November},
  year = {2002}
}

@ARTICLE{vod:little,
  author = {Little, T. and Venkatesh, D.},
  title = {Prospects for Interactive Video-on-Demand},
  journal = {IEEE Multimedia},
  year = {1994},
  pages = {14-23},
  month = {Fall}
}

@INPROCEEDINGS{A*Prune,
  author = {Liu, G. and Ramakrishnan, K.G.},
  title = {{A*Prune:} An Algorithm for Finding K Shortest Paths Subject to Multiple
	Constraints},
  booktitle = {Proceedings of the INFOCOM 2001 Conference},
  year = {2001},
  pages = {743--749},
  address = {Anchorage, Alaska},
  month = {April},
  organization = {IEEE},
  optannote = {http://www.ieee-infocom.org/2001/},
  optnote = { }
}

@INPROCEEDINGS{Conf:Liu03,
  author = {Liu, H. and Li, Y.},
  title = {A location based QoS routing protocol for ad hoc networks},
  booktitle = {17th International Conference on Advanced Information Networking
	and Applications},
  year = {2003},
  pages = {830--833},
  month = {March},
  organization = {IEEE}
}

@INPROCEEDINGS{LiuJin:ICCT,
  author = {Jin Liu and Zhisheng Niu and Junli Zheng.},
  title = {A Robust QoS Routing Algorithm for Hierarchical Networks},
  booktitle = {International Conference on Communication Technologies (ICCT2000)},
  year = {2000},
  pages = {1599--1606},
  month = {August}
}

@ARTICLE{TON:King-Shan04,
  author = {Liu, K.S. and Nahrstedt,K. and Chen,S.},
  title = {Routing with Topology Aggregation in Delay-Bandwidth Sensitive Networks},
  journal = {IEEE/ACM Transactions on Networking (ToN)},
  year = {2004},
  volume = {12},
  number = {1},
  month = {February}
}

@ARTICLE{Lombardo97,
  author = {Lombardo, A. and Schembra, G.},
  title = {An analytical paradigm to compare routing strategies in an {ATM}
	multimedia environment},
  journal = {IEEE/ACM Transactions on Networking},
  year = {1997},
  volume = {5},
  pages = {958-969},
  number = {6},
  month = {Dec.}
}

@ARTICLE{TON:Lorenz02,
  author = {Lorenz, D. H. and Orda, A.},
  title = {Optimal partition of {QoS} requirements on unicast paths and multicast
	trees},
  journal = {{IEEE/ACM} Transactions on Networking},
  year = {2002},
  volume = {10},
  pages = {102-114},
  number = {1},
  month = {Feb.}
}

@INPROCEEDINGS{Lorenz98,
  author = {Lorenz, D. H. and Orda, A.},
  title = {{QoS} routing in networks with Uncertain Parameters},
  booktitle = INFOCOM98,
  year = {1998},
  volume = {1},
  pages = {3-10},
  month = {March-April},
  organization = {IEEE}
}

@ARTICLE{TON:Lorenz98,
  author = {Lorenz, D. H. and Orda, A.},
  title = {{QoS} routing in networks with Uncertain Parameters},
  journal = TON,
  year = {1998},
  volume = {6},
  pages = {768 -778},
  number = {6},
  month = {Dec.}
}

@INPROCEEDINGS{IWQoS:Lorenz00,
  author = {Lorenz, D. H. and Orda, A. and Raz, D. and Shavitt, Y. },
  title = {Efficient {QoS} Partition and Routing of Unicast and Multicast},
  booktitle = {IWQoS 2000},
  year = {2000},
  pages = {75--83},
  month = {June},
  optnote = {http://www.cs.bell-labs.com/who/shavitt/pub.html}
}

@ARTICLE{Loui83,
  author = {Loui, R. P.},
  title = {Optimal paths in graphs with stochastic or multidimensional weights},
  journal = {Communications of {ACM}},
  year = {1983},
  volume = {26},
  pages = {670--676},
  number = {9}
}

@INCOLLECTION{Lovasz95,
  author = {Lovasz, L.},
  title = {Randomized Algorithms in Combinatorial Optimization},
  booktitle = {Combinatorial Optimization},
  publisher = {American Mathematical Society},
  year = {1995},
  volume = {20},
  series = {{DIMACS} Series in Discrete Mathematics and Theoretical Computer
	Science},
  pages = {153-179},
  opteditor = {Cook, W. and Lovasz, L. and Seymour, P.}
}

@ARTICLE{ComMag:Lu03,
  author = {Lu, H.-L. and Faynberg, I.},
  title = {An architectural framework for support of quality of service in packet
	networks},
  journal = {IEEE Communications Magazine},
  year = {2003},
  volume = {41},
  pages = {98 - 105},
  number = {6},
  month = {June},
  file = {#F#},
  organization = {IEEE}
}


@INPROCEEDINGS{globecom:Lui00,
  author = {Lui, K.-S. and Nahrstedt, K.},
  title = {Topology Aggregation and Routing in Bandwidth-Delay Sensitive Networks},
  booktitle = {Proceedings of the IEEE GLOBECOM 2000 Conference},
  year = {2000}
}

@INPROCEEDINGS{Mehlhorn00:ESA2000,
  author = {Mehlhorn K. Ziegelmann M.},
  title = {Resource constrained shortest path},
  booktitle = {Proc. 8th European Symposium on Algorithms(ESA2000)},
  year = {2000}
}

@INPROCEEDINGS{Ma99,
  author = {Ma, Q. and Steenkiste, P.},
  title = {Supporting dynamic inter-class resource sharing: a multi-class {QoS}
	routing algorithm},
  booktitle = INFOCOM99,
  year = {1999},
  volume = {2},
  pages = {649 - 660 },
  month = {21-25 March},
  organization = {IEEE},
  optannote = {
	
	 In an integrated services network, resources are shared by multiple
	traffic classes. Service classes that deliver quality-of-service
	(QoS) to applications have priority over others that do not. In such
	a multi-service network, routing decisions for high priority QoS
	traffic will affect what resources are available for lower priority
	traffic: poor route selection can result in congestion for, or even
	starvation of, lower priority traffic. Whereas many studies have
	focused on routing algorithms that optimize the network throughput
	for individual service classes, little effort has been devoted to
	routing algorithms that address inter-class resource sharing. In
	this paper, we propose a routing algorithm that allows dynamic sharing
	of link resources among multiple traffic classes. The algorithm is
	based on the concept of ``virtual residual bandwidth'', which is
	derived from the link residual bandwidth by taking the congestion
	condition of low priority traffic into account. By using the virtual
	residual bandwidth in the link cost function for QoS sessions, we
	discourage QoS sessions from using links that are heavily loaded
	with low priority traffic. Our approach is simple in the sense that
	besides changing the link cost function, no other changes to the
	routing algorithms for individual service classes are required. An
	extensive simulation study shows that when the traffic load is unevenly
	distributed, significant performance improvements can be achieved
	for low priority traffic without sacrificing performance for high
	priority traffic. The result demonstrates that QoS routing is important
	even when the QoS traffic load is light and call blocking is not
	an issue.}
}

@INPROCEEDINGS{Ma98AFS,
  author = {Ma, Q. and Steenkiste, P.},
  title = {Routing Traffic with Quality-of-Service Guarantees in Integrated
	Services Networks},
  booktitle = {Proceedings of NOSSDAV '98},
  year = {1998},
  month = {July },
  optaddress = {http://www.cs.cmu.edu/$\sim$qma/Publications.html}
}

@INPROCEEDINGS{Ma97,
  author = {Ma, Q. and Steenkiste, P.},
  title = {On Path Selection for Traffic with Bandwidth Guarantees},
  booktitle = {Proceedings of the {IEEE} International Conference on Network Protocols
	(ICNP '97)},
  year = {1997},
  pages = {191 -202},
  optaddress = {Atlanta, Georgia},
  optmonth = {Oct},
  optnote = {http://www.cs.cmu.edu/afs/cs.cmu.edu/user/qma/www/Publications.html}
}

@INPROCEEDINGS{Ma97IFIP,
  author = {Ma, Q. and Steenkiste, P.},
  title = {Quality-of-Service Routing for Traffic with Performance Guarantees},
  booktitle = {Proceedings of the Fifth International IFIP Workshop on Quality of
	Service},
  year = {1997},
  pages = {115-126},
  month = {May},
  optnote = {http://www.cs.cmu.edu/People/qma/Publications.html}
}

@INPROCEEDINGS{Ma01,
  author = {Ma, Z. and Zhang, P. and Kantola, R.},
  title = {Influence of link state updating on the performance and cost of QoS
	routing in an intranet},
  booktitle = {IEEE Workshop on High Performance Switching and Routing},
  year = {2001},
  pages = {375-379},
  organization = {IEEE}
}

@ARTICLE{mac:mbone,
  author = {Macedonia, M. and Brutzman, D.},
  title = {{MB}one Provides Audio and Video Across the {I}nternet},
  journal = {IEEE Computer},
  year = {1994},
  pages = {30-35},
  month = {April}
}


@ARTICLE{nec:cc,
  author = {Magoni, D. and Hoerdt, M.},
  title = {{I}nternet Core Topology Mapping and Analysis},
  journal = {Elsevier Science Computer Communications},
  year = {2005},
  volume = {28},
  pages = {494-506},
  month = {March},
  issue = {5}
}

@TECHREPORT{mah:ip,
  author = {Mah, B.},
  title = {Measurements and Observations of {{IP}} Multicast Traffic},
  institution = {University of California at Berkeley},
  year = {1993},
  number = {UCB/CSD-93-735},
  month = {March}
}

@ARTICLE{mahadevan-2005-36,
  author = {Mahadevan, P. Krioukov, D. and Fomenkov, M. and Huffaker, B. Dimitropoulos,
	X. and claffy, kc and Vahdat, A.},
  title = {The {I}nternet {{AS}}-level topology: {T}hree data sources and one
	definitive metric},
  journal = {{ACM} {SIGCOMM} Computer Communication Review},
  year = {2006},
  volume = {36},
  pages = {17--26},
  number = {1},
  month = October
}

@BOOK{kevin:prog,
  title = {Multicast Socket Practical Guide For Programmers},
  publisher = {Morgan Kaufmann},
  year = {2003},
  author = {D. Makofske and K. Almeroth},
  address = {New York}
}

@ARTICLE{davidm:mhealth-spe,
  author = {Makofske, D. and Almeroth, K.},
  title = {Real-Time Multicast Tree Visualization and Monitoring},
  journal = {Software--Practice \& Experience},
  year = {2000},
  volume = {30},
  pages = {1047-1065},
  number = {9},
  month = {July}
}

@TECHREPORT{davidm:mcontrol,
  author = {Makofske, D. and Almeroth, K.},
  title = {Providing {VCR} Functions for Networked Multimedia Applications},
  institution = {University of California, Santa Barbara},
  year = {1999},
  month = {March},
  note = {(submitted)}
}

@INPROCEEDINGS{davidm:mhealth,
  author = {Makofske, D. and Almeroth, K.},
  title = {{MH}ealth: A Real-Time Graphical Multicast Monitoring Tool for the
	{MB}one},
  booktitle = {Workshop on Network and Operating System Support for Digital Audio
	and Video (NOSSDAV)},
  year = {1999},
  address = {Basking Ridge, New Jersey, USA},
  month = {June}
}

@MANUAL{almer:mhealth,
  title = {Mhealth -- Real-Time Multicast Tree Health Monitoring Tool},
  author = {Makofske, D. and Almeroth, K. },
  month = {August},
  year = {1998},
  note = {Available from http://imj.ucsb.edu/mhealth/}
}

@INPROCEEDINGS{prt:scrubbing,
  author = {Malan, G.R. and Watson, D. and Jahanian, F. and Howell, P.},
  title = {Transport and Application Protocol Scrubbing},
  booktitle = {Proceedings of {INFOCOM}},
  year = {2000},
  address = {Tel-Aviv, ISRAEL},
  month = {March}
}

@ARTICLE{pushback:ccr,
  author = {Manajan, R. and Bellovin, S.M. and Floyd, S. and Ioannidis, J. and
	Paxson, V. and Shenker, S.},
  title = {Controlling High Bandwidth Aggregates in the Network},
  journal = { Computer Communications Review},
  year = {2002},
  volume = {32},
  number = {3},
  month = {July}
}

@INPROCEEDINGS{conf:Mantar03,
  author = {Mantar, H.A. and Junseok Hwang and Chapin, S.J. and Okumus, I.},
  title = {A scalable and efficient inter-domain {QoS} routing architecture
	for DiffServ networks},
  booktitle = {IFIP/IEEE Eighth International Symposium on Integrated Network Management},
  year = {2003},
  pages = { 463 - 467},
  month = {24-28 March},
  organization = {IEEE},
  file = {#F#}
}

@INPROCEEDINGS{marina01demand,
  author = {M. Marina and S. Das},
  title = {On-demand Multipath Distance Vector Routing in Ad Hoc Networks},
  booktitle = {Proceedings of IEEE International Conference on Network Protocols
	(ICNP)},
  year = {2001},
  pages = {14--23},
  opturl = {citeseer.nj.nec.com/marina01demand.html}
}

@INPROCEEDINGS{tobagi:hrm,
  author = {Markopoulou, A.P. and Tobagi, F.A.},
  title = {Hierarchical Reliable Multicast: Performance Analysis and Placement
	of Proxies},
  booktitle = {Networked Group Communications (NGC)},
  year = {2000},
  month = {November}
}

@ARTICLE{imds,
  author = {Marks, D. G.},
  title = {Inference in MLS Database Systems},
  journal = {IEEE Transactions on Knowledge and Data Engineering},
  year = {1996},
  volume = {8},
  pages = {46-55},
  number = {1},
  optmonth = {February}
}

@ARTICLE{Martins84,
  author = {Martins, E. Q. V.},
  title = {On a multicriteria shortest path problem},
  journal = EJOR,
  year = {1984},
  volume = {16},
  pages = {236-245},
  number = {2},
  month = {May}
}

@ARTICLE{Martins84July,
  author = {Martins, E. Q. V.},
  title = {On a special class of bicriterion path problems},
  journal = EJOR,
  year = {1984},
  volume = {17},
  pages = {85-94},
  number = {1},
  month = {July}
}

@ARTICLE{ComMag:Marzo03,
  author = {Marzo, J.L. and Calle, E. and Scoglio, C. and Anjah, T.},
  title = {{QoS} online routing and {MPLS} multilevel protection: {A} survey},
  journal = {IEEE Communications Magazine},
  year = {2003},
  volume = {41},
  pages = {126 - 132},
  number = {10},
  month = {Oct.},
  file = {#F#},
  organization = {IEEE}
}

@INPROCEEDINGS{conf:icc:Marzo03,
  author = {Marzo, J.L. and Calle, E. and Scoglio, C. and Anjali, T.},
  title = {Adding QoS protection in order to enhance MPLS QoS routing},
  booktitle = {IEEE International Conference on Communications (ICC '03)},
  year = {2003},
  volume = {3},
  pages = {1973 - 1977},
  month = {11-15 May},
  organization = {IEEE},
  file = {#F#}
}

@INPROCEEDINGS{Xavier-qosip03,
  author = {Masip-Bruin, X. and S��nchez-L��pez,S. and Sol��-Pareta,J.
	and Domingo-Pascual,J},
  title = {A QoS Routing Mechanism for Reducing the Routing Inaccuracy Effects},
  booktitle = {QoS-{IP}},
  year = {2003},
  pages = {90-102}
}

@INPROCEEDINGS{fenner:faults,
  author = {Massey, D. and Fenner, B.},
  title = {Fault Detection in Routing Protocols},
  booktitle = {International Conference on Network Protocols (ICNP)},
  year = {1999},
  address = {Toronto, CANADA},
  month = {November}
}

@ARTICLE{jamshid:friendly,
  author = {Mathis, M. and Semke, J. and Mahdavi, J. and and Ott, T.},
  title = {The Macroscopic Behaviour of the {TCP} Congestion Avoidance Algorithm},
  journal = {ACM Computer Communication Review},
  year = {1997},
  volume = {27},
  number = {3},
  month = {July}
}

@ARTICLE{Matsuda02,
  author = {Matsuda, T. and Motoda, H. and Washio, T.},
  title = {Graph-based induction and its applications},
  journal = {Advanced Engineering Informatics},
  year = {2002},
  volume = {16},
  pages = {135-1434},
  number = {2},
  month = {April}
}

@INPROCEEDINGS{Matta98,
  author = {Matta, I. and Eltoweissy, M.},
  title = {A scalable {QoS} routing architecture for real-time {CSCW} applications},
  booktitle = {Proceedings oh the Fourth {IEEE} Real-Time Technology and Applications
	Symposium},
  year = {1998},
  pages = {137 - 142},
  month = {June},
  optannote = { Computer supported cooperative work (CSCW) has the potential of providing
	the environment needed for groups of diverse users to cooperate in
	real-time to achieve their common goals. This potential has been
	under-utilized due to the lack of cooperation between CSCW systems
	and the underlying network services to accommodate the dynamic behavior
	and varying quality-of-service (QoS) requirements of CSCW groups
	and the applications they use. To satisfy such requirements, QoS
	multicast routing should be employed. Unfortunately, current multicast
	services are inadequate for the traffic generated in CSCW environments.
	The authors present a CSCW-specific routing architecture that supports
	QoS requirements and is both scalable and robust. Scalability is
	needed to accommodate a large number of multicast groups and highly
	dynamic group membership and behavior, while robustness provides
	reliability and stable performance for each group during adaptation
	and in presence of the other existing groups. In the architecture,
	a router QoS manager, on behalf of a multicast routing manager, negotiates
	with host and CSCW-specific QoS managers for efficient resource utilization
	and guaranteed QoS delivery. The multicast routing manager switches
	between routing trees and algorithms as warranted by the changes
	in the characteristics and requirements of the CSCW systems running
	at the hosts. They present a class-based and a partial view-based
	method to scalability. They also present a centralized and a distributed
	method to establishing a group's QoS multicast path while providing
	robustness.}
}

@BOOK{maufer:ip,
  title = {Deploying {{IP}} Multicast in the Enterprise},
  publisher = {Prentice Hall, Inc.},
  year = {1998},
  author = {Maufer, T.},
  address = {Upper Saddle River, New Jersey, USA}
}

@ARTICLE{Maxemchuk01,
  author = {Maxemchuk, N.F. and Low, S.H.},
  title = {Active routing},
  journal = {IEEE Journal on Selected Areas in Communications},
  year = {2001},
  volume = {19},
  pages = {552-565},
  number = {3},
  month = {March},
  optannote = {},
  optcrossref = {},
  optkey = {},
  optnote = {}
}

@INPROCEEDINGS{ereupgit,
  author = {May, G. S.},
  title = {An Evaluation of the Research Experiences for Undergraduates Program
	at the Georgia Institute of Technology},
  booktitle = {Frontiers in Education},
  year = {1997},
  pages = {1132-1136},
  month = {November},
  optvolume = {3}
}

@INPROCEEDINGS{mazumder:nossdav05,
  author = {Mazumder, A. and Almeroth, K. and Sarac, K.},
  title = {Facilitating Robust Multicast Group Management},
  booktitle = {International Workshop on Network and Operating Systems Support for
	Digital Audio and Video ({NOSSDAV})},
  year = {2005},
  address = {Skamania, Washington, USA},
  month = {June}
}

@MANUAL{vic:video,
  title = {{VIC}: Video Conference Tool},
  author = {McCanne, S. and Jacobson, V.},
  organization = {Lawrence Berkeley National Laboratory (LBL)},
  month = {November},
  year = {1994},
  note = {Available from ftp://ee.lbl.gov/conferencing/vic/}
}

@INPROCEEDINGS{mccanne:layered,
  author = {McCanne, S. and Jacobson, V. and Vetterli, M.},
  title = {Receiver-Driven Layered Multicast},
  booktitle = {Proceedings of {ACM SIGCOMM}},
  year = {1996},
  pages = {117-130},
  address = {Stanford, California, USA},
  month = {August}
}

@MISC{draft:igmp-mib,
  author = {McCloghrie, K. and Farinacci, D. and Thaler, D.},
  title = {{I}nternet Group Management Protocol {MIB}},
  howpublished = {{I}nternet Engineering Task Force ({IETF}), draft-ietf-idmr-igmp-mib-*.txt},
  month = {February},
  year = {1998}
}


@MISC{draft:multicast-mib,
  author = {McCloghrie, K. and Farinacci, D. and Thaler, D.},
  title = {{{IP}} Multicast Routing {MIB}},
  howpublished = {{I}nternet Engineering Task Force ({IETF}), draft-ietf-idmr-multicast-routmib-*.txt},
  month = {November},
  year = {1997}
}

@MISC{draft:pim-mib,
  author = {McCloghrie, K. and Thaler, D.},
  title = {Protocol Independent Multicast {MIB}},
  howpublished = {{I}nternet Engineering Task Force ({IETF}), draft-ietf-idmr-pim-mib-*.txt},
  month = {November},
  year = {1997}
}

@BOOK{book:McDysan00,
  title = {QoS \& traffic management in {IP} \& ATM networks },
  publisher = {McGraw-Hill},
  year = {2000},
  author = {McDysan, D. E.},
  optannote = {0071349596 55.00}
}

@INPROCEEDINGS{conf:McEachen00,
  author = {McEachen, J.C. and Chesser, R.L.},
  title = {Vulnerabilities in the open shortest path first interior gateway
	protocol},
  booktitle = {The IEEE Proceedings of the 21st Century Military Communications
	Conference (MILCOM 2000)},
  year = {2000},
  volume = {2},
  pages = {1224--1228},
  organization = {IEEE},
  optnote = {},
  optpublisher = {}
}

@ARTICLE{amp,
  author = {McGregor, A. and Braun, H-W. and Brown, J.},
  title = {The {NLANR} Network Analysis Infrastructure},
  journal = {{IEEE} Communications Magazine},
  year = {2000},
  volume = {38},
  pages = {122-128},
  number = {5},
  month = {May}
}

@MANUAL{skitter,
  title = {Skitter: {CAIDA}'s macroscopic {I}nternet topology discovery and
	tracking tool},
  author = {McRobb, D. and Claffy, K. and Monk, T.},
  year = {1999},
  note = {Available from http://www.caida.org/tools/skitter/}
}

@INPROCEEDINGS{brite:paper,
  author = {Medina, A. and Lakhina, A. and Matta, I. and Byers, J.},
  title = {{BRITE}: An Approach to Universal Topology Generation},
  booktitle = {Proceedings of the International Workshop on Modeling, Analysis and
	Simulation of Computer and Telecommunications Systems- {MASCOTS}},
  year = {2001},
  address = {Cincinnati, OH, USA},
  month = {August}
}

@ARTICLE{bu:plaw,
  author = {Medina, A. and Matta, I. and Byers, J.},
  title = {On the origin of power laws in {I}nternet topologies},
  journal = {{ACM} Computer Communications Review},
  year = {2000},
  volume = {30},
  pages = {18-28}
}

@INPROCEEDINGS{INFOCOM:Mena00,
  author = {Mena, A. and Heidemann, J.},
  title = {An empirical study of real audio traffic},
  booktitle = INFOCOM00,
  year = {2000},
  volume = {1},
  pages = {101--110},
  organization = {IEEE}
}

@ARTICLE{Messac03,
  author = {Messac,A. and Ismail-Yahaya,A. and Mattson,C.A.},
  title = {The normalized normal constraint method for generating the Pareto
	frontier},
  journal = {Struct. Multidisc. Optim},
  year = {2003},
  volume = {25},
  pages = {86-98}
}

@MISC{rfc:admin-scope,
  author = {Meyer, D.},
  title = {Administratively Scoped {{IP}} Multicast},
  howpublished = {{I}nternet Engineering Task Force ({IETF}), RFC 2365},
  month = {July},
  year = {1998}
}

@MISC{rfc:msdp,
  author = {Meyer, D. and Fenner, B.},
  title = {Multicast Source Discovery Protocol ({MSDP})},
  howpublished = {{I}nternet Engineering Task Force ({IETF}), RFC 3618},
  month = {October},
  year = {2003}
}

@MISC{draft:glop,
  author = {Meyer, D. and Lothberg, P.},
  title = {Static Allocations in 233/8},
  howpublished = {{I}nternet Engineering Task Force ({IETF}), draft-ietf-mboned-static-allocation-00.txt},
  month = {May},
  year = {1999}
}

@ARTICLE{Mieghem-exact,
  author = {Mieghem,P.V. and Kuipers, F.A.},
  title = {Concepts of Exact QoS Routing Algorithms},
  journal = TON,
  year = {2004},
  volume = {12},
  pages = {851-864}
}

@ARTICLE{comnet:Mieghem99,
  author = {Mieghem, P. V.},
  title = {Topology information condensation in hierarchical networks},
  journal = {Computer Networks},
  year = {1999},
  volume = {31},
  pages = {2115--2137}
}

@ARTICLE{Miller-Hooks00,
  author = {Miller-Hooks, E. D. and Mahmassani, H. S.},
  title = {Least expected Time paths in stochastic, time-varying transportation
	networks},
  journal = {Transportation Science},
  year = {2000},
  volume = {34},
  pages = {198--215},
  number = {2},
  month = {May}
}

@INPROCEEDINGS{conf:icct:Shi03,
  author = {Ming-Hong, S. and Si-Bing, W. and Ying-Cai, B.},
  title = {A bandwidth constrained QoS routing optimization algorithm},
  booktitle = {International Conference on Communication Technology Proceedings
	(ICCT 2003)},
  year = {2003},
  volume = {1},
  pages = {491 - 494 },
  month = {9-11 April},
  organization = {IEEE},
  file = {#F#}
}

@BOOK{book:Minoli99,
  title = {{I}nternet architectures},
  publisher = {Wiley},
  year = {1999},
  author = {Minoli, D. and Schmidt, A. },
  optnote = {UofA library: TK5105.875.I57 M55723 1999 }
}

@ARTICLE{Mirchandani76,
  author = {Mirchandani, P. B.},
  title = {Shortest Distance and Reliability of Probabilistic Networks},
  journal = {Comput. \& Ops. Res.},
  year = {1976},
  volume = {3},
  pages = {347--355}
}

@ARTICLE{Mirchandani85b,
  author = {Mirchandani, P. B. and Soroush, H.},
  title = {Optimal Paths in probabilistic networks: A case with temporal preferences},
  journal = {Comput. and Operations Research},
  year = {1985},
  volume = {12},
  pages = {365--381},
  number = {4}
}

@INPROCEEDINGS{dward:icnp,
  author = {Mirkovic, J. and Prier, G. and Reiher, P.},
  title = {Attacking {DDoS} at the source},
  booktitle = {Proceedings of the {IEEE} International Conference on Network Protocols},
  year = {2002},
  address = {Paris, FRANCE},
  month = {November}
}

@ARTICLE{ddos:classification,
  author = {Mirkovic, J. and Reiher, P.},
  title = {A Taxonomy of {DDoS} Attacks and {DDoS} Defense Mechanisms},
  journal = {{ACM SIGCOMM} Computer Communications Review},
  year = {2004},
  volume = {34},
  pages = {39-54},
  number = {2},
  month = {April}
}

@INPROCEEDINGS{conf:Mishra03,
  author = {Mishra, R. and Sharma, V.},
  title = {QoS routing in MPLS networks using active measurements},
  booktitle = {Conference on Convergent Technologies for Asia-Pacific Region (TENCON
	2003)},
  year = {2003},
  volume = {1},
  pages = {323 - 327},
  month = {15-17 Oct.},
  organization = {IEEE},
  file = {#F#}
}

@ARTICLE{Molva99,
  author = {Molva, R.},
  title = {{I}nternet Security Architecture},
  journal = {Computer Networks and ISDN Systems},
  year = {1999},
  volume = {31},
  pages = {787-804},
  number = {8},
  optmonth = {},
  optnote = {Science wise}
}

@INPROCEEDINGS{dos:infer,
  author = {Moore, D. and Voelker, G. and Savage, S.},
  title = {Inferring {{I}nternet} Denial-of-Service Activity},
  booktitle = {Proceedings of the 2001 USENIX Security Symposium},
  year = {2001},
  address = {Washington, D.C., USA},
  month = {August}
}

@INPROCEEDINGS{dei,
  author = {Moore, J. (Princ{{IP}}le Investigator)},
  title = {Digital Entrepreneursh{{IP}} and Innovation: A Framework for Policy,
	Legal and Regulatory Action},
  booktitle = {World Economic Forum Annual Meeting},
  year = {2002},
  address = {New York, NY, USA},
  month = {January}
}

@INPROCEEDINGS{websos,
  author = {Morein, W. and Stavrou, A. and Cook, D. and Keromytis, A. and Misra,
	V. and Rubenstein, D.},
  title = {Using Graphic Turing Tests to Counter Automated {DDoS} Attacks Against
	Web Servers},
  booktitle = {Proceedings of the 10th ACM International Conference on Computer
	and Communications Security ({CCS})},
  year = {2003},
  address = {Washington, DC, USA},
  month = {October}
}

@ARTICLE{moss:settop,
  author = {Mossberg, W.},
  title = {{VCR}-Challenged {TV} Junkies Find Two Firms Offer Options},
  journal = {The Wall Street Journal Interactive Edition},
  year = {1999},
  month = {April},
  note = {Available at http://ptech.wsj.com/archive/ptech-19990408.html},
  day = {8}
}

@BOOK{Motwani95,
  title = {Randomized Algorithms},
  publisher = {Cambridge University Press},
  year = {1995},
  author = {Motwani, R. and Raghavan, P.}
}

@INCOLLECTION{inbook:moy95,
  author = {Moy, J.},
  title = {Link-State Routing},
  booktitle = {Routing in Communications Networks},
  publisher = {Prentice Hall},
  year = {1995},
  editor = {Steenstrup, M.},
  chapter = {5},
  pages = {135-157}
}

@TECHREPORT{rfc2328,
  author = {Moy, J.},
  title = {{OSPF} Version 2},
  institution = {IETF},
  year = {1998},
  type = {Standards Track},
  number = {RFC 2328},
  month = {April},
  optnote = {ftp://ftp.isi.edu/in-notes/rfc2328.txt}
}

@MISC{rfc:ospf,
  author = {Moy, J.},
  title = {{OSPF} Version 2},
  howpublished = {{I}nternet Engineering Task Force ({IETF}), RFC 2178},
  month = {April},
  year = {1998}
}

@MISC{rfc:mospf,
  author = {Moy, J.},
  title = {Multicast Extensions to {OSPF}},
  howpublished = {{I}nternet Engineering Task Force ({IETF}), RFC 1584},
  month = {March},
  year = {1994}
}

@BOOK{book:Moy2000,
  title = {{OSPF}: Complete Implementation (with {CD-ROM})},
  publisher = {Addison Wesley},
  year = {2000},
  author = {Moy, J. T.}
}

@BOOK{book:Moy98,
  title = {{OSPF}: Anotomy of an {I}nternet Routing Protocol},
  publisher = {Addison Wesley},
  year = {1998},
  author = {Moy, J. T.}
}

@BOOK{book:IPconverge,
  title = {{{IP}} Convergence: The Next Revolution in Telecommunications},
  publisher = {Artech House},
  year = {2000},
  author = {Muller, N. J.},
  optannote = {UTSA lib}
}

@INPROCEEDINGS{kc:tamara,
  author = {Munzner, T. and Hoffman, E. and Claffy, K. and Fenner, B.},
  title = {Visualizing the Global Topology of the {MB}one.},
  booktitle = {IEEE Symposium on Information Visualization},
  year = {1996},
  address = {San Francisco, California, USA},
  month = {October}
}

@INPROCEEDINGS{conf:Murphy96,
  author = {Murphy, S. and Badger, M.},
  title = {Digital Signature Protection of the {OSPF} Routing Protocol},
  booktitle = {The IEEE Proceedings of Symposium on Network and Distributed Sysyems
	Security (SNDSS '96)},
  year = {1996},
  pages = {93--102},
  month = {February},
  organization = {IEEE},
  optnote = {},
  optpublisher = {}
}

@INPROCEEDINGS{retrofit,
  author = {Murphy, S.L. and Gudmundsson, O. and Mundy, R. and Wellington, B.},
  title = {Retrofitting Security into {{I}nternet} Infrastructure Protocols},
  booktitle = {Proceedings of {DARPA} Information Survivability Conference and Exposition},
  year = {2000},
  address = {Hilton Head, SC, USA},
  month = {January}
}

@ARTICLE{Murthy98,
  author = {Murthy, I. and Sarkar, S.},
  title = {Stochastic shortest path problems with Piecewise-Linear Concave Utility
	Functions},
  journal = {Management Science},
  year = {1998},
  volume = {44},
  pages = {S125---S136},
  number = {11},
  month = {Nov.}
}

@ARTICLE{Murthy97,
  author = {Murthy, I. and Sarkar, S.},
  title = {Exact algorithms for the stochastic shortest path problem with a
	decreasing deadline utility function},
  journal = {European Journal of Operational Research},
  year = {1997},
  volume = {103},
  pages = {209--229},
  optmonth = {August}
}

@ARTICLE{Murthy96,
  author = {Murthy, I. and Sarkar, S.},
  title = {A relaxation-based pruning Technique for a class of stochastic shortest
	path problems},
  journal = {Transportation Science},
  year = {1996},
  volume = {30},
  pages = {220--236},
  number = {3},
  month = {August}
}

@ARTICLE{Nagami99,
  author = {Nagami, K. and Esaki, H. and Katsube, Y. and Nakamura, O.},
  title = {Flow aggregated, traffic driven label mapping in label-switching
	networks},
  journal = JSAC,
  year = {1999},
  volume = {17},
  pages = {1170 - 1177},
  number = {6},
  month = {June }
}

@MISC{rfc:icmp,
  author = {Nagle, J.},
  title = {Congestion Control in {{IP}}/{TCP} {{I}nternet}works},
  howpublished = {{{I}nternet} Engineering Task Force ({IETF}), RFC 896},
  month = {January},
  year = {1984}
}


@INPROCEEDINGS{overlay:underlay,
  author = {Nakao, A. and Peterson, L. and Bavier, A.},
  title = {Routing Underlay for Overlay Networks},
  booktitle = {Proceedings of {SIGCOMM}},
  year = {2003},
  address = {Karlsruhe, GERMANY},
  month = {August}
}

@INPROCEEDINGS{routing-underlay,
  author = {Nakao, A. and Peterson, L. and Bavier, A.},
  title = {A routing underlay for overlay networks},
  booktitle = {Proceedings of {ACM} {SIGCOMM}},
  year = {2003},
  pages = {11--18},
  address = {Karlsruhe, Germany},
  month = {August}
}

@INPROCEEDINGS{Infocom:Nandagopal00,
  author = {Nandagopal, T. and Venkitaraman, V. and Sivakumar, R. and Bharghavan,
	V. },
  title = { Delay differentiation and adaptation in core stateless networks},
  booktitle = INFOCOM00,
  year = {2000},
  volume = {2},
  pages = {421-430 }
}

@INPROCEEDINGS{Nelakuditi00,
  author = {Nelakuditi, S. and Zhang, Z-L. and Tsang, R.P.},
  title = {Adaptive proportional routing: a localized {QoS} routing approach},
  booktitle = {INFOCOM},
  year = {2000},
  volume = {3},
  pages = {1566-1575},
  organization = {IEEE}
}

@ARTICLE{TON:Nelakuditi02,
  author = {Nelakuditi, S. and Zhi-Li Zhang and Tsang, R.P. and Du, D.H.C.},
  title = {Adaptive proportional routing: a localized QoS routing approach},
  journal = {{IEEE/ACM} Transactions on Networking},
  year = {2002},
  volume = {10},
  pages = {790 -804},
  number = {6}
}

@TECHREPORT{Juniper2000-150001,
  author = {Juniper Networks},
  title = {Solutions for the New {{IP}} Infrastructure},
  institution = {Juniper Networks},
  year = {2000},
  note = {http://www.juniper.net/products/150001.pdf },
  optannote = {MPLS Traffic Engineering MPLS traffic engineering enables you to configure
	a path that moves traffic flows away from the shortest path calculated
	by the IGP and onto less congested paths across the network. Traffic
	engineering balances the network s aggregate traffic load on the
	various circuits, routers, and switches in the network so that no
	single component is over- or under-utilized. As a result, the network
	operates more efficiently and provides more predictable service.
	Additionally, your solution can accommodate quick growth spurts and
	CoS requirements. Automated Traffic Engineering with Constraint-based
	Routing Constraint-based routing automates the traffic engineering
	process, thereby enabling the software to choose the optimal path
	for traffic based on the network state and user-imposed constraints.
	Routers exchange information regarding network resource allocation
	and utilization so that the JUNOS software can select the optimal
	path. As network conditions change and as new traffic and constraints
	are added, the JUNOS software recalculates the optimal path. This
	automation greatly simplifies the traffic engineering configuration
	burden.},
  optmonth = {Jan.}
}

@INPROCEEDINGS{waserpif,
  author = {Newell, D. C. and Fletcher, S. L. and Andersonn-Rowland, M. R.},
  title = {The Women in Applied Science and Engineering (WISE) Recruitment Programs:
	Investing in the Future},
  booktitle = {Frontiers in Education},
  year = {2002},
  volume = {2},
  pages = {F1C-14-F1C-18}
}

@MANUAL{nlanr:beacon,
  title = {Multicast Beacon},
  author = {NLANR},
  organization = {National Laboratory for Applied Network Research},
  month = {June},
  year = {2000},
  note = {Available at http://dast.nlanr.net/Projects/Beacon/}
}

@INPROCEEDINGS{jorg:fec,
  author = {Nonnenmacher, J. and Biersack, E. and Towsley, D.},
  title = {Parity-Based Loss Recovery for Reliable Multicast Transmission},
  booktitle = {Proceedings of {ACM SIGCOMM}},
  year = {1997},
  address = {Canne, FRANCE},
  month = {August}
}

@MISC{NSF-report,
  author = {NSF},
  title = {Women, Minorities, and Persons with Disabilities in Science and Engineering:
	2002},
  note = {\\ http://www.nsf.gov/sbe/srs/nsf03312/start.htm},
  optmonth = {July},
  optyear = {2003}
}

@MISC{nucleus:report04,
  author = {{Nucleus Research Inc.}},
  title = {Spam: The Serial {ROI} Killer},
  howpublished = {Available at http://www.nucleusresearch.com}
}

@ARTICLE{katia:reliable,
  author = {Obraczka, K.},
  title = {Multicast Transport Mechanisms: A Survey and Taxonomy},
  journal = {IEEE Communications},
  year = {1998},
  volume = {36},
  number = {1},
  month = {January}
}

@TECHREPORT{Ogier98,
  author = { Ogier, R. and Bellur, B. and Taft-Plotkin, N.},
  title = {An Efficient Algorithm for Computing Shortest and Widest Maximally
	Disjoint Paths},
  institution = {SRI International},
  year = {1998},
  number = {ITAD-1616-TR-170},
  month = {November}
}

@BOOK{book:Oodan97,
  title = {Quality of Service in Telecommunications},
  publisher = {IEE},
  year = {1997},
  author = {Oodan, A. P. and Ward, K. E. and Mullee, A.W.},
  optnote = {UofA library: TK 5102.5 O63 1997 Science}
}

@ARTICLE{Orda99,
  author = {Orda, A.},
  title = {Routing with End-to-End {QoS} Guarantees in Broadband Networks},
  journal = {{IEEE/ACM} Transactions on Networking},
  year = {1999},
  volume = {7},
  pages = {365-374},
  number = {3}
}

@ARTICLE{TON:Orda03,
  author = {Orda, A. and Sprintson, A.},
  title = {Precomputation Schemes for QoS Routing},
  journal = TON,
  year = {2003},
  volume = {11},
  pages = {578-591},
  number = {4}
}

@INPROCEEDINGS{INFOCOM:Orda00,
  author = {Orda, A. and Sprintson, A. },
  title = {{QoS} routing: the precomputation perspective },
  booktitle = INFOCOM00,
  year = {2000},
  volume = {1},
  pages = {128-136},
  organization = {IEEE}
}

@INPROCEEDINGS{Chelebi,
  author = {Talha Oz and Mehmet H. Gunes},
  title = {Chelebi: Subnet-level {I}nternet Mapper},
  booktitle = {Workshop on Active {I}nternet Measurements},
  year = {2010},
  publisher = {Caida},
  location = {San Diego, California, USA}
}

@INPROCEEDINGS{oz:PAM11,
  author = {Talha Oz and Mehmet E. Tozal and Mehmet H. Gunes },
  title = {Analysis of Load Balancing Routers on the {I}nternet},
  booktitle = {Passive and Active Measurement Conference ({PAM})},
  year = {2011},
  note = {under preperation}
}

@INPROCEEDINGS{Infocom:Pan00,
  author = {Pan, R. and Prabhakar, B. and Psounis, K.},
  title = {{CHOKe} - a stateless active queue management scheme for approximating
	fair bandwidth allocation },
  booktitle = INFOCOM00,
  year = {2000 },
  volume = {2},
  pages = {942-951 }
}

@INPROCEEDINGS{shrink,
  author = {Pan, R. and Prabhakar, B. and Psounis, K. and Wischik, D.},
  title = {{SHRiNK}: A method for scaleable performance prediction and efficient
	network simulation},
  booktitle = {Proceedings of {IEEE} {INFOCOM}},
  year = {2003},
  address = {San Francisco, CA, USA},
  month = {March}
}

@INPROCEEDINGS{Pandelis94,
  author = {Pandelis, D.G. and Teneketzis, D.},
  title = {A simple load balancing problem with decentralized information},
  booktitle = {Proceedings of the 33rd Conference on Decision and Control},
  year = {1994},
  volume = {1},
  pages = {967-971},
  organization = {IEEE }
}

@ARTICLE{pansiot:tree-char,
  author = {Pansiot, JJ. and Grad, D.},
  title = {On Routes and Multicast Trees in the {I}nternet},
  journal = {ACM Computer Communication Review},
  year = {1998},
  volume = {28},
  pages = {41-50},
  number = {1},
  month = {January}
}

@ARTICLE{ComMag:Papa02,
  author = {Papadimitratos, P. and Haas, Z.J.},
  title = {Securing the {I}nternet routing infrastructure},
  journal = {IEEE Communications Magazine},
  year = {2002},
  volume = {40},
  pages = {60--68},
  number = {10},
  month = {Oct}
}

@BOOK{book:Papoulis91,
  title = {Probability, random variables, stochastic processes},
  publisher = {McGraw-Hill},
  year = {1991},
  author = {Papoulis, A.},
  edition = {third}
}

@ARTICLE{TON:Parekh93,
  author = {Parekh, A. K. and Gallager, R. G.},
  title = {A generalized processor sharing approach to flow control in integrated
	services networks: the single-node case },
  journal = TON,
  year = {1993},
  volume = {1},
  pages = {344-357},
  number = {3}
}


@ARTICLE{Park01,
  author = {Park,L-T. and Baek, J-W. and Woon-Ki Hong, J.},
  title = {Management of service level agreements for multimedia {I}nternet
	service using a utility model},
  journal = {IEEE Communications Magazine},
  year = {2001},
  volume = {39},
  pages = {100-106},
  number = {5},
  month = {May},
  optannote = {},
  optcrossref = {},
  optkey = {},
  optnote = {}
}

@MANUAL{parnes:mmod,
  title = {m{MOD}: the multicast Media-on-Demand system},
  author = {Parnes, P. and Synnes, K. and Schefstrom, D.},
  month = {May},
  year = {1997},
  note = {Available at http://mates.cdt.luth.se/software/mMOD/paper/mMOD.ps}
}

@MISC{rfc:anycast,
  author = {Partridge, C. and Mendez, T. and Milliken, W.},
  title = {Host Anycasting Service},
  howpublished = {{I}nternet Engineering Task Force ({IETF}), RFC 1546},
  month = {November},
  year = {1993}
}

@INPROCEEDINGS{turfgsct,
  author = {Passos, N. L. and Carpenter, S. B.},
  title = {True Undergraduate Research: Foundation for Graduate Studies and
	Critical Thinking},
  booktitle = {Frontiers in Education},
  year = {1999},
  month = {November}
}


@BOOK{IntStructure,
  title = {Evolution and Structure of the {I}nternet: A Statistical Physics Approach},
  publisher = {Cambridge University Press},
  year = {2004},
  author = {Romualdo Pastor-Satorras and Alessandro Vespignani},
  address = {New York, NY, USA},
  isbn = {0521826985}
}

@ARTICLE{Pasztor02,
  author = {Pasztor, A. and Veitch, D.},
  title = {On the scope of end-to-end probing methods},
  journal = {IEEE Communications Letters},
  year = {2002},
  volume = {6},
  pages = {509 -511},
  number = {11},
  month = {Nov.}
}

@INPROCEEDINGS{Patek00,
  author = {Patek, S.D. and Venkateswaran, R. and Liebeherr, J.},
  title = {Enhancing aggregate {QoS} through alternate routing},
  booktitle = {Global Telecommunications Conference. GLOBECOM '00},
  year = {2000},
  volume = {1},
  pages = {611-615},
  organization = {IEEE}
}

@MISC{draft:madcap,
  author = {Patel, B. and Shah, M. and Hanna, S.},
  title = {Multicast Address Dynamic Client Allocation Protocol ({MADCAP})},
  howpublished = {{{I}nternet} Engineering Task Force ({IETF}), draft-ietf-malloc-madcap-*.txt},
  month = {February},
  year = {1999}
}

@ARTICLE{paul:rmtp,
  author = {Paul, S. and Sabnani, K.K. and Lin, J.C. and Bhattacharyya, S.},
  title = {Reliable Multicast Transport Protocol ({RMTP})},
  journal = {IEEE Journal on Selected Areas in Communications},
  year = {1997},
  volume = {15},
  pages = {407-421},
  number = {3},
  month = {April}
}

@ARTICLE{paxson:reflector,
  author = {Paxson, V.},
  title = {An Analysis of Using Reflectors for Distributed Denial-of-Service
	Attacks},
  journal = {Computer Communication Review},
  year = {2001},
  volume = {31},
  number = {3},
  month = {July}
}

@ARTICLE{Paxson99,
  author = {Paxson, V.},
  title = {End-to-End {I}nternet Packet Dynamics},
  journal = TON,
  year = {1999},
  volume = {7},
  pages = {277-292},
  number = {3},
  month = {June}
}

@INPROCEEDINGS{End-to-end,
  author = {Vern Paxson},
  title = {End-to-end routing behavior in the {I}nternet},
  booktitle = {SIGCOMM '96: Conference proceedings on Applications, technologies,
	architectures, and protocols for computer communications},
  year = {1996},
  pages = {25--38},
  address = {New York, NY, USA},
  publisher = {ACM Press},
  doi = {http://doi.acm.org/10.1145/248156.248160},
  isbn = {0-89791-790-1},
  location = {Palo Alto, California, United States}
}

@INPROCEEDINGS{paxson:endtoend,
  author = {Paxson, V.},
  title = {End-to-end routing behavior in the {I}nternet.},
  booktitle = {Proceedings of {ACM SIGCOMM}},
  year = {1996},
  address = {Stanford, California, USA},
  month = {August}
}


@ARTICLE{nimi:ieee,
  author = {Paxson, V. and Mahdavi, J. and Adams, A. and Mathis, M.},
  title = {An Architecture for Large-Scale {{I}nternet} Measurement},
  journal = {IEEE Communications},
  year = {1998},
  volume = {36},
  pages = {48--54},
  number = {8},
  month = {August},
  url = {citeseer.ist.psu.edu/paxson98architecture.html}
}

@ARTICLE{Peleg89,
  author = {Peleg, D. and Schaffer, A. A.},
  title = {Graph Spanners},
  journal = {Journal of Graph Theory},
  year = {1989},
  volume = {13},
  pages = {99-116},
  number = {1}
}

@INPROCEEDINGS{inter:lsp,
  author = {Pelsser, C. and Uhlig, S. and Bonaventure, O.},
  title = {On the difficulty of establishing interdomain {LSP}},
  booktitle = {{IEEE} International Workshop on {IP} Operations \& Management {(IPOM)}},
  year = {2004}
}

@MISC{pendarakis01almi,
  author = {Dimitrios Pendarakis and Sherlia Shi and Dinesh Verma and Marcel
	Waldvogel},
  title = {{ALMI}: An application level multicast infrastructure},
  month = {March},
  year = {2001},
  address = {San Francisco, CA, USA},
  booktitle = {3rd USENIX Symposium on {I}nternet Technologies and Systems (USITS)},
  pages = {49-60}
}

@INPROCEEDINGS{sim,
  author = {Peng, T. and Leckie, C. and Kotagiri, R.},
  title = {Protection from Distributed Denial of Service Attack Using History-based
	{{IP}} Filtering},
  booktitle = {{IEEE} International Conference on Communications ({ICC})},
  year = {2003},
  address = {Anchorage, Alaska, USA},
  month = {May}
}

@MANUAL{caida:taxonomy,
  title = {{CAIDA} {{I}nternet} measurement tool taxonomy.},
  author = {Periakaruppan, R.},
  note = {Available from http://www.caida.org/tools/taxonomy/}
}

@MANUAL{geoplot,
  title = {{G}eo{P}lot - A general purpose geographical visualization tool.},
  author = {Periakaruppan, R.},
  note = {Available from http://www.caida.org/Tools/GeoPlot/}
}

@INPROCEEDINGS{gtrace,
  author = {Periakaruppan, R. and Nemeth E.},
  title = {{GT}race - A graphical traceroute tool.},
  booktitle = {USENIX LISA},
  year = {1999},
  address = {Seattle, Washington, USA},
  month = {November}
}

@BOOK{book:Perkins01,
  title = {Ad hoc networking},
  publisher = {Addison Wesley},
  year = {2001},
  author = {Perkins (ed), C.E.},
  optnote = {QA 166 B83 1990 }
}

@TECHREPORT{rfc2003,
  author = {Perkins, C.},
  title = {{{IP}} Encapsulation within {{IP}}},
  institution = {IETF},
  year = {1996},
  number = {RFC 2003},
  month = {October},
  optnote = {http://mx1.bind.com/rfc/rfc2003.txt}
}

@MISC{draft:simple,
  author = {Perlman, R. and Lee, C.-Y. and Crowcroft, J. and Wang, Z. and Diot,
	C. and Thoo, J. and Green, M.},
  title = {Simple Multicast: A Design for Simple, Low-Overhead Multicast},
  howpublished = {{{I}nternet} Engineering Task Force ({IETF}), draft-perlman-simple-multicast-*.txt},
  month = {February},
  year = {1999}
}

@ARTICLE{perry:trials,
  author = {Perry, T.},
  title = {The Trials and Travails of Interactive {TV}},
  journal = {IEEE Spectrum},
  year = {1996},
  pages = {22-28},
  month = {April}
}

@ARTICLE{ComMag:Personick02,
  author = {Personic, S. D.},
  title = {Evolving toward the next-generation {I}nternet: {C}hallenges in the
	path forward},
  journal = {IEEE Communications Magazine},
  year = {2002},
  pages = {72--76},
  month = {July}
}

@ARTICLE{scale-free,
  author = {Petermann, T. and {De Los Rios}, P.},
  title = {Exploration of Scale-Free Networks},
  journal = {The European Physical Journal {B}},
  year = {2004},
  volume = {38},
  pages = {201-204}
}

@INPROCEEDINGS{plab:hotnets,
  author = {Peterson, L. and Anderson, T. and Culler, D. and Roscoe, T.},
  title = {A Blueprint for Introducing Disruptive Technology into the {I}nternet},
  booktitle = {Proceedings of {ACM} {HotNets-I} Workshop},
  year = {2002},
  address = {Princeton, NJ, USA},
  month = {July}
}

@ARTICLE{Peyravian97,
  author = {Peyravian, M. and Kshemkalyani, A. D.},
  title = {Network path caching: {I}ssues, algorithms and a simulation study},
  journal = {Performance Evaluation},
  year = {1997},
  volume = {20},
  pages = {605-614},
  number = {8}
}

@INPROCEEDINGS{wdd,
  author = {Pfatteicher, S. K. A. and Tongue, M. P.},
  title = {What Drives Diversity?},
  booktitle = {Frontiers in Education},
  year = {2002},
  volume = {3},
  pages = {SIC-1-SIC-6},
  optmonth = {November}
}

@INPROCEEDINGS{STOC:Phillips93,
  author = {Phillips, C. A.},
  title = {The Network Inhibition Problem},
  booktitle = {Proceedings of the 25th Annual ACM Symposium on the Theory of Computing
	(STOC)},
  year = {1993},
  pages = {776-785},
  month = {May},
  optnote = {http://www.cs.sandia.gov/~caphill/papers.html},
  optorganization = {ACM},
  optpublisher = {http://theory.lcs.mit.edu/~dmjones/STOC/stoc93.html}
}

@INPROCEEDINGS{www:caching,
  author = {Pitkow, J. and Recker, M.},
  title = {A Simple Yet Robust Caching Algorithm Based on Dynamic Access Patterns},
  booktitle = {World Wide Web Conference (WWW)},
  year = {1994}
}

@INPROCEEDINGS{PornavalaiQoS97,
  author = {Pornavalai, C. and Chakraborty, G. and Shiratori, N.},
  title = {{QoS} Based Routing Algorithm in Integrated Services Packet Networks},
  booktitle = {Proceedings of ICNP '97},
  year = {1997},
  pages = {167-174},
  organization = {IEEE},
  optnote = {http://www.ics.forth.gr/$\sim$kanag/routing\_bib/pornavalai.qosr.icnp.ps.gz}
}

@TECHREPORT{rfc790,
  author = {Postel, J.},
  title = {ASSIGNED NUMBERS},
  institution = {IETF},
  year = {1981},
  number = {RFC 790},
  month = {September},
  optnote = {http://mx1.bind.com/rfc/rfc790.txt}
}

@TECHREPORT{rfc791,
  author = {Postel, J.},
  title = {{I}nternet Protocol: {DARPA} {I}nternet Program Protocol Specification},
  institution = {IETF},
  year = {1981},
  number = {RFC 791},
  month = {September},
  optnote = {http://mx1.bind.com/rfc/rfc790.txt}
}

@INPROCEEDINGS{Rabbat01,
  author = {Rabbat, R. and Siu, K.Y.},
  title = {Restoration methods for traffic engineered networks with loop-free
	routing guarantees},
  booktitle = {IEEE International Conference on Communications},
  year = {2001},
  volume = {5},
  pages = {1566-1570},
  organization = {IEEE}
}

@TECHREPORT{pavlin:state,
  author = {Radoslavov, P.I. and Estrin, D. and Govindan, R.},
  title = {Exploiting the Bandwidth-Memory Tradeoff in Multicast State Aggregation},
  institution = {University of Southern California},
  year = {1999},
  month = {July}
}

@INPROCEEDINGS{radoslavov:infocom01,
  author = {Radoslavov, P. and Papadopoulos, C. and Govindan, R. and Estrin,
	D.},
  title = {A Comparison of Application-Level and Router-Assisted Hierarchical
	Schemes for Reliable Multicast},
  booktitle = {Proceedings of {IEEE INFOCOM}},
  year = {2001},
  address = {Anchorage, AK, USA},
  month = {April}
}

@ARTICLE{Raghavan99,
  author = {Raghavan, S. and Manimaran, G. and Siva Ram Murthy, C.},
  title = {A rearrangeable algorithm for the construction of delay-constrained
	dynamic multicast trees},
  journal = TON,
  year = {1999},
  volume = {7},
  pages = {514-529},
  number = {4},
  month = {August}
}

@BOOK{book:Raghavan98,
  title = {Networked Multimedia Systems: Concepts, Architecture, and Design},
  publisher = {Prentice Hall, Inc.},
  year = {1998},
  author = {Raghavan, S. V. and Tripathi, S. K.}
}

@INPROCEEDINGS{Ragozini99,
  author = {Ragozini, A. R. and Rougier, J. L. and Gravey, A. and Kofman, D.},
  title = {Analysis of the performance of a hierarchical {PNNI} network },
  booktitle = {The 2nd International Conference on {ATM} (ICATM '99)},
  year = {1999},
  pages = {365 - 374},
  organization = {IEEE}
}

@INPROCEEDINGS{prash:infocom,
  author = {Rajvaidya, P. and Almeroth, K.},
  title = {Analysis of Routing Characteristics in the Multicast Infrastructure},
  booktitle = {Proceedings of {IEEE INFOCOM}},
  year = {2003},
  address = {San Francisco, CA, USA},
  month = {April}
}

@INPROCEEDINGS{prash:infocom2003,
  author = {Rajvaidya, P. and Almeroth, K.},
  title = {Analysis of Routing Characteristics in the Multicast Infrastructure},
  booktitle = {Proceedigns of {IEEE INFOCOM}},
  year = {2003},
  pages = {1532-1542},
  address = {San Francisco, CA, USA},
  month = {April}
}

@INPROCEEDINGS{prash:mantra-dsom,
  author = {Rajvaidya, P. and Almeroth, K.},
  title = {A Scalable Architecture for Monitoring and Visualizing Multicast
	Statistics},
  booktitle = {IF{{IP}}/IEEE International Workshop on Distributed Systems: Operations
	\& Management (DSOM)},
  year = {2000},
  address = {Austin, Texas, USA},
  month = {June}
}

@TECHREPORT{prash:mantra-gi,
  author = {Rajvaidya, P. and Almeroth, K.},
  title = {Monitoring Multicast at the Network Layer Using Router State},
  institution = {University of California--Santa Barbara},
  year = {2000},
  note = {(submitted)}
}

@TECHREPORT{prash:mantra,
  author = {Rajvaidya, P. and Almeroth, K.},
  title = {{MANTRA}: A router-based monitoring and analysis system for multicast
	traffic},
  institution = {University of California, Santa Barbara},
  year = {1999},
  month = {March},
  note = {Master's Thesis}
}

@ARTICLE{prash:msdp,
  author = {Rajvaidya, P. and Ramachandran, K and Almeroth, K.},
  title = {Managing and Securing the Global Multicast Infrastructure},
  journal = {Journal of Network and Systems Management ({JNSM})},
  year = {2004},
  volume = {12},
  pages = {297-326},
  number = {3},
  month = {September}
}

@TECHREPORT{prashant:msdp,
  author = {Rajvaidya, P. and Ramachandran, K.N. and Almeroth, K.C.},
  title = {Detection and Deflection of {DoS} Attacks Against the Multicast Source
	Discovery Protocol},
  institution = {University of California, Santa Barbara},
  year = {2003},
  month = {May},
  note = {Submitted for publication}
}

@TECHREPORT{krishna:mafia,
  author = {Ramachandran, K.N. and Almeroth, K.C.},
  title = {{MAFIA}: A Multicast Management Solution for Access Control and Traffic
	Filtering},
  institution = {University of California, Santa Barbara},
  year = {2003},
  month = {May},
  note = {Submitted for publication}
}

@INPROCEEDINGS{nak:infocom,
  author = {Ramakrishnan, S. and Jain, B.},
  title = {A Negative Acknowledgment with Periodic Polling Protocol for Multicast
	over {LANs}},
  booktitle = {Proceedigns of {IEEE INFOCOM}},
  year = {1997},
  month = {March/April}
}

@INPROCEEDINGS{raman:soft-state,
  author = {Raman, S. and McCanne, S.},
  title = {A Model, Analysis, and Protocol Framework for Soft State-based Communication},
  booktitle = {Proceedings of {ACM SIGCOMM}},
  year = {1999},
  address = {Cambridge, Massachusetts, USA},
  month = {September}
}

@ARTICLE{ComMag:Ramanathan02,
  author = {Ramanathan, R. and Redi, J.},
  title = {A brief overview of ad hoc networks: challenges and directions},
  journal = {IEEE Communications Magazine},
  year = {2002},
  volume = {40},
  pages = {20-22},
  number = {5},
  month = {May},
  file = {#F#}
}

@INPROCEEDINGS{infocom:ramanathan00,
  author = {Ramanathan, R. and Rosales-Hain, R.},
  title = {Topology control of multihop wireless networks using transmit power
	adjustment},
  booktitle = {Proceedings of the INFOCOM 2000 Conference},
  year = {2000},
  volume = {2},
  pages = {404--413},
  organization = {IEEE},
  file = {#F#}
}

@INPROCEEDINGS{Rao98,
  author = {Rao, N. S. V. and Batsell, S. G.},
  title = {{QoS} Routing via Multiple Paths Using Bandwidth Reservation},
  booktitle = INFOCOM98,
  year = {1998},
  volume = {1},
  pages = {11-18},
  month = {March-April},
  organization = {IEEE}
}

@BOOK{rappaport96,
  title = {Wireless Communications: Principles \& Practice},
  publisher = {Prentice Hall},
  year = {1996},
  author = {Rappaport, T. S.},
  file = {#F#}
}

@INPROCEEDINGS{mccanne:tree,
  author = {Ratnasamy, S. and McCanne, S.},
  title = {Inference of Multicast Routing Trees and Bottleneck Bandwidths using
	End-to-end Measurements},
  booktitle = {Proceedings of {IEEE INFOCOM}},
  year = {1999},
  address = {New York, New York, USA},
  month = {March}
}

@ARTICLE{Raz:JSAC00,
  author = {Raz,D. and Shavitt,Y.},
  title = {Optimal Partition of QoS requirements with Discrete Cost Functions},
  journal = JSAC,
  year = {2000},
  volume = {18},
  pages = {2593-2602},
  number = {12},
  month = {December}
}

@ARTICLE{TON:Reeves00,
  author = {Reeves, D. S. and Salama, H. F.},
  title = {A distributed algorithm for delay-constrained unicast routing},
  journal = TON,
  year = {2000},
  volume = {8},
  pages = {239--250},
  number = {2},
  month = {April}
}

@ARTICLE{ross:prefetching,
  author = {Reisslein, M. and Ross, K.},
  title = {High-performance prefetching protocols for {VBR} prerecorded video},
  journal = {IEEE Network},
  year = {1998},
  volume = {12},
  pages = {46-55},
  number = {6},
  month = {November/December}
}

@TECHREPORT{rfc1771,
  author = {Rekhter, Y. and Li, T.},
  title = {A Border Gateway Protocol 4 {(BGP-4)}},
  institution = {IETF},
  year = {1995},
  type = {Standards Track},
  number = {RFC 1771},
  month = {March},
  optnote = {ftp://ftp.isi.edu/in-notes/rfc1771.txt}
}

@MISC{rfc:bgp,
  author = {Rekhter, Y. and Li, T.},
  title = {A Border Gateway Protocol 4 ({BGP}-4)},
  howpublished = {{I}nternet Engineering Task Force ({IETF}), RFC 1771},
  month = {March},
  year = {1995}
}

@ARTICLE{ComCom:Remondo02,
  author = {Remondo, D. and Niemegeers, I. G.},
  title = {Ad hoc networking in future wireless communications},
  journal = {Computer Communications},
  year = {2003},
  volume = {26},
  pages = {36--40}
}

@MISC{rfc:md5,
  author = {Rivest, R.},
  title = {The {MD5} Message-Digest Algorithm},
  howpublished = {{{I}nternet} Engineering Task Force ({IETF}), RFC 1321},
  month = {April},
  year = {1992}
}

@ARTICLE{rivestph,
  author = {Rivest, R. L. and Adleman, L. and Dertouzos, M. L.},
  title = {On Data Banks and Privacy Homomorphisms},
  journal = {Foundations of Secure Computation},
  year = {1978},
  pages = {169-179}
}

@ARTICLE{Roberts01,
  author = {Roberts, J.W.},
  title = {Traffic theory and the {I}nternet},
  journal = {IEEE Communications Magazine},
  year = {2001},
  volume = {39},
  pages = {94-99},
  number = {1},
  month = {Jan.},
  optannote = {},
  optcrossref = {},
  optkey = {},
  optnote = {}
}

@MANUAL{stewart:multimon,
  title = {Multi{MON} 2.0 -- Multicast Network Monitor},
  author = {Robinson, J. and Stewart, J.},
  month = {August},
  year = {1998},
  note = {Available from http://www.merci.crc.ca/mbone/MultiMON/}
}

@ARTICLE{Rodoplu99,
  author = {Rodoplu, V. and Meng, T.H.},
  title = {Minimum energy mobile wireless networks},
  journal = {IEEE Journal on Selected Areas in Communications},
  year = {1999},
  volume = {17},
  pages = {1333 - 1344},
  number = {8},
  month = {Aug.},
  file = {#F#}
}

@INPROCEEDINGS{rod:intertv,
  author = {Rodriguez, P. and Gafsi, J. and Nonnenmacher, J.},
  title = {A More Attractive and Interactive {TV}},
  booktitle = {W3C Workshop on Television and the Web 1998},
  year = {1998},
  address = {Sophia Ant{{IP}}olis, FRANCE},
  month = {June}
}

@INPROCEEDINGS{temo,
  author = {Roemer, L. E.and Ford, L.},
  title = {Tutoring to Encourage Minorities into Opportunities},
  booktitle = {Frontiers in Education},
  year = {1999},
  volume = {1},
  pages = {12A9/18-12A9/19},
  month = {November}
}

@MISC{rfc:2547,
  author = {Rosen, E. and Rekhter, Y.},
  title = {{BGP/MPLS} {VPNs}},
  howpublished = {{{I}nternet} Engineering Task Force ({IETF}), {RFC} 2547},
  month = {March},
  year = {1999}
}

@MISC{rfc:3031,
  author = {Rosen, E. and Viswanathan, A. and Callon, R.},
  title = {Multiprotocol Label Switching Architecture},
  howpublished = {{I}nternet Engineering Task Force ({IETF}), {RFC} 3031},
  month = {January},
  year = {2001}
}

@ARTICLE{Rougier00,
  author = {Rougier, J. L. and Kofman, D. and Gravey, A.},
  title = {Optimization of hierarchical routing protocols},
  journal = {Performance Evaluation},
  year = {2000},
  volume = {41},
  pages = {227-245},
  number = {2-3}
}

@MANUAL{mmt,
  title = {Multicast Management Tool {(MMT)}},
  author = {{Router Management Solutions}},
  note = {http://www.routermanagement.com/}
}

@INPROCEEDINGS{rowe:vod,
  author = {Rowe, L. and Berger, D. and Baldeschwieler, J.},
  title = {The Berkeley Distributed Video-on-Demand System},
  booktitle = {Multimedia Computing -- NEC Research Symposium},
  year = {1996}
}

@INPROCEEDINGS{rowe:mpeg-perf,
  author = {Rowe, L. and Patel, B. and Smith, B.},
  title = {Performance of a Software {MPEG} Video Decoder},
  booktitle = {ACM Multimedia},
  year = {1993},
  address = {Anaheim, California, USA},
  month = {August}
}

@INPROCEEDINGS{rowe:mpeg-play,
  author = {Rowe, L. and Patel, B. and Smith, B. and Liu, K.},
  title = {{MPEG} Video in Software: Representation, Transmission and Playback},
  booktitle = {IS\&T/SPIE 1994 International Symposium on Electronic Imaging: Science
	and Technology},
  year = {1994},
  address = {San Jose, California, USA},
  month = {February}
}

@ARTICLE{PersonalCom:Royer99,
  author = {Royer, E.M. and Chai-Keong Toh},
  title = {A review of current routing protocols for ad hoc mobile wireless
	networks},
  journal = {IEEE Personal Communications},
  year = {1999},
  volume = {6},
  pages = {46--55},
  number = {2},
  month = {April}
}

@UNPUBLISHED{merit:mgt,
  author = {Rubens, A. and Ravishankar, C. and Thaler, D. and Adams, A. and Norton,
	B. and DiGiuseppe, J.},
  title = {Merit {SNMP}-Based {MB}one Management Project},
  note = {http://www.merit.edu/$\sim$mbone/}
}

@INBOOK{Sackett97,
  chapter = {10 PNNI},
  pages = {215-228},
  title = {ATM and Multiprotocol Networking},
  publisher = {McGraw-Hill},
  year = {1997},
  author = {Sackett, G. C. and Metz, C. Y.}
}

@INPROCEEDINGS{Saito01,
  author = {Saito, H. and Chusho, T.},
  title = {Quality evaluation of network services by client observation},
  booktitle = {15th International Conference on Information Networking},
  year = {2001},
  pages = {568-575},
  optorganization = {IEEE}
}

@INPROCEEDINGS{Salama97,
  author = {Salama, H. F. and Reeves, D. S. and Viniotis, Y.},
  title = {A distributed algorithm for delay-constrained unicast routing},
  booktitle = INFOCOM97,
  year = {1997},
  volume = {1},
  pages = {84-91},
  month = {7-11 April},
  organization = {IEEE},
  optannote = { We study the NP-hard delay-constrained least-cost path problem, and
	propose a simple, distributed heuristic solution: the delay-constrained
	unicast routing (DCUR) algorithm. The DCUR requires limited network
	state information to be kept at each node: a cost vector and a delay
	vector. We prove the DCUR's correctness by showing that it is always
	capable of constructing a loop-free delay-constrained path within
	finite time, if such a path exists. The worst case message complexity
	of the DCUR is O(|V|/sup 3/) messages, where |V| is the number of
	nodes. However simulation results show that, on average, the DCUR
	requires much fewer messages. Therefore, the DCUR scales well to
	large networks. We also use simulation to compare the DCUR to the
	optimal algorithm, and to the least-delay path algorithm. Our results
	show that the DCUR's path costs are within 10% from those of the
	optimal solution.}
}

@BOOK{salas:calculus,
  title = {Calculus: One and Several Variable},
  publisher = {John Wiley and Sons},
  year = {1978},
  author = {S.L. Salas and Einar Hille},
  address = {New York}
}

@MISC{SA-Census,
  author = {{San Antonio City}},
  title = {Texas Statistics and Demographics ({US} Census 2000)},
  howpublished = {http://sanantonio.areaconnect.com/statistics.htm}
}

@INPROCEEDINGS{conf:Sanzgiri02,
  author = {Sanzgiri, K. and Dahill, B. and Levine, B.N. and Shields, C. and
	Belding-Royer, E.M.},
  title = {A secure routing protocol for ad hoc networks},
  booktitle = {Proceedings of the 10th IEEE International Conference on Network
	Protocols},
  year = {2002},
  pages = {78 - 87},
  month = {12-15 Nov.},
  organization = {IEEE},
  file = {#F#}
}

@INPROCEEDINGS{p2cast:sciss,
  author = {Sarac, K.},
  title = {{SSM}-Based Receiver-Controlled Communication in the {I}nternet},
  booktitle = {Proceedings of South Central Information Security Symposium},
  year = {2003},
  address = {Denton, TX, USA},
  month = {April}
}

@INPROCEEDINGS{ksarac:ettc,
  author = {Sarac, K.},
  title = {Monitoring Multicast Service in the {{I}nternet}},
  booktitle = {IEEE Emerging Telecommunication Technologies Conference},
  year = {2002},
  address = {Richardson, TX, USA},
  month = {September}
}

@TECHREPORT{ksarac:ithesis,
  author = {Sarac, K.},
  title = {Multicast Monitoring: Supporting a Robust Multicast Service in the
	{{I}nternet}},
  institution = {University of California, Santa Barbara},
  year = {2002},
  month = {June},
  note = {Ph.D. Dissertation}
}

@MISC{www:sdr-mon,
  author = {Sarac, K. and Almeroth, K.},
  title = {{SDR} Global Session Monitoring Effort},
  note = {Available at http://www.nmsl.cs.ucsb.edu/sdr-monitor/}
}

@ARTICLE{sarac:commag,
  author = {Sarac, K. and Almeroth, K.},
  title = {Monitoring {{IP}} Multicast in the {{I}nternet}: Recent Advances and
	Ongoing Challenges},
  journal = {{IEEE} Communications Magazine},
  year = {2005},
  month = {October}
}

@ARTICLE{sarac:ecn,
  author = {Sarac, K. and Almeroth, K.C.},
  title = {Application Layer Reachability Monitoring for {IP} Multicast},
  journal = {Elsevier Computer Networks Journal},
  year = {2005},
  volume = {48},
  number = {2},
  month = {June},
  note = {to appear}
}

@ARTICLE{sdrmon:cn,
  author = {Sarac, K. and Almeroth, K.},
  title = {Application layer reachability monitoring for {{IP}} multicast},
  journal = {Elsevier Computer Networks},
  year = {2005},
  volume = {48},
  number = {2},
  month = {June}
}

@ARTICLE{ksarac:jnsm04,
  author = {Sarac, K. and Almeroth, K.},
  title = {A Distributed Approach for Monitoring Multicast Service Availability},
  journal = {Journal of Network and Systems Management, Special Issue on Distributed
	Management},
  year = {2004},
  volume = {12},
  pages = {327-348},
  number = {3},
  month = {September}
}

@ARTICLE{tracetree:ton,
  author = {Sarac, K. and Almeroth, K.},
  title = {Tracetree: A Scalable Mechanism to Discover Multicast Tree Topologies
	in the {{I}nternet}},
  journal = {IEEE/ACM Transactions on Networking},
  year = {2004},
  volume = {12},
  pages = {795-808},
  number = {5},
  month = {September}
}

@INPROCEEDINGS{ksarac:mmns,
  author = {Sarac, K. and Almeroth, K.},
  title = {Providing Scalable Many-to-One Feedback in Multicast Reachability
	Monitoring Systems},
  booktitle = {Conference on Management of Multimedia Networks and Systems (MMNS)},
  year = {2001},
  address = {Chicago, IL, USA},
  month = {October}
}

@INPROCEEDINGS{ksarac:tracetree-nossdav,
  author = {Sarac, K. and Almeroth, K.},
  title = {Scalable Techniques for Discovering Multicast Tree Topology},
  booktitle = {Workshop on Network and Operating System Support for Digital Audio
	and Video (NOSSDAV)},
  year = {2001},
  address = {Port Jefferson, New York, USA},
  month = {June}
}

@ARTICLE{ksarac:monitoring,
  author = {Sarac, K. and Almeroth, K.},
  title = {Supporting Multicast Deployment Efforts: A Survey of Tools for Multicast
	Monitoring},
  journal = {Journal of High Speed Networking - Special Issue on QoS for Multimedia
	on the {I}nternet},
  year = {2000},
  volume = {9},
  number = {3,4}
}

@INPROCEEDINGS{ksarac:sdr-icnp,
  author = {Sarac, K. and Almeroth, K.},
  title = {Monitoring Reachability in the Global Multicast Infrastructure},
  booktitle = {International Conference on Network Protocols (ICNP)},
  year = {2000},
  address = {Osaka, JAPAN},
  month = {November}
}

@INPROCEEDINGS{ksarac:sdr-nossdav,
  author = {Sarac, K. and Almeroth, K.},
  title = {Supporting the Need for Inter-Domain Multicast Reachability},
  booktitle = {Workshop on Network and Operating System Support for Digital Audio
	and Video (NOSSDAV)},
  year = {2000},
  address = {Chapel Hill, North Carolina, USA},
  month = {June}
}

@INPROCEEDINGS{sarac:ssmannouncements,
  author = {Sarac, K. and Namburi, P.},
  title = {Multicast Session Announcements of top of {SSM}},
  booktitle = {IEEE International Conference on Communication (ICC)},
  year = {2004},
  address = {Paris, FRANCE},
  month = {June}
}

@INPROCEEDINGS{ssm-ext:icccn,
  author = {Sarac, K. and Namburi, P. and Almeroth, K.},
  title = {{SSM} Extensions: Network Layer Support for Mult{{IP}}le Senders in
	{SSM}},
  booktitle = {International Conference on Computer Communication Networks (ICCCN)},
  year = {2003},
  address = {Dallas, TX, USA},
  month = {October}
}

@INPROCEEDINGS{Sarangan01,
  author = {Sarangan, V. and Acharya, R.},
  title = {Using network flows in hierarchical {QoS} routing},
  booktitle = {Ninth IEEE International Conference on Networks},
  year = {2001},
  pages = {422-427},
  organization = {IEEE}
}

@BOOK{book:sarndal05,
  title = {Estimation in Surveys with Nonresponse},
  publisher = {WILEY},
  year = {2005},
  author = {Sarndal, E.-K. and Lundstrom, S.},
  file = {#F#},
  source = {UTSA lib}
}

@ARTICLE{Savage99,
  author = {Savage, S. and others},
  title = { The End-to-End Effects of {I}nternet Path Selection },
  journal = {ACM SIGCOMM, Computer Communication Review },
  year = {1999},
  optmonth = {Oct.},
  optnote = {http://www.acm.org/sigs/sigcomm/sigcomm99/papers},
  optnumber = {4},
  optvolume = {29}
}

@INPROCEEDINGS{practical:sigcomm,
  author = {Savage, S. and Wetherall, D. and Karlin, A. and Anderson, T.},
  title = {Practical Network Support for {{IP}} Traceback},
  booktitle = {Proceedings of the {ACM} {SIGCOMM}},
  year = {2000},
  address = {Stockholm, SWEDEN},
  month = {August}
}

@MISC{draft:pimsm-security,
  author = {Savola, P. and Lethonen, R. and Meyer, D.},
  title = {{PIM-SM} Multicast Routing Security Issues and Enhancements},
  howpublished = {{{I}nternet} Engineering Task Force ({IETF}), draft-ietf-mboned-mroutesec-*.txt},
  month = {October},
  year = {2004},
  note = {work in progress}
}

@INPROCEEDINGS{conf:Savvides01,
  author = {Savvides, A. and Han, C.-C. and Strivastava, M. B.},
  title = {Dynamic fine-grained localization in Ad-Hoc networks of sensors},
  booktitle = {Proceedings of the 7th annual international conference on Mobile
	computing and networking},
  year = {2001},
  pages = {166 - 179},
  organization = {ACM},
  file = {#F#}
}

@BOOK{book:scheaffer86,
  title = {Elementary Survey Sampling},
  publisher = {Duxbury Press},
  year = {1986},
  author = {Scheaffer, R.L. and Mendenhall, W. and Ott, L.},
  edition = {Third},
  optannote = {UTSA lib}
}

@BOOK{book:Schiller04,
  title = {Mobile Communications},
  publisher = {Addison-Wesley},
  year = {2004},
  author = {Schiller, J.},
  edition = {Second},
  file = {#F#},
  isbn = {0321123816}
}

@MANUAL{hgs:rtptools,
  title = {{README} for {RTP}tools},
  author = {Schulzrinne, H.},
  organization = {Columbia University},
  month = {August},
  year = {1997},
  note = {Available from ftp://ftp.cs.columbia.edu/pub/schulzrinne/rtptools/}
}

@MANUAL{hen:nevot,
  title = {Voice Communication Across the {I}nternet: A Network Voice Terminal},
  author = {Schulzrinne, H.},
  organization = {Department of Electrical Engineering, University of Massachussets
	at Amherst},
  month = {July},
  year = {1992},
  note = {Available from ftp://gaia.cs.umass.edu/pub/hgschulz/nevot}
}

@MISC{rfc:rtp,
  author = {Schulzrinne, H. and Casner, S. and Frederick, R. and Jacobson V.},
  title = {{RTP}: A Transport Protocol for Real-Time Applications},
  howpublished = {{{I}nternet} Engineering Task Force ({IETF}), RFC 1889},
  month = {January},
  year = {1996}
}

@MISC{rfc:rtsp,
  author = {Schulzrinne, H. and Rao, A. and Lanphier, R.},
  title = {Real Time Streaming Protocol (RTSP)},
  howpublished = {{{I}nternet} Engineering Task Force ({IETF}), RFC 2326},
  month = {April},
  year = {1998}
}

@INPROCEEDINGS{phsced,
  author = {Schwaetz, S. and Regan, T. and Marshall, D.},
  title = {A Pre-engineering Hich School Course in Engineering Design},
  booktitle = {Frontiers in Education},
  year = {1997},
  pages = {944-948},
  optmonth = {November},
  optvolume = {2}
}

@MISC{mit:spamwar,
  author = {Schwartz, E.},
  title = {Spam Wars},
  howpublished = {Technology Review - {MIT's} Magazine of Innovation},
  month = {July/August},
  year = {2003}
}

@ARTICLE{Sen01,
  author = {Sen, S. and Pillai, R. and Joshi, S. and Rathi, A. K.},
  title = {A mean-variance model for route guidance in advanced traveler information
	systems},
  journal = {Transportation Science},
  year = {2001},
  volume = {35},
  pages = {37--49},
  number = {1},
  month = {Feb.}
}

@INPROCEEDINGS{conf:Kent01,
  author = {Seo, K. and Lynn, C. and Kent, S.},
  title = {Public-key infrastructure for the Secure Border Gateway Protocol
	{(S-BGP)}},
  booktitle = {Proceedings of the DARPA Information Survivability Conference \&
	Exposition II (DISCEX '01)},
  year = {2001},
  volume = {1},
  pages = {239--253 },
  organization = {IEEE},
  optnote = {},
  optpublisher = {}
}

@BOOK{talwuls,
  title = {Talking About Leaving: Why Undergraduates Leave The Sciences},
  publisher = {Westview Press},
  year = {1997},
  author = {Seymour, E and Hewitt, N. M.}
}

@BOOK{tal,
  title = {Talking About Leaving: Factors Contributing to High Attrition Rates
	Among Science, Mathematics, and Engineering Undergraduate Majors},
  publisher = {University of Colorado, Bureau of Sociological Research},
  year = {1994},
  author = {Seymour, E. and Hewitt, N. M.}
}

@INPROCEEDINGS{shacham:hierarchy,
  author = {Shacham, N.},
  title = {Mult{{IP}}oint Communication by Hierarchically Encoded Data},
  booktitle = {Proceedings of {IEEE INFOCOM}},
  year = {1992},
  pages = {2107-2114},
  address = {New York, New York, USA},
  month = {May}
}

@ARTICLE{TON:Shaikh01,
  author = {Shaikh, A. and Rexford, J. and Shin, K.G. },
  title = {Evaluating the impact of stale link state on quality-of-service routing
	},
  journal = TON,
  year = {2001},
  volume = {9},
  pages = {162--176},
  number = {2},
  month = {April}
}

@INPROCEEDINGS{A.Shaikh,
  author = {Shaikh, A. and Rexford, J. and Shin, K.},
  title = {Efficient Precomputation of Quality-of-Service Routes},
  booktitle = {The Proceedings of Workshop on Network and Operating Systems Support
	for Audio and Video (NOSSDAV'98)},
  year = {1998},
  address = { Cambride, England},
  month = {July},
  file = {#F#},
  nopages = {???}
}

@ARTICLE{Shaikh99,
  author = {Shaikh, A. and Rexford, J. and Shin, K. G.},
  title = {Load-Sensitive Routing of Long-Lived {{IP}} Flows },
  journal = {ACM SIGCOMM, Computer Communication Review },
  year = {1999},
  optmonth = {Oct.},
  optnote = {http://www.acm.org/sigs/sigcomm/sigcomm99/papers/session6-2.html},
  optnumber = {4},
  optvolume = {29}
}

@INPROCEEDINGS{Conf:Shakkottai02,
  author = {Shakkottai, S. and Rappaport, T.S.},
  title = {Research challenges in wireless networks: a technical overview},
  booktitle = {The 5th International Wireless Personal Multimedia Communications},
  year = {2002},
  volume = {1},
  pages = {12--18},
  month = {Oct.},
  organization = {IEEE}
}

@ARTICLE{mmon:hp,
  author = {Sharma, P. and Perry, E. and Malpani, R.},
  title = {{{IP}} multicast operational network management: design, challenges,
	and experiences},
  journal = {IEEE Network},
  year = {2003},
  volume = {17},
  pages = {49-55},
  number = {2},
  month = {March/April}
}

@INPROCEEDINGS{Sharma01,
  author = {Sharma, V. and Suma, M.B.},
  title = {Estimating traffic parameters in {I}nternet via active measurements
	for QoS and congestion control},
  booktitle = {Global Telecommunications Conference (GLOBECOM)},
  year = {2001},
  volume = {4},
  pages = {2527-2531},
  organization = {IEEE}
}

@ARTICLE{dimes,
  author = {Yuval Shavitt and Eran Shir},
  title = {{DIMES}: Let the {I}nternet measure itself},
  journal = {SIGCOMM Comput. Commun. Rev.},
  year = {2005},
  volume = {35},
  pages = {71--74},
  number = {5},
  address = {New York, NY, USA},
  doi = {http://doi.acm.org/10.1145/1096536.1096546},
  issn = {0146-4833},
  publisher = {ACM Press}
}

@ARTICLE{dimes:ccr,
  author = {Shavitt, Y. and Shir, E.},
  title = {{DIMES}: Let the {I}nternet Measure Itself},
  journal = {{ACM} {SIGCOMM} Computer Communication Review},
  year = {2005},
  volume = {35},
  pages = {71--74},
  number = {5},
  month = {October}
}

@TECHREPORT{Shenker97,
  author = {Shenker, S. and Partridge, C. and Guerin, R. },
  title = {Specification of guaranteed quality of service},
  institution = {{I}nternet Engineering Task Force},
  year = {1997},
  month = {September},
  note = {Request For Comment (Proposed Standard)}
}

@INPROCEEDINGS{sidecar,
  author = {Rob Sherwood and Neil Spring},
  title = {Touring the {I}nternet in a {TCP} sidecar},
  booktitle = {Proceedings of the ACM/SIGCOMM on {I}nternet Measurement Conference},
  year = {2006},
  pages = {339--344},
  address = {New York, NY, USA},
  publisher = {ACM Press},
  doi = {http://doi.acm.org/10.1145/1177080.1177093},
  isbn = {1-59593-561-4},
  location = {Rio de Janeriro, Brazil}
}

@INPROCEEDINGS{conf:Shin03,
  author = {Shin, D. and Chong, E. K. P. and Siegel, H.J.},
  title = { A multiconstraint QoS routing scheme using a modified Dijkstra's
	algorithm},
  booktitle = {Proceedings of the Joint International Conference on Wireless LANs
	and Home Networks (ICWLHN 2002) and Networking (ICN 2002)},
  year = {2002},
  pages = {65--76},
  address = {Atlanta, Georgia},
  month = {August 26--29},
  file = {#F#}
}

@INPROCEEDINGS{Sigcomm:Shreedhar95,
  author = {Shreedhar, M. and Varghese},
  title = {Efficient Fair Queueing Using Deficit Round Robin},
  booktitle = {Proc. ACM SIGCOMM '95},
  year = {1995},
  pages = {231-242},
  month = {September}
}

@ARTICLE{Sigal80,
  author = {Sigal, C. E. and Pritsker, A. A. B. and Solberg. J. J.},
  title = {Stochastic shortest route problem},
  journal = {Operations Research},
  year = {1980},
  volume = {28},
  pages = {1122--1129},
  number = {5},
  month = {Sept.-Oct.}
}

@ARTICLE{powerlaw:ton,
  author = {Siganos, G. and Faloutsos, M. and Faloutsos, P. and Faloutsos, C.},
  title = {Power-Laws and the {AS}-level {I}nternet Topology},
  journal = {IEEE/ACM Transactions on Networking},
  year = {2003},
  volume = {11},
  pages = {514-524},
  number = {4},
  month = {August}
}

@BOOK{book:Singh99,
  title = {The Code Book: The Evolution of Secrecy from Mary, Queen of Scots
	to Quantum Cryptography},
  publisher = {Doubleday Press},
  year = {1999},
  author = {Singh, S.},
  optnote = { }
}

@INPROCEEDINGS{pocd,
  author = {Sion, Radu},
  title = {Proving Ownership over Categorical Data},
  booktitle = {IEEE International Conference on Data Engineering},
  year = {2004}
}

@INPROCEEDINGS{rprdtw,
  author = {Sion, Radu and Atallah, Mikhail and Prabhakar, Sunil},
  title = {Rights Protection for Relational Data Through Watermarking},
  booktitle = {IEEE International Conference on Data Engineering},
  year = {2004}
}

@INPROCEEDINGS{Sivabalan99,
  author = {Sivabalan, M. and Mouftah, H. T. },
  title = {Design of link-state alternative path routing protocols for connection-oriented
	networks},
  booktitle = {IEE Proceedings of Communications},
  year = {1999},
  pages = {163-170},
  month = {June },
  optnumber = {3},
  optvolume = {146}
}

@ARTICLE{Sivakumar94,
  author = {Sivakumar, R. A. and Batta, R.},
  title = {The variance-Constrained Shortest Path Problem},
  journal = {Transportation Science},
  year = {1994},
  volume = {28},
  pages = {309--316},
  number = {4},
  month = {Nov.}
}

@INPROCEEDINGS{Sivakumar00,
  author = {Sivakumar, R. and Kim, T-E. and Venkitaraman, N. and Li, J-R. and
	Bharghavan, V. },
  title = {Achieving per-flow weighted rate fairness in a core stateless network
	},
  booktitle = {Proceedings of the International Conference on Distributed Computing
	Systems },
  year = {2000},
  pages = {188-196},
  organization = {IEEE}
}

@INPROCEEDINGS{conf:Smith96,
  author = {Smith, B.R. and Garcia-Luna-Aceves, J.J.},
  title = {Securing the border gateway routing protocol},
  booktitle = {Proceedings of the Global Telecommunications Conference (GLOBECOM
	'96)},
  year = {1996},
  pages = {81--85},
  organization = {IEEE},
  optnote = {},
  optpublisher = {}
}

@INPROCEEDINGS{conf:Smith97,
  author = {Smith, B.R. and Murthy, S. and Garcia-Luna-Aceves, J.J.},
  title = {Securing distance-vector routing protocols},
  booktitle = {Proceedings of the Symposium on Network and Distributed System Security},
  year = {1997},
  pages = {85--92},
  organization = {IEEE},
  optnote = {},
  optpublisher = {}
}

@INPROCEEDINGS{fovlsmife,
  author = {Smith, P. and Kleiner, B. M.},
  title = {A Framework for Optimizing a Virtual Learning System for Minorities
	and Industry in the Field of Engineering},
  booktitle = {Engineering and Technology Management},
  year = {1996},
  pages = {635-640}
}

@ARTICLE{singlepacket:ton,
  author = { Snoeren, A. and Partridge, C. and Sanchez, L. and Jones, C. and
	Tchakountio, F. and Schwartz, B. and Kent, S. and Strayer, W. },
  title = {Single-Packet {{IP}} Traceback},
  journal = {IEEE/ACM Transactions on Networking},
  year = {2002},
  volume = {10},
  number = {6},
  month = {December}
}

@ARTICLE{ToN:Snoeren02,
  author = {Snoeren, A. C. and et al.},
  title = {Single-Packet {IP} Traceback},
  journal = {EEE/ACM Trans. Net},
  year = {2002},
  volume = {10},
  pages = {721-734},
  number = {6},
  month = {Dec},
  file = {#F#}
}

@INPROCEEDINGS{spie,
  author = {Snoerer, A.C. and Partridge, C. and Sanchez, L.A. and Jones, C.E.
	and Tchakountio, F. and Kent, S.T. and Strayer, W.T.},
  title = {Hash-based {{IP}} Traceback},
  booktitle = {Proceedings of {ACM} {SIGCOMM}},
  year = {2001},
  address = {San Diego, CA, USA},
  month = {August}
}

@INPROCEEDINGS{song:traceback,
  author = {Song, D.X. and Perrig, A.},
  title = {Advanced and Authenticated Marking Schemes for {{IP}} Traceback},
  booktitle = {Proceedings of {IEEE INFOCOM}},
  year = {2001},
  address = {Anchorage, Alaska, USA},
  month = {April}
}

@INPROCEEDINGS{conf:infocom:Spitler03,
  author = {Spitler, S.L. and Lee, D.C.},
  title = {Integrating effective-bandwidth-based QoS routing and best effort
	routing},
  booktitle = INFOCOM03,
  year = {2003},
  volume = {2},
  pages = {1446 - 1455},
  month = {30 March-3 April},
  organization = {IEEE},
  file = {#F#}
}

@TECHREPORT{spring:alias,
  author = {Spring, N. and Dontcheva, M. and Rodrig, M. and Wetherall, D.},
  title = {How to Resolve {{IP}} Aliases},
  institution = {University of Washington},
  year = {2004},
  month = {May}
}

@INPROCEEDINGS{spring02measuring,
  author = {N. Spring and R. Mahajan and D. Wetherall},
  title = {Measuring {{ISP}} Topologies with Rocketfuel},
  booktitle = {Proceedings of {ACM/SIGCOMM}},
  year = {2002},
  month = {August},
  text = {N. Spring, R. Mahajan, and D. Wetherall. Measuring {ISP} Topologies
	with Rocketfuel. In Proceedings of ACM/SIGCOMM '02 , August 2002.}
}


@INPROCEEDINGS{scriptroute,
  author = {N. Spring and D. Wetherall and T. Anderson},
  title = {Scriptroute: A Public {I}nternet Measurement Facility},
  booktitle = {North American Network Operator's Group},
  year = {2002},
  month = {October},
  text = {N. Spring, D. Wetherall, and T. Anderson, Scriptroute: A Public {I}nternet
	Measurement Facility, in 4th USENIX Symposium on {I}nternet Technologies
	and Systems, 2002.},
  url = {citeseer.ist.psu.edu/spring02scriptroute.html}
}

@ARTICLE{Sriram98,
  author = {Sriram, R. and Manimaran, G. and Murthy, C. S. R.},
  title = {Preferred link based delay-constrained least-cost routing in wide
	area networks},
  journal = {Computer Communications},
  year = {1998},
  volume = {21},
  pages = {1655-1669}
}

@INPROCEEDINGS{gaurav-comparison,
  author = {Srivastava, G. and Boutead, P. Chicharo, J. F.},
  title = {A Comparison of Topology Control Algorithms for Ad Hoc Networks},
  booktitle = {Australian Telecommunications, Networks and Applications Conference
	(ATNAC 2003)},
  year = {2003},
  month = {Dec.},
  url = {citeseer.ist.psu.edu/636376.html}
}

@INPROCEEDINGS{dic,
  author = {Staddon, Jessica},
  title = {Dynamic Inference Control},
  booktitle = {ACM SIGMOD Workshop on Research Issues in Data Mining and Knowledge
	Discovery},
  optyear = {2003}
}

@BOOK{book:StallingsDataCom04,
  title = {Data and Computer Communications},
  publisher = {Prentice Hall},
  year = {2004},
  author = {Stallings, W.},
  edition = {Seventh},
  file = {#F#}
}

@BOOK{book:Stallings03,
  title = {Cryptography and Network Security},
  publisher = {Prentice Hall},
  year = {2003},
  author = {Stallings, W.},
  edition = {Third},
  optnote = { }
}

@BOOK{book:Stallings02e2,
  title = {High-Speed Networks and Internets: Performance and Quality of Service},
  publisher = {Prentice Hall, Inc.},
  year = {2002},
  author = {Stallings, W.},
  optedition = {Second}
}

@INPROCEEDINGS{move,
  author = {Stavrou, A. and Keromytis, A.D. and Nieh, J. and Misra, V. and Rubenstein,
	D.},
  title = {MOVE: An End-to-End Solution To Network Denial of Service},
  booktitle = {{{I}nternet} Society ({ISOC}) Symposium on Network and Distributed
	Systems Security ({SNDSS})},
  year = {2005},
  address = {San Diego, CA, USA},
  month = {February}
}

@MISC{draft:ah,
  author = {Stephen, K. and Atkinson, R.},
  title = {{{IP}} Authentication Header},
  howpublished = {{I}nternet Engineering Task Force ({IETF}), draft-ietf-ipsec-auth-header-*.txt},
  month = {July},
  year = {1998}
}

@INPROCEEDINGS{Stiliadis96,
  author = {Stiliadis, D. and Varma, A.},
  title = {Design and Analysis of Frame-Based Fair Queueing},
  booktitle = {Proc. SIGMETRICS '96},
  year = {1996},
  pages = {104-115},
  month = {May}
}

@INPROCEEDINGS{i3:sigcomm,
  author = {Stoica, I. and Adkins, D. and Zhuang, S. and Shenker, S. and Surana,
	S.},
  title = {{{I}nternet} Indirection Infrastructure},
  booktitle = {Proceedings of {ACM} {SIGCOMM}},
  year = {2002},
  address = {Pittsburgh, PA, USA},
  month = {August}
}

@ARTICLE{chord:ton,
  author = {Stoica, I. and Morris, R. and Liben-Nowell, D. and Karger, D.R. and
	Kaashoek, M.F. and Dabek, F. and Balakrishnan, H.},
  title = {Chord: A Scalable Peer-to-Peer Lookup Protocol for {{I}nternet} Applications},
  journal = {{IEEE/ACM} Transactions on Networking},
  year = {2003},
  volume = {11},
  pages = {33-46},
  number = {1},
  month = {February}
}

@INPROCEEDINGS{stoica:reunite,
  author = {Stoica, I. and Ng, E. and Zhang, H.},
  title = {{REUNITE}: A Recursive Unicast Approach to Multicast},
  booktitle = {{IEEE INFOCOM}},
  year = {2000},
  address = {Tel Aviv, ISRAEL},
  month = {March}
}

@INPROCEEDINGS{Reunite:infocom,
  author = {Stoica, I. and Ng, T.E. and Zhang, H.},
  title = {REUNITE: A Recursive Unicast Approach to Multicast},
  booktitle = {IEEE INFOCOM},
  year = {2000},
  address = {Telaviv,Israel},
  month = {March}
}

@ARTICLE{TON:Stoica03,
  author = {Stoica, I. and Shenker, S. and Zhang, H.},
  title = {Core-stateless fair queueing: achieving approximately fair bandwidth
	allocations in high speed networks},
  journal = TON,
  year = {2003},
  volume = {11},
  pages = {33 -46},
  number = {1},
  month = {Feb.}
}

@INPROCEEDINGS{stoica:csfq,
  author = {Stoica, I. and Shenker, S. and Zhang, H.},
  title = {Core-Stateless Fair Queueing: A Scalable Architecture to Approximate
	Fair Bandwidth Allocations in High Speed Networks},
  booktitle = {Proceedings of {ACM SIGCOMM}},
  year = {1998},
  address = {Vancouver, British Columbia, Canada},
  month = {September}
}

@INPROCEEDINGS{stoller:mirroring,
  author = {Stoller, S. and DeTreville, J.},
  title = {Storage replication and layout in video-on-demand servers},
  booktitle = {Workshop on Network and Operating System Support for Digital Audio
	and Video (NOSSDAV)},
  year = {1995},
  pages = {351-362},
  address = {Durham, New Hampshire, USA},
  month = {April}
}

@ARTICLE{Stone01,
  author = {Stone, G.N. and Lundy, B. and Xie, G.G.},
  title = {Network policy languages: a survey and a new approach},
  journal = {IEEE Network},
  year = {2001},
  volume = {15},
  pages = {10-21},
  number = {1},
  month = {Jan.-Feb.},
  optannote = {},
  optcrossref = {},
  optkey = {},
  optnote = {}
}

@INPROCEEDINGS{stone:centertrack,
  author = {Stone, R.},
  title = {Centertrack: An {{IP}} overlay network for tracking {DoS} floods},
  booktitle = {Proceedings of the {USENIX} Security Symposium},
  year = {2000},
  address = {Denver, CO, USA},
  month = {July}
}

@ARTICLE{cfmimrds,
  author = {Su, Tzong-An and Ozsoyoglu, Gultekin},
  title = {Controlling FD and MVD Inferences in Multilevel Relational Database
	Systems},
  journal = {IEEE Transactions on Knowledge and Data Engineering},
  year = {1991},
  volume = {3},
  number = {4}
}

@INPROCEEDINGS{rmfds,
  author = {Summers, B. G. and Hicks, H. R. and Oliver, C. E.},
  title = {Reaching Minority, Female and Disadvantaged Students},
  booktitle = {Frontiers in Education},
  year = {1995},
  volume = {1},
  pages = {2a4.16-2a4.19},
  month = {November}
}

@BOOK{book:Summers97,
  title = {Secure Computing: Threats and Safeguards},
  publisher = {McGraw-Hill},
  year = {1997},
  author = {Summers, R. C.},
  optnote = {UTSA lib: QA 76.0 .A25 S85 1997}
}

@INPROCEEDINGS{Conf:Sun01,
  author = {Sun, J.-Z.},
  title = {Mobile ad hoc networking: an essential technology for pervasive computing},
  booktitle = {Proceedings of the International Conferences on Info-tech and Info-net
	(ICII)},
  year = {2001},
  volume = {3},
  pages = {316--321},
  month = {Oct.-Nov.},
  organization = {IEEE}
}

@ARTICLE{Sun98,
  author = {Sun, Q. and Langendorfer, H.},
  title = {A New Distributed Routing Algorithm for supporting delay-sensitive
	applications},
  journal = {Computer Communications},
  year = {1998},
  volume = {21},
  pages = {572--578},
  optnote = {the same as Zhou98}
}

@INPROCEEDINGS{Sun97,
  author = {Sun, Q. and Langendorfer, H.},
  title = {A New Distributed Routing Algorithm with End-to-End Guarantee},
  booktitle = {Proceedings of the Fifth International Workshop on Quality of Service
	(IWQoS '97)},
  year = {1997},
  month = {May}
}

@ARTICLE{intfilter:journal,
  author = {Sung, M. and Xu, J.},
  title = {{{IP}} Traceback-based Ingelligent Packet Filtering: A Novel Technique
	for Defending Against {{I}nternet} {DDoS} Attacks},
  journal = {{IEEE} Transactions on Parallel and Distributed Systems},
  year = {2003},
  volume = {14},
  pages = {861-872},
  number = {9},
  month = {September}
}

@INPROCEEDINGS{intelligent:filtering,
  author = {Sung, M. and Xu, J.},
  title = {{{IP}} Traceback-based Ingelligent Packet Filtering: A Novel Technique
	for Defending Against {{I}nternet} {DDoS} Attacks},
  booktitle = {Proceedings of the IEEE International Conference on Network Protocols
	(ICNP)},
  year = {2002},
  address = {Paris, France},
  month = {November}
}

@MANUAL{ucb:rtpmon,
  title = {rtpmon 1.0a7},
  author = {Swan, A. and Bacher, D. and Rowe, L.},
  organization = {University of California at Berkeley},
  month = {January},
  year = {1997},
  note = {Available from ftp://mm-ftp.cs.berkeley.edu/pub/rtpmon/}
}

@INPROCEEDINGS{Nina99,
  author = {Taft-Plotkin, N. and Bellur, B. and Ogier, R.},
  title = {Quality-of-service routing using maximally disjoint paths},
  booktitle = { the Seventh International Workshop on Quality of Service (IWQoS
	'99)},
  year = {1999},
  pages = {119 - 128},
  address = {London, England},
  month = {May/June},
  organization = {IEEE}
}

@BOOK{Tan05,
  title = {Introduction to data mining},
  publisher = {Addison-Wesley},
  year = {2005},
  author = {Tan, P.N. and Steinbach, M. and Kumar, V.},
  address = {Reading, MA, USA},
  file = {#F#}
}

@BOOK{tanenbaum:cn,
  title = {Computer Networks, 4th Edition},
  publisher = {Prentice Hall {PTR}},
  year = {2003},
  author = {Tanenbaum, A.S.},
  address = {Upper Saddle River, NJ, USA}
}

@INPROCEEDINGS{TangYong:ICC04,
  author = {Tang,Y. and Chen, S.},
  title = {QoS Information Approximation for Aggregated Networks},
  booktitle = {IEEE International Conference on Communications (ICC'04)},
  year = {2004},
  address = {Paris, France},
  month = {June}
}

@INPROCEEDINGS{tangmunarunkit02network,
  author = {H. Tangmunarunkit and R. Govindan and S. Jamin and S. Shenker and
	W. Willinger},
  title = {Network topology generators: Degree-based vs structural},
  booktitle = {Proceedings of {ACM SIGCOMM}},
  year = {2002}
}

@ARTICLE{taubman:layer,
  author = {Taubman, D. and Zakhor, A.},
  title = {Multi-rate {3-D} Subband Coding of Video},
  journal = {IEEE Transactions on Image Processing},
  year = {1994},
  volume = {3},
  pages = {398-406},
  number = {5},
  month = {September}
}

@INPROCEEDINGS{Teitelbaum98,
  author = {Teitelbaum, B. and Sikora, J. Hanss, T.},
  title = {Quality of service for {I}nternet2},
  booktitle = {First Internet2 Joint Applications/Engineering QoS Workshop},
  year = {1998},
  pages = {5-16},
  address = {Santa Clara, CA},
  month = {May 21-22}
}

@INPROCEEDINGS{ally:problems,
  author = {Teixeira, R. and Marzullo, K. and Savage, S. and Voelker, G.},
  title = {In Search of Path Diversity in {{ISP}} Networks},
  booktitle = {{IEEE} {I}nternet Measurements Conference},
  year = {2003},
  address = {Miami Beach, FL, USA},
  month = {October}
}

@INPROCEEDINGS{savage:aliasresol,
  author = {Teixeira, R. and Marzullo, K. and Savage, S. and Voelker, G.},
  title = {In Search of Path Diversity in {{ISP}} Networks},
  booktitle = {Proceedings of the {USENIX/ACM} {{I}nternet} Measurement Conference},
  year = {2003},
  address = {Miami, FL, USA},
  month = {October}
}

@MISC{ti:emmitt,
  author = {{Texas Instruments News Release}},
  title = {{TI} Taps Texas as Site for Next Semiconductor Manufacturing Facility},
  howpublished = {Available at http://www.ti.com/corp/docs/press/company/2003/c03029.shtml}
}

@MANUAL{merit:mstat,
  title = {Mstat},
  author = {Thaler, D.},
  organization = {Merit Network, Inc. and University of Michigan},
  note = {Available from http://www.merit.edu/net-research/mbone/mstat.html}
}

@MANUAL{merit:mview,
  title = {Mview},
  author = {Thaler, D.},
  organization = {Merit Network and Univ of Michigan},
  note = {Available from http://nic.merit.edu/$\sim$mbone/mviewdoc/Welcome.html}
}

@MISC{draft:dvmrp-mib,
  author = {Thaler, D.},
  title = {Distance-Vector Multicast Routing Protocol {MIB}},
  howpublished = {{I}nternet Engineering Task Force ({IETF}), draft-thaler-dvmrp-mib-*.txt},
  month = {May},
  year = {1998}
}

@MISC{draft:gdt,
  author = {Thaler, D.},
  title = {Globally Distributed Troubleshooting ({GDT}): Protocol Specification},
  howpublished = {{I}nternet Engineering Task Force ({IETF}), draft-thaler-gdt-*.txt},
  month = {January},
  year = {1997}
}

@MISC{draft:tunnel-mib,
  author = {Thaler, D.},
  title = {{{IP}} Tunnel {MIB}},
  howpublished = {{I}nternet Engineering Task Force ({IETF}), draft-thaler-tunnel-mib-*.txt},
  month = {November},
  year = {1997}
}

@MISC{draft:mdh,
  author = {Thaler, D. and Aboba, B.},
  title = {Multicast Debugging Handbook},
  howpublished = {{{I}nternet} Engineering Task Force ({IETF}), draft-ietf-mboned-mdh-*.txt},
  month = {March},
  year = {1997}
}

@MANUAL{merit:mrtree,
  title = {Mrtree},
  author = {Thaler, D. and Adams, A.},
  organization = {Merit Network, Inc. and University of Michigan},
  note = {Available from http://www.merit.edu/net-research/mbone/mrtree\_man.html}
}

@MISC{draft:bgmp,
  author = {Thaler, D. and Estrin, D. and Meyer, D.},
  title = {Border Gateway Multicast Protocol ({BGMP}): Protocol Specification},
  howpublished = {{I}nternet Engineering Task Force ({IETF}), draft-ietf-idmr-gum-*.txt},
  month = {November},
  year = {1998}
}

@INPROCEEDINGS{thaler:state,
  author = {Thaler, D. and Handley, M.},
  title = {On the Aggregatability of Multicast Forwarding State},
  booktitle = {{IEEE} {INFOCOM}},
  year = {2000},
  address = {Tel Aviv, ISRAEL},
  month = {March}
}

@INPROCEEDINGS{thaler:stateaggr,
  author = {David Thaler and Mark Handley},
  title = {On the Aggregatability of Multicast Forwarding State},
  booktitle = {Proceedings of {IEEE INFOCOM}},
  year = {2000},
  pages = {1654-1663}
}

@INPROCEEDINGS{thaler:gdt,
  author = {Thaler, D. and Ravishankar, C.},
  title = {An Architecture for Inter-Domain Troubleshooting},
  booktitle = {Proceedings of Sixth International Conference on Computer Communications
	and Networks},
  year = {1997},
  address = {Las Vegas, Nevada, USA},
  month = {September}
}

@ARTICLE{thaler:multicast,
  author = {Thaler, D. and Ravishankar, C.},
  title = {Distributed Center-Location Algorithms: Proposals and Comparisons},
  journal = {IEEE Journal on Selected Areas in Communications},
  year = {1997},
  month = {April}
}

@MISC{amtdraft,
  author = {Thaler, D. and Talwar, M. and Aggarwal, A. and Vicisano L. and Pusateri
	T.},
  title = {Automatic {{IP}} Multicast Without Explicit Tunnels ({AMT})},
  howpublished = {{{I}nternet} Engineering Task Force {(IETF)}, {{I}nternet} Draft, (work
	in progress)},
  month = {February},
  year = {2005}
}

@MISC{rfc2411,
  author = {Thayer, R. and Doraswamy, N. and Glenn, R.},
  title = {{{IP}} Security Document Roadmap},
  month = {November},
  year = {1998},
  number = {RFC 2411},
  optinstitution = {IETF},
  type = {Informational}
}

@ARTICLE{thomp:traffic,
  author = {Thompson, K. and Miller, G. J. and Wilder, R.},
  title = {Wide-area {i}nternet traffic patterns and characteristics},
  journal = {IEEE Network},
  year = {1997},
  volume = {11},
  month = {November/December}
}

@INPROCEEDINGS{DTM:infocom,
  author = {Tian, J. and Neufeld, G.},
  title = {Forwarding state reduction for sparse mode multicast communications},
  booktitle = {IEEE INFOCOM},
  year = {1998},
  month = {March}
}

@INPROCEEDINGS{relay:state,
  author = {Tian, J. and Neufeld, G.},
  title = {Forwarding State Reduction for Space Mode Multicast Communication},
  booktitle = {Proceedings of {IEEE} {INFOCOM}},
  year = {1998},
  address = {San Francisco, CA, USA},
  month = {March}
}

@ARTICLE{towsley:multicast,
  author = {Towsley, D. and Kurose, J. and Pingali, S.},
  title = {Comparison of sender-initiated and Receiver-Initiated Reliable Multicast
	Protocols},
  journal = {IEEE Journal on Selected Areas in Communications},
  year = {1997},
  volume = {15},
  pages = {398-406},
  number = {3},
  month = {April}
}

@MISC{rfc:bgp-use,
  author = {Traina, P.},
  title = {Experience with the {BGP}-4 protocol},
  howpublished = {{I}nternet Engineering Task Force ({IETF}), RFC 1773},
  month = {March},
  year = {1995}
}

@ARTICLE{Trimintzios01,
  author = {Trimintzios, P. and others},
  title = {A management and control architecture for providing {IP} differentiated
	services in MPLS-based networks},
  journal = {IEEE Communications Magazine},
  year = {2001},
  volume = {39},
  pages = {80-88},
  number = {5},
  month = {May},
  optannote = {},
  optcrossref = {},
  optkey = {},
  optnote = {}
}

@ARTICLE{Tsai89,
  author = {Tsai, W. T. and Ramamoorthy C. V. and Tsai, W. K. and Nishiguchi,
	O.},
  title = {An adaptive hierarchical routing protocol},
  journal = IEEETransOnCom,
  year = {1989},
  volume = {38},
  pages = {1059-1075},
  number = {8},
  month = {August}
}

@ARTICLE{cacm:univ,
  author = {Tsichritzis, D.},
  title = {Reengineering the University},
  journal = {Communications of the ACM},
  year = {1999},
  volume = {42},
  pages = {93-100},
  number = {6},
  month = {June}
}

@ARTICLE{Tsuchiya88,
  author = {Tsuchiya, P. F.},
  title = {The Landmark Hierarchy: {A} new Hierarchy for Routing in very Large
	Networks},
  journal = {ACM, Computer Communications Review},
  year = {1988},
  volume = {18},
  pages = {35-42},
  number = {4},
  month = {August}
}

@INPROCEEDINGS{Tsuruta00,
  author = {Tsuruta, S. and Ohsugi, E. and Naoe, H. and Onoyama, T.},
  title = {Delivery route scheduling method combining knowledge-base with general
	algorithms},
  booktitle = {IEEE International Conference on Systems, Man, and Cybernetics},
  year = {2000},
  volume = {1},
  pages = {307-312},
  organization = {IEEE}
}

@MISC{DeptLabor,
  author = {{U.S. Department of Labor}},
  title = {Bureau of Labor Statistics},
  howpublished = {http://www.bls.gov/oco}
}

@INPROCEEDINGS{inter:mpls,
  author = {Uhlig, S. and Bonaventure, O.},
  title = {On the cost of using {MPLS} for interdomain traffic},
  booktitle = {Quality of Future {{I}nternet} Services},
  year = {2000},
  address = {Berlin, Germany},
  month = {September}
}

@MISC{routeviews,
  author = {{University of Oregon}},
  title = {Route Views Project},
  howpublished = {http://www.routeviews.org}
}

@MISC{vaidya02privacy,
  author = {J. Vaidya and C. Clifton},
  title = {Privacy preserving association rule mining in vertically partitioned
	data},
  year = {2002},
  text = {J. S. Vaidya and C. Clifton. Privacy preserving association rule mining
	in vertically partitioned data. In The Eighth ACM SIGKDD International
	Conference on Knowledge Discovery and Data Mining, July 23-26 2002.},
  url = {citeseer.ist.psu.edu/vaidya02privacy.html}
}

@INPROCEEDINGS{Mieghem97,
  author = {Van Mieghem, P. },
  title = {Estimation of an optimal {PNNI} topology },
  booktitle = {Proceedings of the IEEE ATM Workshop},
  year = {1997},
  pages = {570-577},
  month = {25-28 May},
  organization = {IEEE}
}

@INCOLLECTION{My:BookChapter,
  author = {Van Mieghem, P. (ed.) and Kuipers, F.A. and Korkmaz, T. and Krunz,
	M. and Curado, M. and Monteiro, E. and Masip-Bruin, X. and Sol�-Pareta,
	J. and S�nchez-L�pez, S.},
  title = {Quality of Service Routing},
  booktitle = {Quality of Future {I}nternet Services},
  publisher = {Springer LNCS 2856},
  year = {2003},
  editor = {Smirnov et al.},
  chapter = {3},
  pages = {80-117},
  file = {#F#}
}

@ARTICLE{samcra,
  author = {Van Mieghem, P. and Kuipers, F.A.},
  title = {Hop-by-Hop Quality of Service Routing},
  journal = {Computer Networks},
  year = {2001},
  volume = {37},
  pages = {407-423},
  number = {3-4},
  month = {October}
}

@BOOK{book:Vegesna01,
  title = {{IP} Quality of Service},
  publisher = {Cisco Press},
  year = {2001},
  author = {Vegesna, S.},
  optannote = {I have this book}
}

@ARTICLE{Verma98,
  author = {Verma, S. and Pankaj, R. K. and Leon-Garcia, A.},
  title = {{QoS} based multicast routing algorithms for real time applications},
  journal = {Performance Evaluation},
  year = {1998},
  volume = {34},
  pages = {273-294},
  number = {4}
}

@INPROCEEDINGS{conf:Vetter97,
  author = {Vetter, B. and Wang, F. and Wu, S.F.},
  title = {An experimental study of insider attacks for {OSPF} routing protocol},
  booktitle = {The IEEE Proceedings of the International Conference on Network Protocols},
  year = {1997},
  pages = {293--300},
  organization = {IEEE},
  optnote = {},
  optpublisher = {}
}

@INPROCEEDINGS{vetter:video,
  author = {Vetter, R. and Jonalagada, C.},
  title = { Multimedia System for Asynchronous Collaboration Using the Multicast
	Backbone and the World Wide Web},
  booktitle = {Conference on Emerging Technologies and Applications in Communications},
  year = {1996},
  pages = {60-63},
  address = {Portland, Oregon, USA},
  month = {May}
}

@INPROCEEDINGS{Vieira01,
  author = {Vieira, S.L.},
  title = {Efficient routing with quality-of-service requirements},
  booktitle = {Sixth IEEE Symposium on Computers and Communications},
  year = {2001},
  pages = {326-331},
  organization = {IEEE}
}

@ARTICLE{Vogel96,
  author = {Vogel, R. and Herrtwich, R.G. and Kalfa, W. and Wittig, H. and Wolf,
	L.C.},
  title = {{QoS}-Based Routing of Multimedia Streams in Computer Networks},
  journal = IEEESelected,
  year = {1996},
  volume = {14},
  pages = {1235-1244},
  number = {7},
  month = {September}
}

@ARTICLE{Vutukury99,
  author = {Vutukury, S. and Garcia-Luna-Aceves, J. J.},
  title = {A Simple Approximation to Minimum-Delay Routing},
  journal = {ACM SIGCOMM, Computer Communication Review },
  year = {1999},
  optmonth = {Oct.},
  optnumber = {4},
  optvolume = {29}
}

@MISC{rfc:dvmrp,
  author = {Waitzman, D. and Partridge, C. and Deering, S.},
  title = {Distance Vector Multicast Routing Protocol ({DVMRP})},
  howpublished = {{I}nternet Engineering Task Force ({IETF}), RFC 1075},
  month = {November},
  year = {1988}
}

@ARTICLE{wakeman:video,
  author = {Wakeman, I.},
  title = {Packetized Video--Options for Interaction Between the User, the Network
	and the Codec},
  journal = {The Computer Journal},
  year = {1993},
  pages = {55-67},
  month = {January}
}

@INPROCEEDINGS{Walley93,
  author = {Walley, S.K. and Tan, H.H. and Viterbi, A.M.},
  title = {Shortest path cost distribution in random graphs with positive integer
	edge costs},
  booktitle = {INFOCOM '93},
  year = {1993},
  volume = {3},
  pages = {1023-1032},
  organization = {IEEE}
}

@INPROCEEDINGS{levine:ngc2000,
  author = {Walz, J. and Levine, B.},
  title = {A Hierarchical Multicast Monitoring Scheme},
  booktitle = {International Workshop on Networked Group Communication (NGC)},
  year = {2000},
  address = {Palo Alto, California, USA},
  month = {November}
}

@ARTICLE{Wang00multicast,
  author = {Wang, B. and Hou, J.C.},
  title = {Multicast routing and its QoS extension: problems, algorithms, and
	protocols },
  journal = {IEEE Network},
  year = {2000},
  volume = {14},
  pages = {22--36},
  number = {1},
  month = {Jan.--Feb.}
}

@INPROCEEDINGS{conf:Wang98,
  author = {Wang, F. and Wu, S.F.},
  title = {On the vulnerabilities and protection of {OSPF} routing protocol},
  booktitle = {Proceedings of the 7th International Conference on Computer Communications
	and Networks},
  year = {1998},
  pages = {148--152},
  organization = {IEEE},
  optnote = {},
  optpublisher = {}
}

@INPROCEEDINGS{ip:easy-pass,
  author = {Wang, H. and Bose, A. and El-Gendy, M. and Shin, K.G.},
  title = {{{IP}} Easy-pass: Edge Resource Access Control},
  booktitle = {Proceedings of {IEEE INFOCOM}},
  year = {2004},
  address = {Hong Kong},
  month = {March}
}

@INPROCEEDINGS{syn-detect,
  author = {Wang, H. and Zhang, Dl and Shin, K.G.},
  title = {Detecting {SYN} Flooding Attacks},
  booktitle = {Proceedings of {IEEE INFOCOM}},
  year = {2002},
  address = {New York, NY, USA},
  month = {June}
}

@INPROCEEDINGS{Wang:quantization98,
  author = {Wang, J. and Lea, C.-T. and Cao, X.-R. },
  title = { Computing {MDP} cost function for high speed networks with sample-path
	and quantization },
  booktitle = {Proceedings of the 37th IEEE Conference on Decision and Control},
  year = {1998},
  volume = {2},
  pages = {2131 -2132}
}

@INPROCEEDINGS{Wang01,
  author = {Wang, Y. and Papageorgiou, M. and Messmer, A.},
  title = {Feedback and iterative routing strategies for freeway networks},
  booktitle = {Proceedings of the International Conference on Control Applications},
  year = {2001},
  pages = {1162-1167},
  organization = {IEEE}
}

@BOOK{book:Wang01,
  title = {{I}nternet QoS: Architectures and Mechanisms for Quality of Service},
  publisher = {Morgan Kaufman Publishers},
  year = {2001},
  author = {Wang, Z.},
  optannote = {I have this book}
}

@ARTICLE{Wang99,
  author = {Wang, Z.},
  title = {On the complexity of quality of service routing},
  journal = {Information Processing Letters},
  year = {1999},
  volume = {69},
  pages = {111-114},
  number = {3}
}

@ARTICLE{Wang96,
  author = {Wang, Z. and Crowcroft, J.},
  title = {Quality-of-Service Routing for Supporting Multimedia Applications},
  journal = {IEEE JSAC},
  year = {1996},
  volume = {14},
  pages = {1228-1234},
  number = {7},
  month = {September},
  optnote = {http://www.ics.forth.gr/$\sim$kanag/routing\_bib/crowcroft.ps.gz}
}

@INPROCEEDINGS{Wang95,
  author = {Wang, Z. and Crowcroft, J.},
  title = {Bandwidth-Delay Based Routing Algorithms},
  booktitle = {Proceedings of the GLOBECOM '95 Conference},
  year = {1995},
  volume = {3},
  pages = {2129-2133},
  month = {Nov.},
  organization = {IEEE}
}

@INPROCEEDINGS{Conf:Wattenhofer01,
  author = {Wattenhofer, R. and Li, L. and Bahl, P. and Wang, Y.-M.},
  title = {Distributed topology control for power efficient operation in multihop
	wireless ad hoc networks},
  booktitle = INFOCOM01,
  year = {2001},
  volume = {3},
  pages = {1388--1397},
  month = {April},
  organization = {IEEE}
}

@ARTICLE{clustering,
  author = {Watts, D. J. and Strogatz, S. H. },
  title = {Collective dynamics of 'small-world' networks.},
  journal = {Nature},
  year = {1998},
  volume = {393},
  pages = {440--442},
  number = {6684},
  month = {June},
  priority = {2}
}

@INPROCEEDINGS{Waxman93,
  author = {Waxman, B.M.},
  title = {Performance evaluation of multipoint routing algorithms },
  booktitle = INFOCOM93,
  year = {1993},
  volume = {3},
  pages = {980-986},
  organization = {IEEE}
}

@ARTICLE{Waxman,
  author = {B. M. Waxman},
  title = {Routing of multipoint connections},
  journal = {IEEE Journal of Selected Areas in Communications},
  year = {1988},
  volume = {6},
  pages = {1617--1622}
}

@ARTICLE{Waxman88,
  author = {Waxman, B. M. },
  title = {Routing of multipoint connections },
  journal = JSAC,
  year = {1988},
  volume = {69},
  pages = {1617-1622},
  month = {Dec.}
}

@INPROCEEDINGS{qapsssmhds,
  author = {R. Weber and H. Schek and S. Blott},
  title = {A Quantitative Analysis and Performance Study for Similarity-Search
	Methods in High-Dimensional Spaces},
  booktitle = {24th VLDB Conference},
  year = {1998}
}

@ARTICLE{Wehrung79,
  author = {Wehrung, D.},
  title = {Multidimensional Line Search Using a Binary Preference Relation},
  journal = {Operations Research},
  year = {1979},
  volume = {27},
  pages = {356--363},
  month = {Sept.-Oct.},
  optnumber = {5}
}

@TECHREPORT{estrin:multicast,
  author = {Wei, L. and Estrin, D.},
  title = {The Trade-offs of Multicast Trees and Algorithms},
  institution = {University of Southern California},
  year = {1993},
  number = {93-560}
}

@INPROCEEDINGS{conf:lanman:wei04,
  author = {Wei, W. and Zeng, Q. and Wei, H. and Yu, H.},
  title = {Integrated survivable QoS routing in metro {IP}/WDM networks},
  booktitle = {The 13th IEEE Workshop on Local and Metropolitan Area Networks (LANMAN
	2004)},
  year = {2004},
  pages = {75 - 80},
  month = {25-28 April},
  organization = {IEEE},
  file = {#F#}
}

@INPROCEEDINGS{DipZoom,
  author = {Wen, Zhihua and Triukose, Sipat and Rabinovich, Michael},
  title = {Facilitating focused {I}nternet measurements},
  booktitle = {SIGMETRICS '07: Proceedings of the 2007 ACM SIGMETRICS international
	conference on Measurement and modeling of computer systems},
  year = {2007},
  pages = {49--60},
  address = {New York, NY, USA},
  publisher = {ACM},
  doi = {http://doi.acm.org/10.1145/1254882.1254889},
  isbn = {978-1-59593-639-4},
  location = {San Diego, California, USA}
}

@MISC{iawe,
  author = {WEPAN},
  title = {Increasing Access for Women in Engineering},
  howpublished = {Women in Engineering Programs and Advocates Network},
  month = {Hoboken, NJ},
  year = {1996}
}

@ARTICLE{activenw:wetherall,
  author = {Wetherall, D.},
  title = {Active network vision and reality: lessions from a capsule-based
	system},
  journal = {{ACM} {SIGOPS} Operating Systems Review},
  year = {1999},
  volume = {33},
  pages = {64-79},
  number = {5}
}

@ARTICLE{White82,
  author = {White, D. J.},
  title = {The Set of Efficient Solutions for Multiple Objective Shortest Path
	Problems},
  journal = {Comput. \& Ops Res.},
  year = {1982},
  volume = {9},
  pages = {101-107},
  number = {2}
}

@TECHREPORT{Widyono94,
  author = {Widyono, R.},
  title = {The Design and Evaluation of Routing Algorithms for Real-Time Channels},
  institution = {University of California at Berkeley \& International Computer Science
	Institute},
  year = {1994},
  number = {TR-94-024},
  month = {June}
}

@INPROCEEDINGS{Wilber88,
  author = {Wilber, G.F.},
  title = {Strategic route planning using informed best-first search},
  booktitle = {Proceedings of the IEEE 1988 National Aerospace and Electronics Conference
	(NAECON '88)},
  year = {2001},
  pages = {1162-1167},
  organization = {IEEE}
}

@BOOK{beau:book,
  title = {Developing {{IP}} Multicast Networks, Volume {I} (Fundamentals)},
  publisher = {Cisco Press},
  year = {1999},
  author = {Williamson, B.},
  address = {Indianapolis, Indiana, USA}
}

@INPROCEEDINGS{virus:throll,
  author = {Williamson, M.},
  title = {Throttling viruses: Restricting propagation to defeat malicious mobile
	code},
  booktitle = {18th Annual Computer Security Applications Conference},
  year = {2002},
  month = {December}
}

@INPROCEEDINGS{wong:icnp00,
  author = {Wong, T. and Katz, R.},
  title = {An Analysis of Multicast Forwarding State Scalability},
  booktitle = {IEEE International Conference on Network Protocols},
  year = {2000},
  address = {Osaka, Japan},
  month = {October}
}

@INPROCEEDINGS{wong:state,
  author = {Wong, T. and Katz, R.},
  title = {An Analysis of Multicast Forwarding State Scalability},
  booktitle = {International Conference on Network Protocols (ICNP)},
  year = {2000},
  address = {Osaka, JAPAN},
  month = {November}
}

@ARTICLE{Wu01,
  author = {Wu, D. and Hou, Y.T. and Zhu, W. and Zhang, Y-Q. and Peha, J.M.},
  title = {Streaming video over the {I}nternet: approaches and directions},
  journal = {IEEE Transactions on Circuits and Systems for Video Technology},
  year = {2001},
  volume = {11},
  pages = {282-300},
  number = {3},
  month = {March},
  optannote = {},
  optcrossref = {},
  optkey = {},
  optnote = {}
}

@ARTICLE{JSAC:Xiao04,
  author = {Xiao, L. Wang, J. and Lui, K.-S. and Nahrstedt, K.},
  title = {Advertising interdomain QoS routing information},
  journal = {IEEE Journal on Selected Areas in Communications},
  year = {2004},
  volume = {22},
  pages = {1949 - 1964},
  number = {10},
  file = {#F#}
}

@ARTICLE{Xiao99,
  author = {Xiao, X. and Ni, L. M.},
  title = {{I}nternet {QoS}: {A} big picture },
  journal = {IEEE Network},
  year = {1999},
  volume = {13},
  pages = {8-18},
  number = {2},
  month = {March-April}
}

@INPROCEEDINGS{conf:qshine:Xiao04,
  author = {Ying Xiao and Thulasiraman, K. and Guoliang Xue},
  title = {The Primal Simplex Approach to the QoS Routing Problem},
  booktitle = {First International Conference on Quality of Service in Heterogeneous
	Wired/Wireless Networks (QSHINE 2004)},
  year = {2004},
  pages = {120 - 129},
  month = {18-20 Oct.},
  organization = {IEEE},
  file = {#F#}
}

@ARTICLE{Xue:TOC03,
  author = {Xue, G.L.},
  title = {Minimum cost QoS multicast and unicast routing in communication networks},
  journal = TON,
  year = {2003},
  volume = {51},
  pages = {817-824}
}

@INPROCEEDINGS{XueGL:ICC03,
  author = {Xue,G.L. and Sen, A. and Banka,R.},
  title = {Routing with many additive QoS constraints},
  booktitle = {IEEE International Conference on Communications (ICC'03)},
  year = {2003}
}

@INPROCEEDINGS{alm,
  author = {Y.-H. Chu, S. Rao, S. Seshan and H. Zhang},
  title = {Enabling Conferencing Applications on the {{I}nternet} using an Overlay
	Multicast Architecture},
  booktitle = {Proceedings of ACM SIGCOMM},
  year = {2001},
  address = {San Diego, California},
  month = {August}
}

@INPROCEEDINGS{fit:infocom,
  author = {Yaar, A. and Perrig, A. and Song, D.},
  title = {{FIT}: Fast {{I}nternet} Traceback},
  booktitle = {Proceedings of {IEEE INFOCOM}},
  year = {2005},
  address = {Miami, FL, USA},
  month = {March}
}

@INPROCEEDINGS{siff,
  author = {Yaar, A. and Perrig, A. and Song, D.},
  title = {{SIFF}: A Stateless {I}nternet Flow Filter to Mitigate {DDoS} Flooding
	Attacks},
  booktitle = {IEEE Symposium on Security and Privacy},
  year = {2004},
  address = {Oakland, CA, USA},
  month = {May}
}

@INPROCEEDINGS{SIFF:ieee,
  author = {Yaar, A. and Perrig, A. and Song, D.},
  title = {SIFF: A Stateless {{I}nternet} Flow Filter to Mitigate DDoS Flooding
	Attacks},
  booktitle = {IEEE Security and Privacy Symposium},
  year = {2004},
  month = {May}
}

@INPROCEEDINGS{pi,
  author = {Yaar, A. and Perrig, A. and Song, D.},
  title = {Pi: A Path Identification Mechanism to Defend Against {DDoS} Attacks},
  booktitle = {Proceedings of {IEEE} Symposium on Security and Privacy},
  year = {2003},
  address = {Oakland, CA, USA},
  month = {May}
}

@INPROCEEDINGS{yajnik:loss,
  author = {Yajnik, M. and Kurose, J. and Towsley, D.},
  title = {Packet Loss Correlation in the {MB}one Multicast Network},
  booktitle = {IEEE Global {{I}nternet} Conference},
  year = {1996},
  address = {London, ENGLAND},
  month = {November}
}

@INPROCEEDINGS{Yamanaka01,
  author = {Yamanaka, N.},
  title = { Next generation {I}nternet backbone router},
  booktitle = {Joint 4th IEEE International Conference on ATM (ICATM 2001) and High
	Speed Intelligent {I}nternet Symposium},
  year = {2001},
  pages = {316-319},
  organization = {IEEE}
}

@INPROCEEDINGS{capabilities:sigcom,
  author = {Yang, X. and Wetherall, D. and Anderson, T.},
  title = {A {DoS}-limiting Network Architecture},
  booktitle = {Proceedings of the {ACM} {SIGCOMM}},
  year = {2005},
  address = {Philadelphia, PA, USA},
  month = {August}
}

@INPROCEEDINGS{hges,
  author = {A. C. Yao},
  title = {How to generate and Exchange Secrets},
  booktitle = {27th IEEE Symposium on Foundations of Computer Science},
  year = {1986},
  pages = {162-167}
}


@INPROCEEDINGS{yao:infocom,
  author = {Yao, B. and Viswanathan, R. and Chang, F. and Waddington, D.},
  title = {Topology Inference in the Presence of Anonymous Routers},
  booktitle = {Proceedings of {IEEE} {INFOCOM}},
  year = {2003},
  address = {San Francisco, CA, USA},
  month = {March/April}
}

@INPROCEEDINGS{Yao01,
  author = {Yao, L. and Doroslovacki, M. and McDysan, D.E.},
  title = {A bandwidth constrained {QoS} routing algorithm},
  booktitle = { IEEE Workshop on High Performance Switching and Routing},
  year = {2001},
  pages = {380-384},
  organization = {IEEE}
}

@MISC{draft:mcastvpn,
  author = {Yasukawa, S. and Karuna, S. and Bandi, S. and Farrel, A.},
  title = {{BGP/MPLS} {{IP}} Multicast {VPNs}},
  howpublished = {{{I}nternet} Engineering Task Force ({IETF}), {{I}nternet} Draft},
  month = {February},
  year = {2005},
  note = {Work in progress}
}

@INPROCEEDINGS{yavatkar:mmedia,
  author = {Yavatkar, R. and Griffioen, J. and Sudan, M.},
  title = {A Reliable Dissemination Protocol for Interactive Collaborative Applications},
  booktitle = {Proceedings of {ACM} Multimedia},
  year = {1995},
  month = {November}
}

@INPROCEEDINGS{yavatkar:dissemination,
  author = {Yavatkar, R. and Manoj, L.},
  title = {Optimistic Strategies for Large-Scale Dissemination of Multimedia
	Information},
  booktitle = {ACM Multimedia},
  year = {1993},
  address = {Anaheim, California, USA},
  month = {August}
}

@ARTICLE{Yener97a,
  author = {Yener, B. and Ofek, Y. and Yung, M. },
  title = {Combinatorial design of congestion-free networks },
  journal = TON,
  year = {1997},
  optmonth = {Dec.},
  optnumber = {6},
  optpages = {989 - 1000},
  optvolume = {5}
}

@INPROCEEDINGS{ftsian,
  author = {B. Yi and C. Faloutsos},
  title = {Fast Time Sequence Indexing for Arbitrary Lp Norms},
  booktitle = {VLDB 2000}
}

@INPROCEEDINGS{mobihoc01:sar,
  author = {Seung Yi and Prasad Naldurg and Robin Kravets},
  title = {Security-Aware Ad Hoc Routing for Wireless Networks},
  booktitle = {Proceedings of the {ACM} Symposium on Mobile Ad Hoc Networking and
	Computing ({MobiHOC} 2001)},
  year = {2001},
  address = {Long Beach, CA},
  month = {Oct.},
  opturl = {citeseer.nj.nec.com/yi01securityaware.html}
}

@INPROCEEDINGS{yoon:arm,
  author = {Yoon, J. and Bestavros, A. and Matta, I.},
  title = {Adaptive reliable multicast},
  booktitle = {IEEE International Conference on Communications (ICC)},
  year = {2000},
  month = {June}
}

@ARTICLE{Younis03,
  author = {Younis,O. and Fahmy,S.},
  title = {Constraint-Based Routing in the {I}nternet: Basic Principles and
	Recent Research},
  journal = {IEEE Communications Surveys and Tutorials},
  year = {2003},
  volume = {5},
  pages = {2-13}
}

@INPROCEEDINGS{Yuan:two-constrained99,
  author = {Yuan, X.},
  title = {On the extended {Bellman-Ford} algorithm to solve two-constrained
	quality of service routing problems },
  booktitle = {Proceedings of the International Conference on Cmputer Communications
	and Networks},
  year = {1999},
  pages = {304 -310 },
  organization = {IEEE}
}

@ARTICLE{Yuan,
  author = {Yuan, X. and Liu, X.},
  title = {Heuristic Algorithms for Multi-Constrained Quality of Service Routing},
  journal = {{IEEE/ACM} Transactions on Networking},
  year = {2002},
  volume = {10},
  pages = {244-256},
  number = {2}
}

@INPROCEEDINGS{conf:Yuan,
  author = {Yuan, X. and Liu, X.},
  title = {Heuristic Algorithms for Multi-Constrained Quality of Service Routing},
  booktitle = {Proceedings of the INFOCOM 2001 Conference},
  year = {2001},
  volume = {2},
  pages = {844--853},
  address = {Anchorage, Alaska},
  month = {April},
  organization = {IEEE},
  optannote = {http://www.ieee-infocom.org/2001/},
  optnote = { }
}

@ARTICLE{Yun01,
  author = {Yun, K.Y.},
  title = {A terabit multiservice switch},
  journal = {IEEE Micro},
  year = {2001},
  volume = {21},
  pages = {58-70},
  number = {1},
  month = {Jan.-Feb.},
  optannote = {},
  optcrossref = {},
  optkey = {},
  optnote = {}
}

@INPROCEEDINGS{ssm:proxies,
  author = {Zappala, D. and Fabbri, A.},
  title = {Using {SSM} Proxies to Provide Efficient Mult{{IP}}le-Source Multicast
	Delivery},
  booktitle = {IEEE Globecom},
  year = {2001},
  address = {San Antonio, TX, USA},
  month = {November}
}

@MISC{zebra,
  author = {GNU Zebra},
  title = {www.zebra.org},
  opttype = {web},
  optyear = {2002}
}

@TECHREPORT{EricssonQoSreport99,
  author = {Martin van der Zee },
  title = {Quality of Service Routing -- State of the Art Report},
  institution = {Ericson},
  year = {1999},
  number = {1/0362-FCP NB 102 88 Uen},
  note = {http://searchpdf.adobe.com/proxies/0/9/25/62.html}
}
}

@ARTICLE{zegura97quantitative,
  author = {Ellen W. Zegura and Kenneth L. Calvert and Michael J. Donahoo},
  title = {A quantitative comparison of graph-based models for {{I}nternet} topology},
  journal = {IEEE\slash ACM Transactions on Networking},
  year = {1997},
  volume = {5},
  pages = {770--783},
  number = {6},
  url = {citeseer.ist.psu.edu/zegura97quantitative.html}
}

@INPROCEEDINGS{Zhang01b,
  author = {Zhang, G. and Mouftah, H.T.},
  title = {End-to-end QoS guarantees over {Diffserv} networks},
  booktitle = {Sixth IEEE Symposium on Computers and Communications},
  year = {2001},
  pages = {302-309},
  organization = {IEEE}
}

@INPROCEEDINGS{Zhang01,
  author = {Zhang, L. and Andrews, M. and Aiello, W. and Bhatt, S. and Krishnan,
	K.R.},
  title = {A performance comparison of competitive on-line routing and state-dependent
	routing},
  booktitle = {Global Telecommunications Conference (GLOBECOM)},
  year = {1997},
  volume = {3},
  pages = {1813-1819},
  organization = {IEEE}
}

@INPROCEEDINGS{conf:Zhang03,
  author = {Zhang, W. and Rao, R. and Guohong Cao and Kesidis, G.},
  title = {Secure routing in ad hoc networks and a related intrusion detection
	problem},
  booktitle = {MILCOM 2003},
  year = {2003},
  volume = {2},
  pages = {735 - 740},
  month = {13-16 Oct.},
  organization = {IEEE},
  file = {#F#}
}

@INPROCEEDINGS{ygz:sat,
  author = {Zhang, Y.},
  title = {Integrating Satellite Networks with {I}nternet Multicast Backbone
	(MBone over Satellite)},
  booktitle = {NASA Workshop on Satellite Networks: Architectures, Applications,
	and Technologies},
  year = {1998},
  address = {Cleveland, Ohio, USA},
  month = {June}
}

@INPROCEEDINGS{zhang00intrusion,
  author = {Zhang, Y. and Lee, W.},
  title = {Intrusion detection in wireless ad-hoc networks},
  booktitle = {Mobile Computing and Networking (ACM MobiCom)},
  year = {2000},
  pages = {275-283},
  opturl = {citeseer.nj.nec.com/zhang00intrusion.html}
}

@ARTICLE{rsvp,
  author = {Zhang, Z. and Deering, S. and Estrin, D. and Shenker, S. and Zappala,
	D.},
  title = {{RSVP}: A Resource ReSerVation Protocol},
  journal = {IEEE Network},
  year = {1993},
  month = {September}
}

@INPROCEEDINGS{conf:Zhao02,
  author = {Zhao, X. and Pei, D.; Wang, L. and Massey, D. and Mankin, A. and
	Wu, S.F. and Zhang, L.},
  title = {Detection of invalid routing announcement in the {I}nternet},
  booktitle = {Proceedings of the International Conference on Dependable Systems
	and Networks (DSN '02)},
  year = {2002},
  pages = {59--68},
  organization = {IEEE},
  optnote = {},
  optpublisher = {}
}

@INPROCEEDINGS{ZhST91,
  author = {Zhao, Z. and Panwar, S. and Towsley, D.},
  title = {Queueing Performance with Impatient Customers},
  booktitle = {Proceedigns of {IEEE INFOCOM}},
  year = {1991},
  pages = {400-409},
  address = {Bal Harbor, Florida, USA},
  month = {April}
}

@INPROCEEDINGS{Zheng:APPT03,
  author = {Zheng,Y.X. and Dou,W.H. and Tian,J. and Xiao,M.Y},
  title = {An Overview of Research on QoS Routing},
  booktitle = {Advanced Parallel Processing Technologies(APPT03)},
  year = {2003},
  pages = {387-397},
  publisher = {Springer LNCS(2834)}
}

@TECHREPORT{techreport-ton,
  author = {Zheng, Y.X. and Korkmaz, T. and Dou, W.H.},
  title = {Two Additive-Constrained Path Selection in the Presence of Inaccurate
	State Information},
  institution = {University of Texas at San Antonio},
  year = {2005},
  note = {\\ http://www.cs.utsa.edu/$\sim$korkmaz/yanxing/TR-TWO-ADD.pdf},
  booktitle = {Technical report},
  pages = {1-17}
}

@INPROCEEDINGS{Zheng:ICN05,
  author = {Zheng, Y.X. and Korkmaz, T. and Dou, W.H.},
  title = {Pareto Optimal based Partition Framework for Two Additive Constrained
	Path Selection},
  booktitle = {4th International Conference on Networking(ICN05)},
  year = {2005},
  publisher = {Springer LNCS},
  note = {to appear}
}

@TECHREPORT{Yanxing:MP-TACPA:report,
  author = {Zheng, Y.X. and Korkmaz, T. and Dou, W.H.},
  title = {Path Selection Subjected to Inaccurate State Information},
  year = {2004},
  note = {\\http://www.cs.utsa.edu/$\sim$korkmaz/yanxing/TR-MP-TACPA.pdf},
  booktitle = {technical report}
}

@TECHREPORT{Yanxing:POPF:report,
  author = {Zheng, Y.X. and Korkmaz, T. and Dou, W.H.},
  title = {Pareto Optimal based Partition Framework for Two Additive Constrained
	Path Selection},
  year = {2004},
  note = {\\ http://www.cs.utsa.edu/$\sim$korkmaz/yanxing/POPF.pdf},
  booktitle = {technical report}
}

@TECHREPORT{Yanxing:NM-MCP:report,
  author = {Zheng, Y.X. and Korkmaz, T. and Zhang, H. and Dou, W.H.},
  title = {Pre- and On-demand Computations along with a New Normal Measure},
  institution = {University of Texas at San Antonio},
  year = {2004},
  note = {\\ http://www.cs.utsa.edu/$\sim$korkmaz/yanxing/TR-NM-MCP.pdf},
  booktitle = {Technical report}
}

@INPROCEEDINGS{Zheng:INC04,
  author = {Zheng,Y.X. and Tian,J. and Liu,Z. and Dou,W.},
  title = {An Efficient Dynamic Weight Coefficient QoS Routing Algorithm},
  booktitle = {International Network Conference(INC04)},
  year = {2004},
  address = {UK}
}

@INPROCEEDINGS{Zhou98,
  author = {Zhou, J.},
  title = {A new distributed routing algorithm for supporting delay-sensitive
	applications},
  booktitle = { Proceedings of ICCT '98},
  year = {1998},
  pages = {S37-06(1-7)},
  month = {22-24 Oct.},
  organization = {IEEE},
  optannote = {We propose a new distributed delay-constrained unicast routing algorithm
	which can always find a delay-constrained path with small message
	complexity if such a path exists. At each network node, limited information
	about the network state is needed and only a small amount of computation
	is required. Simulation results show that the proposed algorithm
	has much better cost performance than the least delay path algorithm.}
}

@ARTICLE{Zhou99,
  author = {Zhou, L. and Haas, Z.J.},
  title = {Securing ad hoc networks},
  journal = {IEEE Network},
  year = {1999},
  volume = {13},
  pages = {24-30},
  number = {6},
  month = {Nov.-Dec.},
  file = {#F#}
}

@ARTICLE{zhou-2003,
  author = {Shi Zhou and Raul J. Mondragon},
  title = {The Rich-Club Phenomenon In The {I}nternet Topology},
  journal = {IEEE Communications Letters},
  year = {2003},
  volume = {8},
  pages = {180-182},
  url = {doi:10.1109/LCOMM.2004.823426}
}

@BOOK{zipf:dist,
  title = {Human Behavior and the Principle of Least Effort},
  publisher = {Addison-Wesley},
  year = {1949},
  author = {Zipf, G.},
  address = {Reading, MA}
}

@PROCEEDINGS{ACM-workshop2002,
  title = {ACM SIGCOMM Workshop on Computer Networking: Curriculum Designs and
	Educational Challenges},
  year = {2002},
  editor = {Kurose, J. },
  address = {Pittsburgh, PA, USA},
  note = {http://www-net.cs.umass.edu/workshop1.html},
  month = {August},
  optabstract = {},
  optisbn = {},
  optnumber = {},
  optorganization = {},
  optpublisher = {},
  optseries = {},
  optvolume = {}
}

@BOOK{book:Rosen00,
  title = {Handbook of discrete and combinatorial mathematics},
  publisher = {CRC Press},
  year = {2000},
  editor = {Rosen, K. H.},
  optnote = {QA164 .H36 2000 c.2}
}

@BOOK{book:Steenstrup95,
  title = {Routing in Communications Networks},
  publisher = {Prentice Hall},
  year = {1995},
  editor = {Steenstrup, M.},
  optnote = {UofA library: TK 5103.8 R68 1995 Science}
}

@MISC{AbileneBB,
  title = {Abilene - {V}isible {B}ackbone},
  howpublished = {http://pea.grnoc.iu.edu/Abilene/}
}

@MISC{akamai,
  title = {{Akamai Technologies, Inc.}},
  note = {http://www.akamai.com}
}

@MANUAL{ally:url,
  title = {ally tool},
  note = {http://www.cs.washington.edu/research/networking/rocketfuel/}
}

@MISC{BRITEwww,
  title = {{BRITE}: Boston university Representative {I}nternet Topology gEnerator},
  note = {www.cs.bu.edu/brite},
  key = {B}
}

@MANUAL{CSIMManual,
  title = {{CSIM} 18 Simulation Engine (c version)},
  organization = {Mesquite Software, Inc.},
  address = {3925 West Braker Lane Austin, TX 78759-5321},
  optnote = {info@mesquite.com}
}

@MANUAL{df,
  title = {{Digital Fountain Inc.}},
  note = {http://www.digitalfountain.com}
}

@MISC{dg,
  title = {{NSF} Digital Government Program},
  note = {http://www.digitalgovernment.org}
}

@MANUAL{dimes:url,
  title = {Dimes Project},
  note = {http://www.netdimes.org}
}


@MANUAL{ark:url,
  title = {Archipelago Measurement Infrastructure},
  note = {http://www.caida.org/projects/ark}
  }

@MANUAL{freebsd:url,
  title = {Free{BSD} {MB}one Information and Tools},
  note = {http://www.cs.ubc.ca/spider/mjmccut/freebsd.html}
}

@MISC{GateDwww,
  title = {Nexthop {GateD} {Products} },
  note = {www.nexthop.com},
  key = {N}
}

@MANUAL{geniProject,
  title = {Global Environment for Network Innovations ({GENI}) project},
  howpublished = {http://www.geni.net}
}

@MANUAL{IANA,
  title = {{I}nternet Assigned Numbers Authority},
  note = {http://www.iana.org/}
}

@MANUAL{IEEE802-11,
  title = {IEEE 802.11 General Info},
  address = {\\http://grouper.ieee.org/groups/802/11/main.html},
  file = {#f#},
  key = {IEEE}
}


@MANUAL{midar_tool:url,
  title = {midar tool},
  note = {http://www.caida.org/tools/measurement/midar/}
}

@MANUAL{ASM:url,
  title = {Autonomous System Mapper tool},
  note = {http://im.cse.unr.edu/}
}

@MANUAL{caida:BGPurl,
  title = {The Data Page for Comparative Analysis of the {I}nternet {AS}-Level Topologies},
  note = {http://www.caida.org/research/topology/as\_topo\_comparisons/}
}

@MANUAL{apnic:RIR,
  title = {Resource ranges by RIR},
  note = {http://www.apnic.net/publications/research-and-insights/ip-address-trends/by-rir}
}


@MANUAL{caida:ASurl,
  title = {Autonomous System Taxonomy Repository},
  note = {http://www.caida.org/data/active/as\_taxonomy/}
}


@MISC{INETwww,
  title = {{INET}: Inet Topology Generator },
  note = {http://topology.eecs.umich.edu/inet/},
  key = {I}
}

@MANUAL{IntelPro,
  title = {Intel PRO/Wireless 2200BG },
  address = {\\http://support.intel.com/support/wireless/wlan/},
  file = {#F#},
  key = {Intel}
}

@MANUAL{ipas:url,
  title = {IPAS Tool},
  note = {http://mna.nlanr.net/Software/IPAS/docs/index.html}
}

@MANUAL{iPlane:url,
  title = {iPlane},
  note = {http://iplane.cs.washington.edu/}
}

@MANUAL{ipmi:url,
  title = {{{IP}} Multicast Initiative ({IPMI}) Home Page},
  note = {http://www.ipmulticast.com/}
}

@MANUAL{iToM:url,
  title = {{iToM}: {I}nternet Topology Mapper},
  note = {http://itom.utdallas.edu}
}

@MANUAL{mbone:url,
  title = {{MB}one Home Page},
  note = {http://www.mbone.com/}
}

@MANUAL{mcasttech,
  title = {{Multicast Technologies Inc.}},
  note = {http://www.multicasttech.com}
}

@MANUAL{merit:url,
  title = {Merit's {MB}one Home Page},
  note = {http://www.merit.edu/$\sim$mbone/index/titles.html}
}

@MANUAL{necTool,
  title = {network cartographer (nec)},
  howpublished = {https://dpt-info.u-strasbg.fr/~magoni/nec/}
}

@MANUAL{nimi:url,
  title = {National {{I}nternet} Measurement Infrastructure (NIMI) Project},
  note = {http://www.ncne.nlanr.net/nimi/}
}

@MISC{ns2,
  title = {Network Simulator - ns2},
  note = {www.isi.edu/nsnam/ns},
  key = {N}
}

@MANUAL{planetlab:url,
  title = {PlanetLab Project},
  note = {http://www.planet-lab.org}
}

@MANUAL{rocketfuel:url,
  title = {Rocketfuel Project},
  note = {http://cs.washington.edu/research/networking/rocketfuel}
}

@MANUAL{Scriptroute:url,
  title = {Scriptroute facility},
  note = {http://www.scriptroute.org}
}

@MANUAL{shrimp:url,
  title = {PC-specific {MB}one Tools},
  note = {http://scrappy.cs.ucl.ac.uk/shrimp/update.html}
}

@MISC{smoothfunction1,
  title = {Smooth functions},
  note = {\\http://www.maths.adelaide.edu.au/pure/mmurray/dg\_hons/node4.html}
}

@MISC{smoothfunction2,
  title = {Smooth function},
  note = {http://mathworld.wolfram.com/SmoothFunction.html}
}

@MISC{SSF,
  title = {Scalable Simulation Framework {(SSF)}},
  note = {www.ssfnet.org},
  key = {S}
}

@MANUAL{XORP:url,
  title = {eXtensible Open Router Platform (XORP) Project},
  note = {http://www.xorp.org/}
}

@TECHREPORT{ReportNSF03,
  title = {Report of {NSF} Workshop on Fundamental Research in Networking},
  year = {2003},
  month = {April},
  note = {www.cs.virginia.edu/~jorg/workshop1},
  file = {#F#}
}

@MISC{Internet2-QoS-WG,
  title = {Internet2 {QoS} {W}orking {G}roup {C}harter},
  month = {February 13 },
  year = {2001},
  note = {http://www.internet2.edu/qos/wg},
  key = {{I}nternet}
}

@MISC{sans,
  title = {{SANS} Institute Resources. Egress Filtering},
  month = {February},
  year = {2000},
  note = {http://www.sans.org/y2k/egress.htm}
}


@BOOK{ScienceEduation,
  title = {Toward a Scientific Practice of Science Education},
  publisher = {Lawrence Erlbaum},
  year = {1990},
  author = {Andrea Disessa and Marjorie Gardner and James G. Greeno and Frederick
	Reif and Alan H. Schoenfeld and Elizabeth Stage},
  month = {July}
}


@article{Komurov09,
    author = {Komurov, Kakajan AND Gunes, Mehmet H. AND White, Michael A.},
    journal = {PLoS ONE},
    publisher = {Public Library of Science},
    title = {Fine-Scale Dissection of Functional Protein Network Organization by Statistical Network Analysis},
    year = {2009},
    month = {06},
    volume = {4},
    url = {http://dx.doi.org/10.1371%2Fjournal.pone.0006017},
    pages = {e6017},
    number = {6},
    doi = {10.1371/journal.pone.0006017}
}


@INPROCEEDINGS{BrelandCIBCB10,
  author = {Adrienne E. Breland and Mehmet H. Gunes and Karen A. Schlauch and Frederick C. Harris},
  title = {Mixing Patterns in a Global Influenza A Virus Network Using Whole Genome Comparisons},
  booktitle = {Computational Intelligence in Bioinformatics and Computational Biology (CIBCB 2010)},
  year = {2010},
  address = {Montreal, Canada},
  month = {May}
}


@INPROCEEDINGS{BrelandIWBNA10,
  author = {Adrienne E. Breland and Karen A. Schlauch and Mehmet H. Gunes and Frederick C. Harris},
  title = {Fast Graph Approaches to Measure Influenza Transmission Across Geographically Distributed Host Types},
  booktitle = {International Workshop on Graph Theoretic Approaches for Biological Network Analysis (IWBNA 2010)},
  year = {2010},
  address = {Niagara Falls, Canada},
  month = {Aug}
}


@ARTICLE{planet-Lab,
  author = {Brent Chun and David Culler and Timothy Roscoe and Andy Bavier and Larry Peterson and Mike Wawrzoniak and Mic Bowman},
  title = {{PlanetLab}: an overlay testbed for broad-coverage services},
  journal = {SIGCOMM Comput. Commun. Rev.},
  year = {2003},
  volume = {33},
  pages = {3--12},
  number = {3},
  address = {New York, NY, USA},
  issn = {0146-4833},
  publisher = {ACM Press}
}

       
