# Supplementary material for: Generation of 2-mode scale-free graphs for link-level internet topology modeling
Source: PLoS One. 2020 Nov 9;15(11):e0240100. doi: 10.1371/journal.pone.0240100 (PMC7652253; doi:10.1371/journal.pone.0240100)
Supplement: S1 File — (ZIP) [file pone.0240100.s001.zip › SubNetG_ revision/measurement.bib]

%
% LAST UPDATE DATE: 9/12/2005
%

@string{JSAC = "{IEEE} Journal on Selected Areas in Communications"}
@string{IEEESelected = JSAC}
@string{IEEETransOnCom = "{IEEE} Transactions on Computers"}
@string{INFOCOM93 = "Proceedings of the INFOCOM '93 Conference"}
@string{INFOCOM94 = "Proceedings of the INFOCOM '94 Conference"}
@string{INFOCOM95 = "Proceedings of the INFOCOM '95 Conference"}
@string{INFOCOM96 = "Proceedings of the INFOCOM '96 Conference"}
@string{INFOCOM97 = "Proceedings of the INFOCOM '97 Conference"}
@string{INFOCOM98 = "Proceedings of the INFOCOM '98 Conference"}
@string{INFOCOM99 = "Proceedings of the INFOCOM '99 Conference"}
@string{INFOCOM00 = "Proceedings of the INFOCOM 2000 Conference"}
@string{INFOCOM01 = "Proceedings of the INFOCOM 2001 Conference"}
@string{INFOCOM02 = "Proceedings of the INFOCOM 2002 Conference"}
@string{INFOCOM03 = "Proceedings of the INFOCOM 2003 Conference"}
@string{INFOCOM04 = "Proceedings of the INFOCOM 2004 Conference"}
@string{INFOCOM05 = "Proceedings of the INFOCOM 2005 Conference"}
@string{INFOCOM06 = "Proceedings of the INFOCOM 2006 Conference"}
@string{EJOR = "European Journal of Operational Research"}
@string{TON = "{IEEE/ACM} Transactions on Networking"}

@manual{iplane:alias,
   title = "iPlane Alias Cluster List",
   note = "http://iplane.cs.washington.edu/data/alias\_lists.txt"}


@manual{cheleby:url,
   title = "Cheleby: An Internet Topology Mapping System",
   note = "http://cheleby.cse.unr.edu/"}

@inproceedings{cheleby,
  author    = {Hakan Kardes and
               Mehmet Hadi Gunes and
               Talha Oz},
  title     = {Cheleby: A subnet-level internet topology mapping system},
  booktitle = {COMSNETS},
  year      = {2012},
  pages     = {1-10},
  ee        = {http://dx.doi.org/10.1109/COMSNETS.2012.6151326},
  bibsource = {DBLP, http://dblp.uni-trier.de}
}

@inproceedings{Almog08,
 author = {Almog, Anat and Goldberger, Jacob and Shavitt, Yuval},
 title = {Unifying Unknown Nodes in the Internet Graph Using Semisupervised Spectral Clustering},
 booktitle = {Proceedings of the 2008 IEEE International Conference on Data Mining Workshops},
 year = {2008},
 isbn = {978-0-7695-3503-6},
 pages = {174--183},
 numpages = {10},
 url = {http://portal.acm.org/citation.cfm?id=1490299.1490830},
 doi = {10.1109/ICDMW.2008.12},
 acmid = {1490830},
 publisher = {IEEE Computer Society},
 address = {Washington, DC, USA},
 keywords = {internet maps, semisupervised spectral clustering, anonymous nodes}
}


@article{EnginTozal2011658,
title = {Palmtree: An IP alias resolution algorithm with linear probing complexity},
journal = {Computer Communications},
volume = {34},
number = {5},
pages = {658 - 669},
year = {2011},
note = {Special Issue: Complex Networks},
issn = {0140-3664},
author = {M. Engin Tozal and Kamil Sarac}
}


@TECHREPORT{kapar,
  AUTHOR =       {Ken Keys},
  TITLE =        "IP Alias Resolution Techniques - version 1.1",
  note = "({2009-01-19})",
  INSTITUTION =  "Cooperative Association for Internet Data Analysis - CAIDA",
  month = "Dec",
  YEAR =         "2008"
}


@TECHREPORT{midar,
  AUTHOR =       {Ken Keys and Young Hyun and Matthew Luckie and K Claffy},
  TITLE =        {Internet-Scale IPv4 Alias Resolution with MIDAR: System Architecture},
  INSTITUTION =  {Cooperative Association for Internet Data Analysis - CAIDA},
  month = {May},
  YEAR =         {2011}
}


@inproceedings{Kardes10,
 author = {Kardes, Hakan and Gunes, Mehmet Hadi},
 title = {Structural Graph Indexing for Mining Complex Networks},
 booktitle = {Proceedings of the 2010 IEEE 30th International Conference on Distributed Computing Systems Workshops},
 series = {ICDCSW '10},
 year = {2010},
 isbn = {978-0-7695-4079-5},
 pages = {99--104},
 numpages = {6},
 publisher = {IEEE Computer Society},
 address = {Washington, DC, USA},
 keywords = {complex networks, graph indexing, graph mining, structural graph indexing}
}


@article{Gunes:2009a,
 author = {Gunes, Mehmet H. and Sarac, Kamil},
 title = {Resolving IP aliases in building traceroute-based internet maps},
 journal = {IEEE/ACM Trans. Netw.},
 volume = {17},
 issue = {6},
 month = {December},
 year = {2009},
 issn = {1063-6692},
 pages = {1738--1751},
 numpages = {14},
 publisher = {IEEE Press},
 address = {Piscataway, NJ, USA}
}

@TECHREPORT{TECHREPORT,
  AUTHOR =       "Korkmaz, T. and Sarac, K.",
  TITLE =        "Topology Sampling: Challenges and Solutions",
  note = "({UTDCS-09-06})",
  INSTITUTION =  "University of Texas at Dallas",
  month = "March",
  YEAR =         "2006"
}

@TECHREPORT{TR-CAD-05,
  AUTHOR =       "Cui, Y. and Korkmaz, T. and Wu, J.",
  TITLE =        "Distributed Precomputation of {QoS}-based Routes in the Converging {I}nternet",
  INSTITUTION =  "Tsinghua  University",
  YEAR =         "2005",
  note =         "\\www.cs.utsa.edu/$\sim$korkmaz/cui/tr-cad-05.pdf",
  file = F
}

%%%%%%%%%%%%% from CUI %%%%%%%%%%5
%  \bibitem{CuiJournalS} Y. Cui, J. P. Wu, K. Xu, et al.
%  Research on internetwork QoS routing algorithms: a survey.
%  Chinese Journal of Software, vol. 13, no. 11, 2065-2076, 2002.

@ARTICLE{CuiJournalS,
  AUTHOR =       "Cui, Y. and  Wu, J. P. and  Xu, K. and et al.",
  TITLE =        "Research on internetwork QoS routing algorithms: a survey.",
  JOURNAL =      "Chinese Journal of Software",
  YEAR =         "2002",
  volume =       "13",
  number =       "11",
  pages =        "2065-2076",
  file = F
}

%  \bibitem{A.Shaikh}  A.Shaikh, J. Rexford and K.Shin.
%  Efficient Precomputation of Quality-of-Service Routes.
%  In Proceedings of Workshop on Network
%  and Operating Systems Support for Audio and Video (NOSSDAV'98).
%  Cambride,England, July 1998.
@INPROCEEDINGS{A.Shaikh,
  AUTHOR =       "Shaikh, A. and Rexford, J. and Shin, K.",
  TITLE =        "Efficient Precomputation of Quality-of-Service Routes",
  BOOKTITLE =    "The Proceedings of Workshop on Network and Operating Systems Support for Audio and Video (NOSSDAV'98)",
  YEAR =         "1998",
  month = "July",
  NOpages =        "???",
  address =      " Cambride, England",
  file = F
}

%
%  \bibitem{P.Gupta}     P. Gupta and N. Mckeown. Algorithms for packet
%  classification. IEEE Network, 2001 March/April,pp.24-32.
@ARTICLE{P.Gupta,
  AUTHOR =       "Gupta, P. and  Mckeown, N.",
  TITLE =        "Algorithms for packet classification",
  JOURNAL =      "IEEE Network",
  YEAR =         "2001",
  NOvolume =       "",
  NOnumber =       "",
  pages =        "24-32",
  month =        "March/April",
  file = F
}

%
%  \bibitem{M.Kobayashi}  M. Kobayashi, T. Murase and A. Kuriyama. A Longest Prefix
%  Match Search Engine for Multi-Gigabit IP IEEE. ICC'00, 2000.
@INPROCEEDINGS{M.Kobayashi,
  AUTHOR =       "Kobayashi, M. and  Murase, T.  and Kuriyama, A.",
  TITLE =        "A Longest Prefix Match Search Engine for Multi-Gigabit IP ",
  BOOKTITLE =    "IEEE ICC'00",
  YEAR =         "2000",
  NOpages =        "???",
  file = F
}


@UNPUBLISHED{My:research-web-wcett,
  AUTHOR =       "Korkmaz, T.",
  TITLE =        "www.cs.utsa.edu/$\sim$korkmaz/research/wcett",
  file = F
}

@BOOK{handbook-math04,
  AUTHOR =       "Bronshtein, I.N. and Semendyayev, K.A. and Musiol, G. and Muehlig, H",
  TITLE =        "Handbook of Mathematics",
  PUBLISHER =    "Springer",
  YEAR =         "2004",
  edition =      "4th",
  file = F
}

@INPROCEEDINGS{MobiCom04:MultiRadio,
  AUTHOR =       "Draves, R. and Padhye, J. and Zill, B.",
  TITLE =        "Routing in Multi-Radio, Multi-Hop Wireless Mesh Networks",
  BOOKTITLE =    "Proceedings of the ACM MobiCom 2004",
  YEAR =         "2004",
  pages =        "114--128",
  file = F
}


@BOOK{book:sarndal05,
  AUTHOR =       "Sarndal, E.-K. and Lundstrom, S.",
  TITLE =        "Estimation in Surveys with Nonresponse",
  PUBLISHER =    "WILEY",
  YEAR =         "2005",
   source =       "UTSA lib",
  file = F
}

@BOOK{book:Cooklev04,
  AUTHOR =       "Cooklev, T.",
  TITLE =        "Wireless Communication Standards: {A} Study of {IEEE} 802.11$^{\mbox{TM}}$, 802.15$^{\mbox{TM}}$, and 802.16$^{\mbox{TM}}$",
  PUBLISHER =    "IEEE Press",
  YEAR =         "2004",
   source =       "I have it",
  file = F
}

@BOOK{book:Cook06,
  AUTHOR =       "Cook, D.J. and Holder, L.B.",
  TITLE =        "Mining graph data",
  PUBLISHER =    "John Wiley $\&$ Sons",
  YEAR =         "2006",
}


@ARTICLE{Issariyakul03,
  AUTHOR =       "Issariyakul, T. and  Hossain, E. and  Kim, D. I.",
  TITLE =        "Medium access control protocols for wireless mobile ad hoc networks: {I}ssues and approaches",
  JOURNAL =      "Wireless Communications And Mobile Computing",
  YEAR =         "2003",
  volume =       "3",
  OPTnumber =       "3",
  pages =        "935--958",
  OPTsource =       "wireless-communications-and-mobile.pdf (DOI: 10.1002/wcm.118)",
  file = F
}


@INPROCEEDINGS{conf:Choi03,
  AUTHOR =       "Choi, N. Seok, Y. and Choi, Y.",
  TITLE =        "Multi-channel {MAC} protocol for mobile ad hoc networks",
  BOOKTITLE =    "Proceedings of the IEEE 58th Vehicular Technology Conference (VTC 2003)",
  YEAR =         "2003",
  volume =       "2",
  pages =        "1379 - 1382 ",
  month =        "6-9 Oct.",
  file = F
}

@BOOK{rappaport96,
  AUTHOR =       "Rappaport, T. S.",
  TITLE =        "Wireless Communications: Principles \& Practice",
  PUBLISHER =    "Prentice Hall",
  YEAR =         "1996",
  file = F
}


@INPROCEEDINGS{conf:Cui03,
  AUTHOR =       "Yong Cui and Ke Xu and Jianping Wu and Zhongchao Yu and Youjian Zhao",
  TITLE =        "Multi-constrained routing based on simulated annealing Communications",
  BOOKTITLE =    "IEEE International Conference on Communications (ICC '03)",
  YEAR =         "2003",
  volume =       "3",
  pages =        "1718 -1722",
  month =        "11-15 May",
  file = F
}

@INPROCEEDINGS{conf:Shin03,
  AUTHOR =       "Shin, D. and Chong, E. K. P. and  Siegel, H.J.",
  TITLE =        " A multiconstraint QoS routing scheme using a modified Dijkstra's algorithm",
  BOOKTITLE =    "Proceedings of the Joint International Conference on Wireless LANs and Home Networks (ICWLHN 2002) and
Networking (ICN 2002)",
  YEAR =         "2002",
  pages =        "65--76",
  address = "Atlanta, Georgia",
  month =        "August 26--29",
  file = F
}

@INPROCEEDINGS{conf:Cheng02,
  AUTHOR =       "G. Cheng and N. Ansari",
  TITLE =        " On Multiple Additively Constrained Path Selection",
  BOOKTITLE =    "IEE Proc. Communications",
  YEAR =         "2002",
  pages =        "237-241",
  OPTvolume ="149",
  OPTnumber = "5",
  month =        "Oct",
  file = F
}

@Article{Younis03,
  author =   "Younis,O. and Fahmy,S.",
  title =    "Constraint-Based Routing in the {I}nternet: Basic Principles and Recent Research",
  OPTcrossref =  "",
  OPTkey =   "",
  journal =      "IEEE Communications Surveys and Tutorials",
  year =     "2003",
  volume =   "5",
  number =   "",
  pages =    "2-13",
  month =    "",
  OPTnote =      "",
  OPTannote =    ""
}

@TECHREPORT{ReportNSF03,
  OPTAUTHOR =       "",
  TITLE =        "Report of {NSF} Workshop on Fundamental Research in Networking",
  OPTINSTITUTION =  "",
  YEAR =         "2003",
  OPTtype =         "",
  OPTnumber =       "",
  OPTaddress =      "",
  month =        "April",
  note =         "www.cs.virginia.edu/~jorg/workshop1",
  OPTabstract =     "",
  OPTkeywords =     "",
  OPTsource =       "",
  file = F
}

@UNPUBLISHED{draft-irtf-Doria04,
  AUTHOR =       "Doria, A. and Davies, E. and Kastenholz",
  TITLE =        "Requirements for Inter-Domain Routing",
  NOTE =         "Network Working Group, {I}nternet-Draft",
  year =         "2004",
  month =        "July 19",
  source =       "draft-irtf-routing-reqs-03.txt",
  file = F
}


@UNPUBLISHED{KeyNote:SIGCOM2004,
  AUTHOR =       "Lam, S. S.",
  TITLE =        "Back to the Future Part 4: The {I}nternet",
  NOTE =         "ACM SIGCOMM 2004, Keynote address",
  year =         "2004",
  OPTmonth =        "",
  OPTabstract =     "",
  OPTkeywords =     "",
  source =       "\\http://www.acm.org/sigs/sigcomm/talks/lam-sigcomm04.pdf",
  file = F
}

@INPROCEEDINGS{infocom:mira00,
  AUTHOR =       "Kodialam, M. and Lakshman, T.V.",
  TITLE =        "Minimum interference routing with applications to {MPLS} traffic engineering",
  BOOKTITLE =    INFOCOM00,
  YEAR =         "2000",
  volume =       "2",
  pages =        "884 - 893",
  file = F
}


%%%% 2003 %%%%%%%%%%%%

@INPROCEEDINGS{conf:Calle03,
  AUTHOR =       "Calle, E. and Marzo, J.L. and Urra, A. and Vila, P.",
  TITLE =        "Enhancing MPLS QoS routing algorithms by using the network protection degree paradigm",
  BOOKTITLE =    "GLOBECOM '03",
  YEAR =         "2003",
  volume =       "6",
  pages =        "3053 - 3057",
  month =        "1-5 Dec",
  organization = "IEEE",
  file = F
}

@INPROCEEDINGS{conf:Kochkar03,
  AUTHOR =       "Kochkar, H. and Ikenaga, T. and Hori, Y. and Oie, Y.",
  TITLE =        "Multi-class {QoS} routing with multiple routing tables",
  BOOKTITLE =    "IEEE Pacific Rim Conference on Communications, Computers and signal Processing (PACRIM '03)",
  YEAR =         "2003",
  volume =       "1",
  pages =        "388 - 391",
  month =        "28-30 Aug.",
  organization = "IEEE",
  file = F
}

@INPROCEEDINGS{conf:icc:Lee03,
  AUTHOR =       "Lee, S.S. and Das, S. and Pau, G. and Gerla, M.",
  TITLE =        "A hierarchical multipath approach to {QoS} routing: performance and cost evaluation",
  BOOKTITLE =    "IEEE International Conference on Communications (ICC '03)",
  YEAR =         "2003",
  volume =       "1",
  pages =        "625 - 630 ",
  month =        "11-15 May",
  organization = "IEEE",
  file = F
}

@INPROCEEDINGS{conf:Mantar03,
  AUTHOR =       "Mantar, H.A. and Junseok Hwang and Chapin, S.J. and Okumus, I.",
  TITLE =        "A scalable and efficient inter-domain {QoS} routing architecture for DiffServ networks",
  BOOKTITLE =    "IFIP/IEEE Eighth International Symposium on Integrated Network Management",
  YEAR =         "2003",
  pages =        " 463 - 467",
  month =        "24-28 March",
  organization = "IEEE",
  file = F
}

@INPROCEEDINGS{conf:icc:Marzo03,
  AUTHOR =       "Marzo, J.L. and Calle, E. and Scoglio, C.  and Anjali, T.",
  TITLE =        "Adding QoS protection in order to enhance MPLS QoS routing",
  BOOKTITLE =    "IEEE International Conference on Communications (ICC '03)",
  YEAR =         "2003",
  volume =       "3",
  pages =        "1973 - 1977",
  month =        "11-15 May",
  organization = "IEEE",
  file = F
}

@INPROCEEDINGS{conf:icct:Shi03,
  AUTHOR =       "Ming-Hong, S. and Si-Bing, W. and  Ying-Cai, B.",
  TITLE =        "A bandwidth constrained QoS routing optimization algorithm",
  BOOKTITLE =    "International Conference on Communication Technology Proceedings (ICCT 2003)",
  YEAR =         "2003",
  volume =       "1",
  pages =        "491 - 494 ",
  month =        "9-11 April",
  organization = "IEEE",
  file = F
}

@INPROCEEDINGS{conf:Mishra03,
  AUTHOR =       "Mishra, R. and Sharma, V. and",
  TITLE =        "QoS routing in MPLS networks using active measurements",
  BOOKTITLE =    "Conference on Convergent Technologies for Asia-Pacific Region (TENCON 2003)",
  YEAR =         "2003",
  volume =       "1",
  pages =        "323 - 327",
  month =        "15-17 Oct.",
  organization = "IEEE",
  file = F
}


@INPROCEEDINGS{conf:ITI:Krile03,
  AUTHOR =       "Krile, S.",
  TITLE =        "Path-level congestion avoidance mechanisms in end-to-end QoS-routing",
  BOOKTITLE =    "roceedings of the 25th International Conference on Information Technology Interfaces  (ITI 2003)",
  YEAR =         "2003",
  pages =        "569 - 574",
  month =        "16-19 June",
  organization = "IEEE",
  file = F
}

@InProceedings{Cuiyong:infocom,
  author =   {Cui,Y. and Xu,K. and Wu,J.},
  title =    {Precomputation for Multi-constrained QoS Routing in High-speed Networks},
  booktitle =    INFOCOM03,
  OPTcrossref =  {},
  OPTkey =   {},
  pages =    {},
  year =     {2003},
  OPTeditor =    {},
  volume =   {},
  OPTnumber =    {},
  OPTseries =    {},
  OPTaddress =   {San Francisco},
  month =     {April},
  OPTorganization = {},
  OPTpublisher = {},
  OPTnote =      {},
  OPTannote =    {}
}

@INPROCEEDINGS{conf:infocom:Spitler03,
  AUTHOR =       "Spitler, S.L. and Lee, D.C.",
  TITLE =        "Integrating effective-bandwidth-based QoS routing and best effort routing",
  BOOKTITLE =    INFOCOM03,
  YEAR =         "2003",
  volume =       "2",
  pages =        "1446 - 1455",
  month =        "30 March-3 April",
  organization = "IEEE",
  file = F
}

@Article{ComMag:Marzo03,
  AUTHOR =       "Marzo, J.L. and Calle, E. and Scoglio, C. and Anjah, T.",
  TITLE =        "{QoS} online routing and {MPLS} multilevel protection: {A} survey",
  JOURNAL =    "IEEE Communications Magazine",
  YEAR =         "2003",
  volume =       "41",
  number = "10",
  pages =        "126 - 132",
  month =        "Oct.",
  organization = "IEEE",
  file = F
}


@Article{ComMag:Lu03,
  AUTHOR =       "Lu, H.-L. and Faynberg, I.",
  TITLE =        "An architectural framework for support of quality of service in packet networks",
  JOURNAL =    "IEEE Communications Magazine",
  YEAR =         "2003",
  volume =       "41",
  number = "6",
  pages =        "98 - 105",
  month =        "June",
  organization = "IEEE",
  file = F
}


@INPROCEEDINGS{conf:Krile03,
  AUTHOR =       "Krile, S.",
  TITLE =        "Constraint-based path selection for new SLA acceptance",
  BOOKTITLE =    "Joint First Workshop on Mobile Future and Symposium on Trends in Communications (SympoTIC '03)",
  YEAR =         "2003",
  pages =        "67 - 70",
  month =        "26-28 Oct.",
  organization = "IEEE",
  file = F
}


%%%% 2004 %%%%%%%%%%%%


@INPROCEEDINGS{conf:lanman:wei04,
  AUTHOR =       "Wei, W. and   Zeng, Q. and  Wei, H. and  Yu, H.",
  TITLE =        "Integrated survivable QoS routing in metro IP/WDM networks",
  BOOKTITLE =    "The 13th IEEE Workshop on Local and Metropolitan Area Networks (LANMAN 2004)",
  YEAR =         "2004",
  pages =        "75 - 80",
  month =        "25-28 April",
  organization = "IEEE",
  file = F
}

@INPROCEEDINGS{conf:Lin04,
  AUTHOR =       "Lin, X. and Shroff, N.B.",
  TITLE =        "An optimization based approach for QoS routing in high-bandwidth networks",
  BOOKTITLE =    INFOCOM04,
  YEAR =         "2004",
  volume = "1",
  pages =        "716 - 726",
  month =        "7-11 March",
  organization = "IEEE",
  file = F
}


@INPROCEEDINGS{conf:Xiao04,
  AUTHOR =       "Wendong Xiao; Boon Hee Soong; Choi Look Law; Yong Liang Guan",
  TITLE =        "Evaluation of heuristic path selection algorithms for multi-constrained QoS routing",
  BOOKTITLE =    "IEEE International Conference on Networking, Sensing and Control",
  YEAR =         "2004",
    volume = "1",
  pages =        "112 - 116",
  month =        "March 21-23",
  organization = "IEEE",
  file = F
}

@INPROCEEDINGS{conf:icc:Khadivi04,
  AUTHOR =       "Khadivi, P. and Samavi, S. and Todd, T.D. and Saidi, H.",
  TITLE =        "Multi-constraint QoS routing using a new single mixed metric ",
  BOOKTITLE =    "IEEE International Conference on Communications",
  YEAR =         "2004",
    volume = "4",
  pages =        "2042 - 2046",
  month =        " 20-24 June",
  organization = "IEEE",
  file = F
}

@INPROCEEDINGS{conf:qshine:Xiao04,
  AUTHOR =       "Ying Xiao and Thulasiraman, K. and Guoliang Xue",
  TITLE =        "The Primal Simplex Approach to the QoS Routing Problem",
  BOOKTITLE =    "First International Conference on Quality of Service in Heterogeneous Wired/Wireless Networks (QSHINE 2004)",
  YEAR =         "2004",
  pages =        "120 - 129",
  month =        "18-20 Oct.",
  organization = "IEEE",
  file = F
}

@INPROCEEDINGS{conf:icc:Capone04,
  AUTHOR =       "Capone, A. and  Martigno, F.",
  TITLE =        "Analysis of dynamic QoS routing algorithms for MPLS networks",
  BOOKTITLE =    "IEEE International Conference on Communications",
  YEAR =         "2004",
    volume = "2",
  pages =        "1192 - 1196",
  month =        "20-24 June",
  organization = "IEEE",
  file = F
}

@INPROCEEDINGS{conf:icc:Bagula04,
  AUTHOR =       "Bagula, A.B. and Botha, M. and Krzesinski, A.E.",
  TITLE =        "Online traffic engineering: the least interference optimization algorithm",
  BOOKTITLE =    "IEEE International Conference on Communications",
  YEAR =         "2004",
    volume = "2",
  pages =        "1232 - 1236",
  month =        "20-24 June",
  organization = "IEEE",
  file = F
}


@ARTICLE{JSAC:Xiao04,
  AUTHOR =       "Xiao, L.  Wang, J. and  Lui, K.-S.  and Nahrstedt, K.",
  TITLE =        "Advertising interdomain QoS routing information",
  JOURNAL =      "IEEE Journal on Selected Areas in Communications",
  YEAR =         "2004",
  volume =       "22",
  number =       "10",
  pages =        "1949 - 1964",
  file = F
}


%%%%%%%%%%% MY PUblications %%%%%%%%%%%%%%%%%%%%%

@InProceedings{My:ITWF-prj,
  author =   "Turgay Korkmaz (PI)",
  title =    "Collaborative Research: A Three-Pronged Strategy Integrating Research
and Education to Increase the Participation of Women and Minorities in
ITWF"
}

@PhdThesis{KorkmazPhD,
  author =   {Korkmaz, T.},
  title =    {{QoS} Routing in Packet Networks},
  school =   {The University of Arizona},
  year =     {2001},
  OPTkey =   {},
  type =     {Dissertation},
  OPTaddress =   {},
  OPTmonth =     {},
  OPTnote =      {},
  OPTannote =    {}
}

%%%%%%%%% BOOK CHAPTER %%%%%%%%%%%%%%
@INCOLLECTION{My:BookChapter,
  AUTHOR =       "Van Mieghem, P. (ed.) and Kuipers, F.A. and  Korkmaz, T. and  Krunz, M. and  Curado, M. and  Monteiro, E. and Masip-Bruin, X.  and Sol�-Pareta, J.  and  S�nchez-L�pez, S.",
  TITLE =        "Quality of Service Routing",
  BOOKTITLE =    "Quality of Future {I}nternet Services",
  PUBLISHER =    "Springer LNCS 2856",
  YEAR =         "2003",
  editor =       "Smirnov et al.",
  chapter =      "3",
  pages =        "80-117",
  file = F
}

%%%%%%%%%%%% MY JOURNALS %%%%%%%%%%%%%%%%
@Article{MyJ:comnet04,
  author =   "Korkmaz, T. and Krunz, M. and Guntaka, J.",
  title =    "OSPF-Based Hybrid Approach for Scalable Dissemination of QoS Parameters",
  journal =      {Computer Networks Journal},
  year =     {2004},
  OPTkey =   {},
  volume =   {46},
  number =   {2},
  pages =    {273--293},
  OPTmonth =     {},
  OPTnote =      {(accepted for publication)},
  OPTannote =    {}
}

@Article{My:Network:Kuipers04,
  author =  "Kuipers, F.A. and Korkmaz, T. and Krunz, M. and Van Mieghem, P.",
  title = "Performance Evaluation of Constraint-based Path Selection Algorithms",
  journal =      {IEEE Network},
  year =     {2004},
  OPTkey =   {},
  volume =   {18},
  number =   {5},
  pages =    {16--23},
  month =    {Sept/Oct},
  OPTnote =  "(to appear)",
  OPTurl       = "\\http://wwwtvs.et.tudelft.nl/people/fernando/papers/TRreviewqosalg.pdf",
  OPTannote =    {}
}


@Article{TOM:Korkmaz03,
  author =   "Korkmaz, T. and Krunz, M.",
  title =    "Routing multimedia traffic with {QoS} guarantees",
  journal =      {IEEE Transactions on Multimedia},
  year =     {2003},
  OPTkey =   {},
  volume =   {5},
  number =   {3},
  pages =    {429-443},
  month =    {Sept.},
  OPTnote =      {(to appear)},
  OPTannote =    {}
}
@Article{TON:Korkmaz03,
  author =   "Korkmaz, T. and Krunz, M.",
  title =    "Bandwidth-Delay Constrained Path Selection Under Inaccurate State Information",
  journal =      {IEEE/ACM Transactions on Networking (ToN)},  number =   {3},
  pages =    {384-398},
  month =    {June},
  OPTnote =      {(to appear)},
  OPTannote =    {}
}
@Article{My:ComMag:Kuipers02,
  author =  "Kuipers, F.A. and Van Mieghem, P. and Korkmaz, T. and Krunz, M.",
  title = "An Overview of Constraint-Based Path Selection Algorithms for QoS Routing",
  journal =      {IEEE Communications Magazine},
  year =     {2002},
  OPTkey =   {},
  volume =   {40},
  number =   {12},
  pages =    {50--55},
  month =    {Dec.},
  OPTnote =         "\\http://wwwtvs.et.tudelft.nl/people/fernando/papers/TRreviewqosalg.pdf",
  OPTannote =    {}
}
@Article{MyJ:comcom02,
  author =   "Korkmaz, T. and Krunz, M. and Tragoudas, S.",
  title =    "An Efficient Algorithm for Finding a Path Subject to Two Additive Constraints",
  journal =      {Computer Communications Journal},
  year =     {2002},
  OPTkey =   {},
  volume =   {25},
  number =   {3},
  pages =    {225-238},
  OPTmonth =     {},
  OPTnote =      {(accepted for publication)},
  OPTannote =    {}
}

@Article{MyJ:comnet01,
  author =   "Korkmaz, T. and Krunz, M.",
  title =    "A Randomized Algorithm for Finding a Path Subject to Multiple {QoS} Constraints",
  journal =      {Computer Networks Journal},
  year =     {2001},
  OPTkey =   {},
  volume =   {36},
  number =   {2-3},
  pages =    {251--268},
  OPTmonth =     {},
  OPTnote =      {(accepted for publication)},
  OPTannote =    {}
}

@Article{MyJ:tomacs00,
  author =   "Korkmaz, T. and Krunz, M.",
  title =    "Source-Oriented Topology Aggregation with Multiple {QoS} Parameters in Hierarchical
                  Networks",
  journal =      {The ACM Transactions on Modeling and Computer Simulation (TOMACS)},
  year =     {2000},
  OPTkey =   {},
  volume =   {10},
  number =   {4},
  pages =    {295--325},
  month =    {Oct.},
  OPTnote =      {online http://www.acm.org},
  OPTannote =    {}
}


%%%%%%%%%% MY CONFERENCES %%%%%%%%%%%%%%%55
@InProceedings{My:ITCC05,
  author =   "Korkmaz, T. ",
  title =    "Verifying Physical Presence of Neighbors against Replay-based Attacks  in Wireless Ad Hoc Networks",
  OPTcrossref =  "",
  OPTkey =   "",
  OPTeditor =    "",
  OPTvolume =   "",
  OPTnumber =    "",
  OPTseries =    "",
  OPTpages =    "",
  booktitle = "Proceedings of the ITTC 2005 Conference",
  year =     "2005",
  organization = "IEEE",
  OPTpublisher = "",
  address =   "Las vegas, NV",
  month =    "April 4-6",
  note =      "(to appear)",
  OPTannote =    ""
}
@InProceedings{My:Globecom04,
  author =   "Korkmaz, T.  and Guntaka, J.",
  title =    "State-path decoupled {QoS}-based routing framework",
  OPTcrossref =  "",
  OPTkey =   "",
  OPTeditor =    "",
  OPTvolume =   "",
  OPTnumber =    "",
  OPTseries =    "",
  pages =    "(GI07-7) 1-5",
  booktitle = "Proceedings of the IEEE GLOBECOM '04 Conference",
  year =     "2004",
  organization = "IEEE",
  OPTpublisher = "",
  address =   "Dallas, TX",
  month =    "Nov 29 - Dec 3",
  OPTnote =      "(to appear)",
  OPTannote =    ""
}

@InProceedings{My:icccn04:Ahuja04,
  author =   "Ahuja, S. S. and Korkmaz, T. and Krunz, M.",
  title =    "Minimizing the Differential Delay for Virtually Concatenated Ethernet Over SONET Systems",
  OPTcrossref =  "",
  OPTkey =   "",
  OPTeditor =    "",
  OPTvolume =   "",
  OPTnumber =    "",
  OPTseries =    "",
  OPTpages =    "",
  booktitle = "Proceedings of the ICCCN 2004 Conference",
  year =     "2004",
  OPTorganization = "",
  OPTpublisher = "",
  address =   "Chicago, IL",
  month =    "October 11-13",
  OPTnote =      "",
  OPTannote =    ""
}
@InProceedings{My:Globecom02,
  author =   "Korkmaz, T. and Krunz, M.",
  title =    "Hybrid Flooding and Tree-based Broadcasting for Reliable and Efficient Link-state Dissemination",
  OPTcrossref =  "",
  OPTkey =   "",
  OPTeditor =    "",
  volume =   "3",
  OPTnumber =    "",
  OPTseries =    "",
  pages =    "2400-2404",
  booktitle = "Proceedings of the IEEE GLOBECOM '02 Conference -
      High-Speed Networks Symposium",
  year =     "2002",
  OPTorganization = "",
  OPTpublisher = "",
  OPTaddress =   "",
  month =    "Nov.",
  OPTnote =      "(appear to GLOBECOM 2002)",
  OPTannote =    ""
}
@InProceedings{My:Infocom01,
  author =   "Korkmaz, T. and Krunz, M.",
  title =    "Multi-Constrained Optimal Path Selection",
  OPTcrossref =  "",
  OPTkey =       "",
  OPTeditor =    "",
  volume =       "2",
  OPTnumber =    "",
  OPTseries =    "",
  pages =        "834--843",
  booktitle =  INFOCOM01,
  year =         "2001",
  organization = "IEEE",
  OPTpublisher = "",
  address =   "Anchorage, Alaska",
  month =        "April",
  OPTnote =      "(accepted for publication)",
  OPTannote =    "http://www.ieee-infocom.org/2001/"
}

@InProceedings{My:Sigmetrics00,
  author =   "Korkmaz, T. and Krunz, M. and Tragoudas, S.",
  title =    "An Efficient Algorithm for Finding a Path Subject to Two Additive Constraints",
  OPTcrossref =  "",
  OPTkey =       "",
  OPTeditor =    "",
  volume =       "1",
  OPTnumber =    "",
  OPTseries =    "",
  pages =        "318-327",
  booktitle = "Proceedings of the ACM SIGMETRICS '00 Conference",
  year =         "2000",
  OPTorganization = "",
  OPTpublisher = "",
  OPTaddress =   "Santa Clara, CA",
  month =        "June",
  OPTnote =      "(also submitted Computer Communications)",
  OPTannote =    ""
}

@InProceedings{My:Globecom99,
  author =   "Korkmaz, T. and Krunz, M.",
  title =    "A Randomized Algorithm for Finding a Path Subject to Multiple {QoS} Constraints",
  OPTcrossref =  "",
  OPTkey =   "",
  OPTeditor =    "",
  volume =   "3",
  OPTnumber =    "",
  OPTseries =    "",
  pages =    "1694 - 1698",
  booktitle = "Proceedings of the IEEE GLOBECOM '99 Conference -
     Symposium on Global {I}nternet: Application and Technology",
  year =     "1999",
  OPTorganization = "",
  OPTpublisher = "",
  OPTaddress =   "",
  month =    "Dec.",
  OPTnote =      "(appear to GLOBECOM99)",
  OPTannote =    ""
}

@InProceedings{My:IWQoS99,
  author =   "Korkmaz, T. and Krunz, M.",
  title =    "Source-Oriented Topology Aggregation with Multiple {QoS} Parameters in Hierarchical {ATM} Networks",
  OPTcrossref =  "",
  OPTkey =   "",
  OPTeditor =    "",
  OPTvolume =    "",
  OPTnumber =    "",
  OPTseries =    "",
  pages =    "137-146",
  booktitle = "Seventh International Workshop on Quality of Service (IWQoS '99)",
  year =     "1999",
  organization = "IEEE",
  OPTpublisher = "",
  address =      "London, England",
  month =    "May 31 - June 4",
  OPTnote =      "",
  OPTannote =    ""
}

%%%%%%%%%%%% MY TECH REPORTS %%%%%%%%%%%%%%%%
@TechReport{My:TopologyAggTR,
  author =   "Korkmaz, T. and Krunz, M.",
  title =    "Source-Oriented Topology Aggregation with Multiple {QoS} Parameters in Hierarchical ATM Networks",
  institution =  "University of Arizona, Dept. of ECE",
  year =     "1999",
  OPTcrossref =  "",
  OPTkey =   "",
  OPTtype =      "",
  number =   "CENG-TR-98-117",
  OPTaddress =   "",
  OPTmonth =     "",
  OPTnote =      "(available online at http://www.ece.arizona.edu/$\sim$krunz)",
  OPTannote =    ""
}
@TechReport{My:RandomTR,
  author =   "Korkmaz, T. and Krunz, M.",
  title =    "A Randomized Algorithm for Finding a Path Subject to Multiple {QoS} Constraints",
  institution =  "University of Arizona, Dept. of ECE",
  year =     "1999",
  OPTcrossref =  "",
  OPTkey =   "",
  OPTtype =      "",
  number =   "CENG-TR-99-02",
  OPTaddress =   "",
  month =    "January",
  OPTnote =      "(available online at http://www.ece.arizona.edu/$\sim$krunz)",
  OPTannote =    ""
}

@article{canbazcomparative,
  title={Comparative Analysis of Internet Topology Data sets},
  author={Canbaz, M Abdullah and Thom, Jay and Gunes, Mehmet Hadi}
}

@inproceedings{canbaz2017pathstability,
  title={Analysis of path stability within autonomous systems},
  author={Canbaz, M Abdullah and Bakhshaliyev, Khalid and Gunes, Mehmet Hadi},
  booktitle={Measurement and Networking (M\&N), 2017 IEEE International Workshop on},
  pages={1--6},
  year={2017},
  organization={IEEE}
}


@article{Bakhshaliyev2019pathstability,
  title={Investigating Characteristics of Internet Paths},
  author={Bakhshaliyev, Khalid and Canbaz, M Abdullah and Gunes, Mehmet Hadi},
  booktitle={ACM Transactions on Modeling and Performance Evaluation of Computing System (TOMPECS)},
  year={2019},
  organization={ACM}
}


%%%%%%%%% BOOKS %%%%%%%%%%%%%%%%%%%


@InCollection{book:Klein,
  author =   {Klein, P. N. and Young, N. E.},
  editor =   {Atallah, M. J.},
  title =    {Approximation Algorithms for {NP}-Hard Optimization Problems},
  booktitle =    {Algorithms and Theory of Computation Handbook},
  OPTcrossref =  {},
  OPTkey =   {},
  pages =    {34.1--34.19},
  publisher = {CRC Press},
  year =     {1999},
  chapter =      {34},
  OPTannote =    {},
  file = F
}

@InBook{inbook:Klein,
  author =   {Klein, P. N. and Young, N. E.},
  editor =   {},
  title =    {Approximation Algorithms for {NP}-Hard Optimization Problems},
  chapter =      {34},
  publisher =    {},
  year =     {},
  OPTkey =   {},
  OPTvolume =    {},
  OPTnumber =    {},
  OPTseries =    {},
  OPTtype =      {},
  OPTaddress =   {},
  OPTedition =   {},
  OPTmonth =     {},
  pages =    {34.1 -- 34.19},
  OPTnote =      {},
  OPTannote =    {}
}

@BOOK{book:scheaffer86,
  AUTHOR =       "Scheaffer, R.L. and Mendenhall, W. and Ott, L.",
  TITLE =        "Elementary Survey Sampling",
  PUBLISHER =    "Duxbury Press",
  YEAR =         "1986",
    edition =      {Third},
  OPTannote =    {UTSA lib}
}

@BOOK{book:chaudhuri05,
  AUTHOR =       "Chaudhuri, A. and Stenger, H.",
  TITLE =        "Survey Sampling: Theory and Methods",
  PUBLISHER =    "Chapman \& Hall/CRC",
    edition =      {Second},
  YEAR =         "2005",
  OPTannote =    {UTSA lib}
}

@BOOK{book:editor-Bornholdt03,
  AUTHOR =       "Bornholdt, S. and Schuster, H.G. (Eds.)",
  TITLE =        "Handbook of Graphs and Networks: From the Genome to the {I}nternet",
  PUBLISHER =    "Wilwy-VCH",
  YEAR =         "2003",
  OPTannote =    {I have it}
}

@BOOK{book:IPconverge,
  AUTHOR =       "Muller, N. J.",
  TITLE =        "{IP} Convergence: The Next Revolution in Telecommunications",
  PUBLISHER =    "Artech House",
  YEAR =         "2000",
  OPTannote =    {UTSA lib}
}
@Book{book:Vegesna01,
  author =   {Vegesna, S.},
  title =    {IP Quality of Service},
  publisher =    {Cisco Press},
  year =     {2001},
  OPTannote =    {I have this book}
}
@Book{book:Bazaraa93,
  author =   {Bazaraa, M. S. and  Sherali, H. D. and
      Shetty, C. M.  },
  title =    {Nonlinear Programming: Theory And Algorithms },
  publisher =    {New York: Wiley},
  year =     {1993},
  edition =      {second},
  OPTnote =      {UofA library: T57.8 .B39 1993  Science},
  OPTannote =    {}
}
@Book{book:Oodan97,
  author =   {Oodan, A. P. and Ward, K. E. and Mullee, A.W.},
  title =    {Quality of Service in Telecommunications},
  publisher =    {IEE},
  year =     {1997},
  OPTnote =      {UofA library: TK 5102.5 O63 1997 Science},
  OPTannote =    {}
}
@Book{book:Wang01,
  author =   {Wang, Z.},
  title =    {{I}nternet QoS: Architectures and Mechanisms for Quality of Service},
  publisher =    {Morgan Kaufman Publishers},
  year =     {2001},
  OPTannote =    {I have this book}
}
@Book{book:Ferguson98,
  author =   {Ferguson, P. and  Huston, G.},
  title =    {Quality of service: Delivering QoS on the {I}nternet and in corporate networks},
  publisher =    {New York: Wiley},
  year =     {1998},
  OPTannote =    {TK5105.875.I57 F47 1998}
}

@Book{book:McDysan00,
  author =   {McDysan, D. E.},
  title =    {QoS \& traffic management in IP \& ATM networks },
  publisher =    {McGraw-Hill},
  year =     {2000},
  OPTannote =    {0071349596 55.00}
}

@Book{book:Allen90,
  author =   {Allen, A. O.},
  title =    {Probability, Statistics, and Queueing Theory with
Computer Science Applications},
  publisher =    {Academic Press},
  year =     {1990},
  edition =      {Second},
  OPTnote =      {I have this book },
  OPTannote =    {}
}
@Book{book:Lawler76,
  author =   {Lawler, E. L.},
  ALTeditor =    {},
  title =    {Combinatorial optimization: networks and matroids},
  publisher =    {New York: Holt, Rinehart and Winston},
  year =     {1976},
  OPTkey =   {},
  OPTvolume =    {},
  OPTnumber =    {},
  OPTseries =    {},
  OPTaddress =   {},
  OPTedition =   {},
  OPTmonth =     {},
  OPTnote =      { QA402.5 .L39 },
  OPTannote =    {}
}

@Book{book:Papoulis91,
  author =   {Papoulis, A.},
  title =    {Probability, random variables, stochastic processes},
  publisher =    {McGraw-Hill},
  year =     {1991},
  OPTkey =   {},
  OPTvolume =    {},
  OPTnumber =    {},
  OPTseries =    {},
  OPTaddress =   {},
  edition =      {third},
  OPTmonth =     {},
  OPTnote =      {},
  OPTannote =    {}
}

@Book{book:Rosen00,
  ALTauthor =    {},
  editor =   {Rosen, K. H.},
  title =    {Handbook of discrete and combinatorial mathematics},
  publisher =    {CRC Press},
  year =     {2000},
  OPTnote =      {QA164 .H36 2000 c.2},
  OPTannote =    {}
}
@Book{book:Buckley90,
  author =   {Buckley, F. and Harary, F.},
  title =    {Distance in Graphs},
  publisher =    {Addison Wesley},
  year =     {1990},
  OPTnote =      {QA 166 B83 1990 },
  OPTannote =    {}
}

@Book{book:Perkins01,
  author =   {Perkins (ed), C.E.},
  title =    {Ad hoc networking},
  publisher =    {Addison Wesley},
  year =     {2001},
  OPTnote =      {QA 166 B83 1990 },
  OPTannote =    {}
}
@Book{book:Cassandras93,
  author =   {Cassandras, C. G.},
  title =    {Discrete Event Systems: Modeling and Performance Analysis},
  publisher =    {Aksen Associates},
  year =     {1993},
  OPTnote =      {I have it },
  OPTannote =    {}
}
@Book{book:Minoli99,
  author =   {Minoli, D. and   Schmidt, A.   },
  title =    {{I}nternet architectures},
  publisher =    {Wiley},
  year =     {1999},
  OPTnote =      {UofA library:  TK5105.875.I57 M55723 1999 },
  OPTannote =    {}
}
@Book{book:Halabi97,
  author =   {Halabi, B. },
  title =    {{I}nternet routing architectures},
  publisher =    {Cisco Press},
  year =     {1997},
  OPTnote =      {UofA library:  TK5105.875.I57 H35 1997},
  OPTannote =    {}
}
@Book{book:Steenstrup95,
  ALTauthor =    {},
  editor =   {Steenstrup, M.},
  title =    {Routing in Communications Networks},
  publisher =    {Prentice Hall},
  year =     {1995},
  OPTnote =      {UofA library: TK 5103.8 R68 1995 Science},
  OPTannote =    {}
}

@InCollection{inbook:moy95,
  author =   {Moy, J.},
  title =    {Link-State Routing},
  booktitle =    {Routing in Communications Networks},
  OPTcrossref =  {},
  OPTkey =   {},
  pages =    {135-157},
  publisher =    {Prentice Hall},
  year =     {1995},
  editor =   {Steenstrup, M.},
  chapter =      {5}
}

@Book{book:Moy98,
  author =   {Moy, J. T.},
  ALTeditor =    {},
  title =    {{OSPF}: Anotomy of an {I}nternet Routing Protocol},
  publisher =    {Addison Wesley},
  year =     {1998},
  OPTnote =      {},
  OPTannote =    {}
}

@Book{book:Moy2000,
  author =       {Moy, J. T.},
  title =        {{OSPF}: Complete Implementation (with {CD-ROM})},
  publisher =    {Addison Wesley},
  year =         {2000},
  OPTnote =      {},
  OPTannote =    {}
}

@Book{book:Bertsekas92,
  author =   {Bertsekas, D.},
  title =    {Data networks},
  publisher =    {Prentice Hall, Inc.},
  year =     {1992},
  OPTnote =      {TK5105 .B478 1992, I have old version},
  OPTannote =    {}
}
@Book{book:Raghavan98,
  author =   {Raghavan, S. V. and Tripathi, S. K.},
  title =    {Networked Multimedia Systems: Concepts, Architecture,
                  and Design},
  publisher =    {Prentice Hall, Inc.},
  year =     {1998},
  OPTnote =      {},
  OPTannote =    {}
}
@Book{Ahuja93,
  author =   "Ahuja, R. K. and Magnanti, T. L. and Orlin, J. B.",
  title =    "Network Flows: Theory, Algorithms, and Applications",
  publisher =    "Prentice Hall, Inc.",
  year =     "1993",
  OPTnote =      "",
  OPTannote =    ""
}
@Book{Comer95,
  author =   "Comer, D. E.",
  title =    "Internetworking with {TCP/IP}",
  publisher =    "Prentice Hall, Inc.",
  year =     "1995",
  volume =   "I",
  OPTnumber =    "",
  edition =      "third",
  OPTnote =      "",
  OPTannote =    ""
}
@Book{Cormen96,
  author =   "Cormen, T. H. and Leiserson, C. E. and Rivest, R. L.",
  title =    "Introduction to Algorithms",
  publisher =    "The MIT press and McGraw-Hill book company",
  year =     "1996",
  OPTseries =    "The {MIT} electrical engineering and computer
          science series",
  edition =      "Sixteenth",
  OPTnote =      "",
  OPTannote =    ""
}
@Book{Garey79,
  author =   "Garey, M. R. and Johnson, D. S.",
  title =    "Computers and Intractability, A Guide to the Theory
          of {NP}-Completeness",
  publisher =    "Freeman, San Francisco",
  year =     "1979",
  OPTnote =      "",
  OPTannote =    ""
}
@Book{Hochbaum97,
  author =   "Hochbaum, D. S.",
  title =    "Approximation Algorithms for {NP}-Hard Problems",
  publisher =    "International Thomson Publishing (ITP)",
  year =     "1997",
  OPTnote =      "",
  OPTannote =    ""
}
@Book{Huitema95,
  author =   "Huitema, C.",
  title =    "Routing in the {I}nternet",
  publisher =    "Prentice Hall, Inc.",
  year =     "1995",
  OPTcrossref =  "",
  OPTnote =      "",
  OPTannote =    ""
}


@Book{book:Stallings02e2,
  author =   "Stallings, W.",
  title =    "High-Speed Networks and Internets: Performance and Quality of Service",
  publisher =    "Prentice Hall, Inc.",
  year =     "2002",
  OPTedition =   "Second",
  OPTcrossref =  "",
  OPTnote =      "",
  OPTannote =    ""
}
@Book{Law91,
  author =   "Law, A. M. and Kelton, W. D.",
  title =    "Simulation Modeling \& Analysis",
  publisher =    "McGraw-Hill book company",
  year =     "1991",
  edition =      "Second",
  OPTnote =      "",
  OPTannote =    ""
}
@Book{Motwani95,
  author =   "Motwani, R. and Raghavan, P.",
  title =    "Randomized Algorithms",
  publisher =    "Cambridge University Press",
  year =     "1995",
  OPTnote =      "",
  OPTannote =    ""
}
@Book{Dutton95,
  author =   "Dutton, H. J. R. and  Lenhard, P. ",
  title =    "Asynchronous Transfer Mode (ATM): Technical Overview",
  publisher =    "Prentice Hall PTR ",
  year =     "1995",
  edition =      "second",
  OPTnote =      "",
  OPTannote =    ""
}

%%%%%%%%%%%%%%%%%%%%%%%% MISC %%%%%%%%%%%%%%%%%%%%%%%%
@Manual{CSIMManual,
  title =    "{CSIM} 18 Simulation Engine (c version)",
  OPTcrossref =  "",
  OPTkey =   "",
  OPTauthor =    "",
  organization = "Mesquite Software, Inc.",
  address =      "3925 West Braker Lane Austin, TX 78759-5321",
  OPTedition =   "",
  OPTyear =      "",
  OPTmonth =     "",
  OPTnote =      "info@mesquite.com",
  OPTannote =    ""
}
@InBook{Sackett97,
  author =   "Sackett, G. C. and  Metz, C. Y.",
  title =    "ATM and Multiprotocol Networking",
  chapter =      "10 PNNI",
  OPTcrossref =  "",
  OPTkey =   "",
  publisher = "McGraw-Hill",
  year =     "1997",
  OPTeditor =    "",
  pages =    "215-228",
  OPTvolume =    "",
  OPTnumber =    "",
  OPTseries =    "",
  OPTaddress =   "",
  OPTedition =   "",
  OPTmonth =     "",
  OPTtype =      "",
  OPTnote =      "",
  OPTannote =    ""
}
@Misc{pnni96,
  OPTcrossref =  "",
  key =      "AAA",
  author =   "The {ATM} Forum",
  title =    "Private Network-to-Network Interface Specification
 Version 1.0 ({PNNI} 1.0)",
  OPThowpublished = "",
  year =     "1996",
  month =    "March",
  OPTnote =      "af-pnni-0055.000",
  OPTannote =    ""
}
@InCollection{Lovasz95,
  author =   "Lovasz, L.",
  title =    "Randomized Algorithms in Combinatorial Optimization",
  OPTcrossref =  "",
  OPTkey =   "",
  booktitle = "Combinatorial Optimization",
  publisher = "American Mathematical Society",
  year =     "1995",
  OPTeditor =    "Cook, W. and Lovasz, L. and Seymour, P.",
  volume =   "20",
  OPTnumber =    "",
  series =   "{DIMACS} Series in Discrete Mathematics and
          Theoretical Computer Science",
  OPTtype =      "",
  OPTchapter =   "",
  pages =    "153-179",
  OPTnote =      "",
  OPTannote =    ""
}


@InProceedings{INFOCOM:Elek00,
  author =   {Elek, V. and Karlsson, G. and Ronngren, R},
  title =    {Admission control based on end-to-end measurements},
  booktitle =    INFOCOM00,
  pages =    {623--630},
  year =     {2000},
  volume =   {2},
  month =    {March},
  organization = {IEEE},
  OPTpublisher = {},
  OPTnote =      {},
  OPTannote =    {}
}

@inproceedings{Krunz01_infocom,
author = "Krunz, M.",
title =  "On the limitations of the variance-time test for
                inference of long-range dependence",
booktitle = "Proceedings of the {IEEE INFOCOM 2001} Conference",
pages = "1254--1260",
year = 2001,
month = "April",
address = "Anckorage, Alaska"
}

@InProceedings{INFOCOM:Mena00,
  author =   {Mena, A. and Heidemann, J.},
  title =    {An empirical study of real audio traffic},
  booktitle =    INFOCOM00,
  pages =    {101--110},
  year =     {2000},
  volume =   {1},
  OPTmonth =     {},
  organization = {IEEE},
  OPTpublisher = {},
  OPTnote =      {},
  OPTannote =    {}
}


@InProceedings{A*Prune,
  author =   "Liu, G. and Ramakrishnan, K.G.",
  title =    "{A*Prune:} An Algorithm for Finding K Shortest Paths Subject to Multiple Constraints",
  OPTcrossref =  "",
  OPTkey =       "",
  OPTeditor =    "",
  OPTvolume =       "",
  OPTnumber =    "",
  OPTseries =    "",
  pages =        "743--749",
  booktitle =  "Proceedings of the INFOCOM 2001 Conference",
  year =         "2001",
  organization = "IEEE",
  OPTpublisher = "",
  address =   "Anchorage, Alaska",
  month =        "April",
  OPTnote =      " ",
  OPTannote =    "http://www.ieee-infocom.org/2001/"
}

@InProceedings{conf:Yuan,
  author =   "Yuan, X. and  Liu, X.",
  title =    "Heuristic Algorithms for Multi-Constrained Quality of Service Routing",
  OPTcrossref =  "",
  OPTkey =       "",
  OPTeditor =    "",
  volume =       "2",
  OPTnumber =    "",
  OPTseries =    "",
  pages =        "844--853",
  booktitle =  "Proceedings of the INFOCOM 2001 Conference",
  year =         "2001",
  organization = "IEEE",
  OPTpublisher = "",
  address =   "Anchorage, Alaska",
  month =        "April",
  OPTnote =      " ",
  OPTannote =    "http://www.ieee-infocom.org/2001/"
}

@InProceedings{INFOCOM:Goel01,
  author =   {Goel, A. and Ramakrishnan, K.G. and Kataria, D. and Logothetis, D.},
  title =    {Efficient Computation of delay-sensitive Routes from one source to all destinations},
  booktitle =    INFOCOM01,
  OPTcrossref =  {},
  OPTkey =   {},
  pages =    {854--858},
  year =     {2001},
  OPTeditor =    {},
  volume =   {2},
  OPTnumber =    {},
  OPTseries =    {},
  OPTaddress =   {},
  month =    {April},
  organization = {IEEE},
  OPTpublisher = {},
  OPTnote =      {},
  OPTannote =    {}
}

@InProceedings{INFOCOM:Juttner01,
  author =   {Juttner, A. and Szviatovszki, B. and Mecs, I. and Rajko, Z.},
  title =    {Lagrange Relaxation based Method for the {QoS} Routing Problem},
  booktitle =    INFOCOM01,
  OPTcrossref =  {},
  OPTkey =   {},
  pages =    {859--868},
  year =     {2001},
  OPTeditor =    {},
  volume =   {2},
  OPTnumber =    {},
  OPTseries =    {},
  OPTaddress =   {},
  month =    {April},
  organization = {IEEE},
  OPTpublisher = {},
  OPTnote =      {},
  OPTannote =    {}
}

@InProceedings{INFOCOM:Fortz00,
  author =   {Fortz, B. and Thorup, M.},
  title =    {{I}nternet traffic engineering by optimizing {OSPF} weights},
  booktitle =    INFOCOM00,
  OPTcrossref =  {},
  OPTkey =   {},
  pages =    {519-528},
  year =     {2000},
  OPTeditor =    {},
  volume =   {2},
  OPTnumber =    {},
  OPTseries =    {},
  OPTaddress =   {},
  OPTmonth =     {},
  organization = {IEEE},
  OPTpublisher = {},
  OPTnote =      {},
  OPTannote =    {}
}
@InProceedings{INFOCOM:Ergun00,
  author =   {Ergun, F. and Sinha, R. and Zhang, L.},
  title =    {{QoS} routing with performance-dependent costs },
  booktitle =    INFOCOM00,
  OPTcrossref =  {},
  OPTkey =   {},
  pages =    {137-146},
  year =     {2000},
  OPTeditor =    {},
  volume =   {1},
  OPTnumber =    {},
  OPTseries =    {},
  OPTaddress =   {},
  OPTmonth =     {},
  organization = {IEEE},
  OPTpublisher = {},
  OPTnote =      {},
  OPTannote =    {}
}
@InProceedings{INFOCOM:Kodialam00,
  author =   {Kodialam, M. and Lakshman, T. V.},
  title =    {Dynamic routing of bandwidth guaranteed tunnels with restoration},
  booktitle =    INFOCOM00,
  OPTcrossref =  {},
  OPTkey =   {},
  pages =    {902-911},
  year =     {2000},
  OPTeditor =    {},
  volume =   {2},
  OPTnumber =    {},
  OPTseries =    {},
  OPTaddress =   {},
  OPTmonth =     {},
  organization = {IEEE},
  OPTpublisher = {},
  OPTnote =      {},
  OPTannote =    {}
}
@Article{TON:Orda03,
  author =   "Orda, A. and Sprintson, A.",
  title =    "Precomputation Schemes for QoS Routing",
  journal =   TON,
  year =     {2003},
  OPTkey =   {},
  volume =   {11},
  number =   {4},
  pages =    {578-591},
  month =    {},
  OPTnote =      {},
  OPTannote =    {}
}
@InProceedings{INFOCOM:Orda00,
  author =   {Orda, A. and Sprintson, A. },
  title =    {{QoS} routing: the precomputation perspective },
  booktitle =    INFOCOM00,
  OPTcrossref =  {},
  OPTkey =   {},
  pages =    {128-136},
  year =     {2000},
  OPTeditor =    {},
  volume =   {1},
  OPTnumber =    {},
  OPTseries =    {},
  OPTaddress =   {},
  OPTmonth =     {},
  organization = {IEEE},
  OPTpublisher = {},
  OPTnote =      {},
  OPTannote =    {}
}

@InProceedings{INFOCOM:Guerin00,
  author =   {Guerin, R. and Orda, A.},
  title =   {Networks with advance reservations: the routing perspective},
  booktitle =    INFOCOM00,
  OPTcrossref =  {},
  OPTkey =   {},
  pages =    {118-127},
  year =     {2000},
  OPTeditor =    {},
  volume =   {1},
  OPTnumber =    {},
  OPTseries =    {},
  OPTaddress =   {},
  OPTmonth =     {},
  organization = {IEEE},
  OPTpublisher = {},
  OPTnote =      {},
  OPTannote =    {}
}


@ARTICLE{Feldmann01,
  author =       {Feldmann, A. and Greenberg, A. and Lund, C. and Reingold, N. and Rexford, J. and True, F.},
  title =        {Deriving traffic demands for operational {IP} networks: Methodology and experience},
  journal =      {IEEE/ACM Transactions on Networking},
  year =         {2001},
  volume =       {9},
  number =       {3},
  pages =        {265-279},
  month =        {June},
  OPTnote =         {},
  OPTkey =          {},
  OPTcrossref =     {},
  OPTannote =       {},
}

  @Article{Pasztor02,
  author =   {Pasztor, A. and Veitch, D.},
  title =    {On the scope of end-to-end probing methods},
  journal =      {IEEE Communications Letters},
  year =     {2002},
  OPTkey =   {},
  volume =   {6},
  number =   {11},
  pages =    {509 -511},
  month =    {Nov.},
  OPTnote =      {},
  OPTannote =    {}
}


@InProceedings{Katabi01,
  author =   {Katabi, D. and  Bazzi, I. and  Xiaowei Yang;},
  title =    {A passive approach for detecting shared bottlenecks},
  booktitle =    {The Proceedings of the Tenth International Conference on Computer Communications and Networks },
  OPTcrossref =  {},
  OPTkey =   {},
  pages =    { 174 -181},
  year =     { 2001},
  OPTeditor =    {},
  OPTvolume =    {},
  OPTnumber =    {},
  OPTseries =    {},
  OPTaddress =   {},
  month =    { 15-17 Oct.},
  OPTorganization = {},
  OPTpublisher = {},
  OPTnote =      {},
  OPTannote =    {}
}

@Article{TON:Nelakuditi02,
  author =   "Nelakuditi, S. and Zhi-Li Zhang and Tsang, R.P. and Du, D.H.C.",
  title =    "Adaptive proportional routing: a localized QoS routing approach",
  OPTcrossref =  "",
  OPTkey =   "",
  journal =      "{IEEE/ACM} Transactions on Networking",
  year =     "2002",
  volume =   "10",
  number =   "6",
  pages =    "790 -804",
  OPTmonth =     "",
  OPTnote =      "",
  OPTannote =    ""
}

@Article{TON:Cidon99,
  author =   "Cidon, I. and Rom, R. and  Shavitt, Y.",
  title =    "Analysis of multi-path routing",
  OPTcrossref =  "",
  OPTkey =   "",
  journal =      "{IEEE/ACM} Transactions on Networking",
  year =     "1999",
  volume =   "7",
  number =   "6",
  pages =    "885 -896",
  OPTmonth =     "",
  OPTnote =      "",
  OPTannote =    ""
}

@Article{Yuan,
  author =   "Yuan, X. and  Liu, X.",
  title =    "Heuristic Algorithms for Multi-Constrained Quality of Service Routing",
  OPTcrossref =  "",
  OPTkey =   "",
  journal =      "{IEEE/ACM} Transactions on Networking",
  year =     "2002",
  volume =   "10",
  number =   "2",
  pages =    "244-256",
  OPTmonth =     "",
  OPTnote =      "",
  OPTannote =    ""
}

@Article{samcra,
  author =   "Van Mieghem, P. and Kuipers, F.A.",
  title =    "Hop-by-Hop Quality of Service Routing",
  journal =      {Computer Networks},
  year =     {2001},
  OPTkey =   {},
  volume =   {37},
  number =   {3-4},
  pages =    {407-423},
  month =     {October},
  OPTnote =      {},
  OPTannote =    {}
}

@ARTICLE{TAMCRA,
  AUTHOR =       "De Neve, H. and  Van Mieghem, P.",
  TITLE =        "{TAMCRA:} A Tunable Accuracy Multiple Constraints Routing Algorithm",
  JOURNAL =      "Computer Communications",
  YEAR =         "2000",
  volume =       "23",
  OPTnumber =      " ",
  pages =        "667-679",
  OPTmonth =       " ",
  OPTnote =        " "
}


@Article{ComNet:Guerin99,
  author =   {Guerin, R. and Peris, V.},
  title =    {Quality-of-Service in Packet Networks:  {B}asic Mechanisms and Directions},
  journal =      {Computer Networks},
  year =     {1999},
  OPTkey =   {},
  volume =   {31},
  number =   {3},
  pages =    {169-179},
  month =    {Feb.},
  OPTnote =      {http://www.seas.upenn.edu:8080/~guerin/},
  OPTannote =    {}
}

@Article{Network:Aposto99,
  author =   {Apostolopoulos, G. and Guerin, R. and Kamat, S. and Orda, A. and Tripathi, S. K. },
  title =    {Intradomain {QoS} routing in {IP} networks: a feasibility and cost/benefit analysis},
  journal =      {{IEEE} Network},
  year =     {1999},
  OPTkey =   {},
  volume =   {13},
  number =   {5},
  pages =    {42-54},
  month =    {Sept.-Oct.},
  OPTnote =      {},
  OPTannote =    {}
}

@Inproceedings{FFF99,
  author =   "M.  Faloutsos and P. Faloutsos and C. Faloutsos",
  title =   "Power-laws of the {I}nternet topology",
  booktitle = "Proceedings of the {ACM SIGCOMM '99} Conference",
  month = "Sept.",
  address = "Cambridge, MA",
  pages = "251--262",
  year =     1999
}


@Article{Rougier00,
  author =   {Rougier, J. L. and Kofman, D. and Gravey, A.},
  title =    {Optimization of hierarchical routing protocols},
  journal =      {Performance Evaluation},
  year =     {2000},
  OPTkey =   {},
  volume =   {41},
  number =   {2-3},
  pages =    {227-245},
  OPTmonth =     {},
  OPTnote =      {},
  OPTannote =    {}
}

@Article{Peyravian97,
  author =   {Peyravian, M. and Kshemkalyani, A. D.},
  title =    {Network path caching: {I}ssues, algorithms and a simulation study},
  journal =      {Performance Evaluation},
  year =     {1997},
  OPTkey =   {},
  volume =   {20},
  number =   {8},
  pages =    {605-614},
  OPTmonth =     {},
  OPTnote =      {},
  OPTannote =    {}
}


@Article{Verma98,
  author =   {Verma, S. and Pankaj, R. K. and Leon-Garcia, A.},
  title =    {{QoS} based multicast routing algorithms for real time
                    applications},
  journal =      {Performance Evaluation},
  year =     {1998},
  OPTkey =   {},
  volume =   {34},
  number =   {4},
  pages =    {273-294},
  OPTmonth =     {},
  OPTnote =      {},
  OPTannote =    {}
}

@Article{Calvert97,
  author =   {Calvert, K. I. and Doar, M. B. and Zegura, E. W. },
  title =    {Modeling {I}nternet topology },
  journal =      {IEEE Communications Magazine },
  year =     {1997},
  OPTkey =   {},
  volume =   {35},
  number =   {6},
  pages =    {160 - 163},
  month =    {June},
  OPTnote =      {},
  OPTannote =    {}
}

@InProceedings{Zegura96,
  author =   {Zegura, E. W. and Calvert, K. L. and Bhattacharjee, S. },
  title =    { How to model an internetwork },
  booktitle =    INFOCOM96,
  OPTcrossref =  {},
  OPTkey =   {},
  pages =    {594 - 602},
  year =     {1996},
  OPTeditor =    {},
  volume =   {2},
  OPTnumber =    {},
  OPTseries =    {},
  OPTaddress =   {},
  OPTmonth =     {},
  organization = {IEEE},
  OPTpublisher = {},
  OPTnote =      {},
  OPTannote =    {}
}

@InProceedings{Wang:quantization98,
  author =   {Wang, J. and Lea, C.-T. and Cao, X.-R. },
  title =    { Computing {MDP} cost function for high speed networks with
                       sample-path and quantization },
  booktitle =    {Proceedings of the 37th IEEE Conference on Decision and Control},
  OPTcrossref =  {},
  OPTkey =   {},
  pages =    {2131 -2132},
  year =     {1998},
  OPTeditor =    {},
  volume =   {2},
  OPTnumber =    {},
  OPTseries =    {},
  OPTaddress =   {},
  OPTmonth =     {},
  OPTorganization = {},
  OPTpublisher = {},
  OPTnote =      {},
  OPTannote =    {}
}

@Article{MPLS:Chen99,
  author =   {Chen, T. M. and Oh, T. H.},
  title =    {Reliable Services in {MPLS}},
  journal =      {{IEEE} Communication Magazine},
  year =     {1999},
  OPTkey =   {},
  volume =   {37},
  number =   {12},
  pages =    {58-62},
  month =    {Dec.},
  OPTnote =      {},
  OPTannote =    {}
}

@InProceedings{Lea96,
  author =   {Lea, C.-T. and Ke, K.-K.},
  title =    {Quantization and cost computation of {MDP}-based admission and
                       routing },
  booktitle =    INFOCOM96,
  OPTcrossref =  {},
  OPTkey =   {},
  pages =    {1004-1011},
  year =     {1996},
  OPTeditor =    {},
  volume =   {3},
  OPTnumber =    {},
  OPTseries =    {},
  OPTaddress =   {},
  OPTmonth =     {},
  OPTorganization = {},
  OPTpublisher = {},
  OPTnote =      {},
  OPTannote =    {}
}

@Article{Lea:BWquantization95,
  author =   {Lea, C.-T. and Alyatama, A. },
  title =    {Bandwidth quantization and states reduction in the broadband
                      {ISDN} },
  journal =      TON,
  year =     {1995},
  OPTkey =   {},
  volume =   {3},
  number =   {3},
  pages =    {352-360},
  OPTmonth =     {},
  OPTnote =      {},
  OPTannote =    {}
}

@InProceedings{Aposto:OSPF99,
  author =   {Apostolopoulos, G. and Guerin, R. and Kamat, S. },
  title =    {Implementation and performance measurements of {QoS} routing
                      extensions to {OSPF} },
  booktitle =    INFOCOM99,
  OPTcrossref =  {},
  OPTkey =   {},
  pages =    {680 -688},
  year =     {1999},
  OPTeditor =    {},
  volume =   {2},
  OPTnumber =    {},
  OPTseries =    {},
  OPTaddress =   {},
  OPTmonth =     {},
  organization = {IEEE},
  OPTpublisher = {},
  OPTnote =      {},
  OPTannote =    {}
}

@InProceedings{Guerin:OSPF97,
  author =   {Guerin, R. and Orda, A. and Williams, D. },
  title =    {{QoS} routing mechanisms and {OSPF} extensions },
  booktitle =    {GLOBECOM '97},
  OPTcrossref =  {},
  OPTkey =   {},
  pages =    {1903 -1908},
  year =     {1997},
  OPTeditor =    {},
  volume =   {3},
  OPTnumber =    {},
  OPTseries =    {},
  OPTaddress =   {},
  OPTmonth =     {},
  organization = {IEEE},
  OPTpublisher = {},
  OPTnote =      {},
  OPTannote =    {}
}

@Article{Savage99,
  author =   {Savage, S. and others},
  title =    { The End-to-End Effects of {I}nternet Path Selection  },
  journal =      {ACM SIGCOMM, Computer Communication Review },
  year =     {1999},
  OPTkey =   {},
  OPTvolume =    {29},
  OPTnumber =    {4},
  OPTpages =     {},
  OPTmonth =     {Oct.},
  OPTnote =      {http://www.acm.org/sigs/sigcomm/sigcomm99/papers},
  OPTannote =    {}
}
@Article{Shaikh99,
  author =   {Shaikh, A. and Rexford, J. and Shin, K. G.},
  title =    {Load-Sensitive Routing of Long-Lived {IP} Flows },
  journal =      {ACM SIGCOMM, Computer Communication Review },
  year =     {1999},
  OPTkey =   {},
  OPTvolume =    {29},
  OPTnumber =    {4},
  OPTpages =     {},
  OPTmonth =     {Oct.},
  OPTnote =      {http://www.acm.org/sigs/sigcomm/sigcomm99/papers/session6-2.html},
  OPTannote =    {}
}

@Article{Vutukury99,
  author =   {Vutukury, S. and Garcia-Luna-Aceves, J. J.},
  title =    {A Simple Approximation to Minimum-Delay Routing},
  journal =      {ACM SIGCOMM, Computer Communication Review },
  year =     {1999},
  OPTkey =   {},
  OPTvolume =    {29},
  OPTnumber =    {4},
  OPTpages =     {},
  OPTmonth =     {Oct.},
  OPTnote =      {},
  OPTannote =    {}
}

@Article{Labovitz98,
  author =   {Labovitz, C. and  Malan, G.R. and Jahanian, F.},
  title =    {{I}nternet routing instability},
  journal =      {{IEEE/ACM} Transactions on Networking},
  year =     {1998},
  OPTkey =   {},
  volume =   {4},
  number =   {5},
  pages =    {515 - 528},
  month =    {Oct.},
  OPTnote =      {},
  OPTannote =    {}
}

@InProceedings{Iwata98a,
  author =   {Iwata, A. and Izmailov, R. and Sengupta, B. },
  title =    {Alternative routing methods for {PNNI} networks with partially disjoint paths },
  booktitle =    {GLOBECOM '98},
  OPTcrossref =  {},
  OPTkey =   {},
  pages =    {621 -626},
  year =     {1998},
  OPTeditor =    {},
  volume =   {1},
  OPTnumber =    {},
  OPTseries =    {},
  OPTaddress =   {},
  OPTmonth =     {},
  organization = {IEEE},
  OPTpublisher = {},
  OPTnote =      {},
  OPTannote =    {}
}

@InProceedings{Hao98,
  author =   {Hao, F. and Zegura, E. W. and Bhatt, S. },
  title =    {Performance of the {PNNI} protocol in large networks },
  booktitle =    {Proceedings of {ATM} Workshop},
  OPTcrossref =  {},
  OPTkey =   {},
  pages =    {315 - 323},
  year =     {1998 },
  OPTeditor =    {},
  OPTvolume =    {},
  OPTnumber =    {},
  OPTseries =    {},
  OPTaddress =   {},
  OPTmonth =     {},
  organization = {IEEE},
  OPTpublisher = {},
  OPTnote =      {},
  OPTannote =    {}
}

@Article{Nagami99,
  author =   {Nagami, K. and Esaki, H. and Katsube, Y. and Nakamura, O.},
  title =    {Flow aggregated, traffic driven label mapping in label-switching networks},
  journal =      JSAC,
  year =     {1999},
  OPTkey =   {},
  volume =   {17},
  number =   {6},
  pages =    {1170 - 1177},
  month =    {June },
  OPTnote =      {},
  OPTannote =    {}
}

@InProceedings{Lee99,
  author =   {Lee, W. C.},
  title =    {Minimum equivalent subspanner algorithms for topology
                       aggregation in {ATM} networks },
  booktitle =    {The 2nd International Conference on {ATM}  (ICATM '99)},
  OPTcrossref =  {},
  OPTkey =   {},
  pages =    {351 -359},
  year =     {1999},
  OPTeditor =    {},
  OPTvolume =    {},
  OPTnumber =    {},
  OPTseries =    {},
  OPTaddress =   {},
  OPTmonth =     {},
  organization = {IEEE},
  OPTpublisher = {},
  OPTnote =      {},
  OPTannote =    {}
}

@InProceedings{Ragozini99,
  author =   {Ragozini, A. R. and Rougier, J. L. and Gravey, A. and Kofman, D.},
  title =    {Analysis of the performance of a hierarchical {PNNI} network },
  booktitle =    {The 2nd International Conference on {ATM}  (ICATM '99)},
  OPTcrossref =  {},
  OPTkey =   {},
  pages =    {365 - 374},
  year =     {1999},
  OPTeditor =    {},
  OPTvolume =    {},
  OPTnumber =    {},
  OPTseries =    {},
  OPTaddress =   {},
  OPTmonth =     {},
  organization = {IEEE},
  OPTpublisher = {},
  OPTnote =      {},
  OPTannote =    {}
}

@InProceedings{Iwata98b,
  author =   {Iwata, A. and Suzuki, H. and Izmailov, R. and Sengupta, B. },
  title =    {{QOS} aggregation algorithms in hierarchical {ATM} networks },
  booktitle =    {Proceedings of the IEEE ICC '98 Conference},
  OPTcrossref =  {},
  OPTkey =   {},
  pages =    {243 -248},
  year =     {1998},
  OPTeditor =    {},
  volume =   {1},
  OPTnumber =    {},
  OPTseries =    {},
  OPTaddress =   {},
  OPTmonth =     {June},
  OPTorganization = {},
  OPTpublisher = {},
  OPTnote =      {},
  OPTannote =    {}
}

@Article{Yener97b,
  author =   {Yener, B. and Matsoukas, S. and Ofek, Y. },
  title =    {Combinatorial design of congestion-free networks },
  journal =      TON,
  year =     {1997},
  OPTkey =   {},
  OPTvolume =    {5},
  OPTnumber =    {4},
  OPTpages =     {530 - 542},
  OPTmonth =     {Aug.},
  OPTnote =      {},
  OPTannote =    {}
}
@Article{Yener97a,
  author =   {Yener, B. and Ofek, Y. and Yung, M. },
  title =    {Combinatorial design of congestion-free networks },
  journal =      TON,
  year =     {1997},
  OPTkey =   {},
  OPTvolume =    {5},
  OPTnumber =    {6},
  OPTpages =     {989 - 1000},
  OPTmonth =     {Dec.},
  OPTnote =      {},
  OPTannote =    {}
}

@InProceedings{Ishida97,
  author =   {Ishida, K. },
  title =    {Multiple node-disjoint path protocol for virtual paths in {ATM}
                      networks },
  booktitle =    {Proceedings of the Joint
                      Workshop on Parallel and Distributed Real-Time Systems,},
  OPTcrossref =  {},
  OPTkey =   {},
  pages =    {91 - 97 },
  year =     {1997},
  OPTeditor =    {},
  OPTvolume =    {},
  OPTnumber =    {},
  OPTseries =    {},
  OPTaddress =   {},
  OPTmonth =     {},
  organization = {IEEE},
  OPTpublisher = {},
  OPTnote =      {},
  OPTannote =    {}
}

@TechReport{Juniper2000-150001,
  author =   {Juniper Networks},
  title =    {Solutions for the New {IP} Infrastructure},
  institution =  {Juniper Networks},
  year =     {2000},
  OPTkey =   {},
  OPTtype =      {},
  OPTnumber =    {},
  OPTaddress =   {},
  OPTmonth =     {Jan.},
  note =     {http://www.juniper.net/products/150001.pdf },
  OPTannote =    {MPLS Traffic Engineering MPLS traffic engineering enables you to configure
a path that moves traffic flows away from the shortest path calculated by the IGP and onto
less congested paths across the network. Traffic engineering balances the network s aggregate
traffic load on the various circuits, routers, and switches in the network so that no single
component is over- or under-utilized. As a result, the network operates more efficiently and
 provides more predictable service. Additionally, your solution can accommodate quick growth
spurts and CoS requirements.
Automated Traffic Engineering with Constraint-based Routing
Constraint-based routing automates the traffic engineering process, thereby enabling the software
to choose the optimal path for traffic based on the network state and user-imposed constraints.
Routers exchange information regarding network resource allocation and utilization so that the
JUNOS software can select the optimal path. As network conditions change and as new traffic and
constraints are added, the JUNOS software recalculates the optimal path. This automation greatly
simplifies the traffic engineering configuration burden.}
}

@InProceedings{Sivabalan99,
  author =   {Sivabalan, M. and Mouftah, H. T. },
  title =    {Design of link-state alternative path routing protocols for connection-oriented networks},
  booktitle =    {IEE Proceedings of Communications},
  OPTcrossref =  {},
  OPTkey =   {},
  pages =    {163-170},
  year =     {1999},
  OPTeditor =    {},
  OPTvolume =    {146},
  OPTnumber =    {3},
  OPTseries =    {},
  OPTaddress =   {},
  month =    {June },
  OPTorganization = {},
  OPTpublisher = {},
  OPTnote =      {},
  OPTannote =    {}
}

@Article{Lin99,
  author =   {Lin, C. R. and   Liu, J.},
  title =    {{QoS} routing in ad hoc wireless networks},
  journal =      JSAC,
  year =     {1999},
  OPTkey =   {},
  volume =   {17},
  number =   {8},
  pages =    {1426 - 1438},
  month =    {Aug.},
  note =     {},
  OPTannote =    {
               The emergence of nomadic applications have generated much interest in wireless
               network infrastructures that support real-time communications. We propose a
               bandwidth routing protocol for quality-of-service (QoS) support in a multihop
               mobile network. The QoS routing feature is important for a mobile network to
               interconnect wired networks with QoS support (e.g., ATM, {I}nternet, etc.). The
               QoS routing protocol can also work in a stand-alone multihop mobile network for
               real-time applications. This QoS routing protocol contains end-to-end bandwidth
               calculation and bandwidth allocation. Under such a routing protocol, the source (or
               the ATM gateway) is informed of the bandwidth and QoS available to any
               destination in the mobile network. This knowledge enables the establishment of
               QoS connections within the mobile network and the efficient support of real-time
               applications. In addition, it enables more efficient call admission control. In the
               case of ATM interconnection, the bandwidth information can be used to carry out
               intelligent handoff between ATM gateways and/or to extend the ATM virtual
               circuit (VC) service to the mobile network with possible renegotiation of QoS
               parameters at the gateway. We examine the system performance in various QoS
               traffic flows and mobility environments via simulation. Simulation results suggest
               distinct performance advantages of our protocol that calculates the bandwidth
               information. It is particularly useful in call admission control. Furthermore,
               "standby" routing enhances the performance in the mobile environment.
               Simulation experiments show this improvement.}
}

@InProceedings{Matta98,
  author =   {Matta, I. and Eltoweissy, M.},
  title =    {A scalable {QoS} routing architecture for real-time {CSCW} applications},
  booktitle =    {Proceedings oh the Fourth {IEEE} Real-Time Technology and Applications Symposium},
  OPTcrossref =  {},
  OPTkey =   {},
  pages =    {137 - 142},
  year =     {1998},
  OPTeditor =    {},
  OPTvolume =    {},
  OPTnumber =    {},
  OPTseries =    {},
  OPTaddress =   {},
  month =    {June},
  OPTorganization = {},
  OPTpublisher = {},
  OPTnote =      {},
  OPTannote =    {
               Computer supported cooperative work (CSCW) has the potential of providing the
               environment needed for groups of diverse users to cooperate in real-time to
               achieve their common goals. This potential has been under-utilized due to the lack
               of cooperation between CSCW systems and the underlying network services to
               accommodate the dynamic behavior and varying quality-of-service (QoS)
               requirements of CSCW groups and the applications they use. To satisfy such
               requirements, QoS multicast routing should be employed. Unfortunately, current
               multicast services are inadequate for the traffic generated in CSCW environments.
               The authors present a CSCW-specific routing architecture that supports QoS
               requirements and is both scalable and robust. Scalability is needed to
               accommodate a large number of multicast groups and highly dynamic group
               membership and behavior, while robustness provides reliability and stable
               performance for each group during adaptation and in presence of the other existing
               groups. In the architecture, a router QoS manager, on behalf of a multicast routing
               manager, negotiates with host and CSCW-specific QoS managers for efficient
               resource utilization and guaranteed QoS delivery. The multicast routing manager
               switches between routing trees and algorithms as warranted by the changes in the
               characteristics and requirements of the CSCW systems running at the hosts. They
               present a class-based and a partial view-based method to scalability. They also
               present a centralized and a distributed method to establishing a group's QoS
               multicast path while providing robustness.}
}

@TechReport{EricssonQoSreport99,
  author =   {Martin van der Zee },
  title =    {Quality of Service Routing -- State of the Art Report},
  institution =  {Ericson},
  year =     {1999},
  OPTkey =   {},
  OPTtype =      {},
  number =   {1/0362-FCP NB 102 88 Uen},
  OPTaddress =   {},
  OPTmonth =     {},
  note =     {http://searchpdf.adobe.com/proxies/0/9/25/62.html},
  OPTannote =    {}
}

@InProceedings{Doar96,
  author =   "Doar, M. B.",
  title =    "A better model for generating test networks ",
  OPTcrossref =  "",
  OPTkey =   "",
  OPTeditor =    "",
  OPTvolume =    "",
  OPTnumber =    "",
  OPTseries =    "",
  pages =    "86-93",
  booktitle = "Proc. of GLOBECOM '96",
  year =     "1996",
  organization = "IEEE",
  OPTpublisher = "",
  OPTaddress =   "",
  OPTmonth =     "",
  OPTnote =      "",
  OPTannote =    ""
}

@Article{Grossglause99,
  author =   "Grossglauser, M. and Tse, D.N.C.",
  title =    "A Framework for Robust Measurement-Based
Admission Control",
  OPTcrossref =  "",
  OPTkey =   "",
  journal =      TON,
  year =     "1999",
  volume =   "7",
  number =   "3",
  pages =    "293-309",
  month =    "June",
  OPTnote =      "",
  OPTannote =    "Measurement-based admission control (MBAC) is an
          attractive mechanism to concurrently offer quality
          of service (QoS) to users, without requiring a
          priori traffic specification and on-line
          policing. However, several aspects of such a system
          need to be clearly understood in order to devise
          robust MBAC schemes, i.e., schemes that can match a
          given QoS target despite the inherent measurement
          uncertainty, and without the tuning of external
          system parameters. We study the impact of
          measurement uncertainty, ow arrival, departure
          dynamics, and of estimation ..."
}

@Article{Alaettinoglu95,
  author =   "Alaettinoglu, C. and Shankar, A. U.",
  title =    "The viewserver hierarchy for interdomain routing:
          Protocols and Evaluation",
  OPTcrossref =  "",
  OPTkey =   "",
  journal =      IEEESelected,
  year =     "1995",
  volume =   "13",
  number =   "8",
  pages =    "1396-1410",
  month =    "Oct",
  OPTnote =      "",
  OPTannote =    ""
}

@Unpublished{Alles95,
  author =   "Alles, A.",
  title =    "{ATM} Internetworking",
  note =     "White Paper, Cisco Systems, Inc.",
  OPTcrossref =  "",
  OPTkey =   "",
  year =     "1995",
  month =    "May",
  OPTannote =    ""
}

@Article{Althofer93,
  author =   "Althofer, I. and others",
  title =    "On Sparse Spanners of Weighted Graphs",
  OPTcrossref =  "",
  OPTkey =   "",
  journal =      "Discrete \& Computational Geometry",
  year =     "1993",
  volume =   "9",
  number =   "1",
  pages =    "81-100",
  OPTmonth =     "",
  OPTnote =      "",
  OPTannote =    ""
}

@InProceedings{Aposto98,
  author =   "Apostolopoulos, G. and Guerin, R. and Kamat, S. and
          Tripathi, S. K.",
  title =    "Quality of Service Based Routing: {A} performance perspective",
  OPTcrossref =  "",
  OPTkey =   "",
  OPTeditor =    "",
  OPTvolume =    "",
  OPTnumber =    "",
  OPTseries =    "",
  pages =    "17-28",
  booktitle = "Proceedings of the ACM SIGCOMM '98 Conference",
  year =     "1998",
  OPTorganization = "",
  OPTpublisher = "",
  address =      "Vancouver, British Columbia, Canada",
  month =    "August-September",
  OPTnote =      "http://www.acm.org/sigcomm/sigcomm98/tp/abs\_02.html",
  OPTannote =    ""
}

@Article{Aurrecoechea98,
  author =   "Aurrecoechea, C. and Campbell, A. T. and L. Hauw",
  title =    "A Survey of {QoS} Architectures",
  OPTcrossref =  "",
  OPTkey =   "",
  journal =      "ACM/Springer Verlag Multimedia Systems Journal ",
  year =     "1998",
  volume =   "6",
  number =   "3",
  pages =    "138-151",
  month =    "May",
  OPTnote =      "Special Issue on {QoS} Architecture",
  OPTannote =    "http://www.ctr.columbia.edu/~campbell/andrew/publications/publications.html"
}

@InProceedings{AwerbuchSTARS98,
  author =   {Awerbuch, B. and Du, Y.  and Shavitt, Y.},
  title =    {{STARS}: {A} Simulator for Performance Study of Aggregation Based Hierarchical Routing },
  booktitle =    {SCS/IEEE SPECTS'98},
  OPTcrossref =  {},
  OPTkey =   {},
  OPTpages =     {},
  year =     {1998},
  OPTeditor =    {},
  OPTvolume =    {},
  OPTnumber =    {},
  OPTseries =    {},
  address =      {Reno, NV, USA},
  month =    {July},
  OPTorganization = {},
  OPTpublisher = {},
  OPTnote =      {http://cm.bell-labs.com/cm/ss/who/shavitt/pub.html},
  OPTannote =    {}
}

@Article{AwerbuchTA98,
  author =   "Awerbuch, B. and Du, Y. and Khan. B. and Shavitt, Y.",
  title =  "Routing Through Teranode Networks with Topology Aggregation",
  journal =      {Journal of High Speed Networks},
  year =     {1998},
  OPTkey =   {},
  volume =   {7},
  number =   {1},
  pages =    {57--73},
  OPTmonth =     {},
  OPTnote =      {http://cm.bell-labs.com/cm/ss/who/shavitt/pub.html},
  OPTannote =    {}
}

@InProceedings{conf:AwerbuchTA98,
  author =   "Awerbuch, B. and Du, Y. and Khan. B. and Shavitt, Y.",
  title =    "Routing Through Teranode Networks with Topology Aggregation",
  OPTcrossref =  "",
  OPTkey =   "",
  OPTeditor =    "",
  OPTvolume =    "",
  OPTnumber =    "",
  OPTseries =    "",
  pages =    "406-412",
  booktitle = "Proceedings of ISCC '98",
  year =     "1998",
  organization = "IEEE",
  OPTpublisher = "",
  OPTaddress =   "Dept. of Computer Science Johns Hopkins University",
  month =    "",
  OPTnote =      "http://www.cnds.jhu.edu/projects/aggregation/",
  OPTannote =    ""
}


@Unpublished{Bhutani98,
  author =   "Bhutani, K. R. and Battou, A. and Khan, B.",
  title =    "Two Approaches for Aggregation of Peer Group
          Topology in Hierarchical {PNNI} Networks",
  note =     "The Catholic University of America, Dept. of
          Mathematics, Washington D.C.",
  OPTcrossref =  "",
  OPTkey =   "",
  year =     "1998. (Private Communications)",
  month =    "June",
  OPTannote =    "(Private Communications)"
}

@InProceedings{Chen98,
  author =   "Chen, S. and  Nahrstedt, K.",
  title =    "On Finding Multi-constrained Paths ",
  OPTcrossref =  "",
  OPTkey =   "",
  OPTeditor =    "",
  OPTvolume =    "2",
  OPTnumber =    "",
  OPTseries =    "",
  pages =    "874 -879",
  booktitle = "Proceedings of the ICC '98 Conference",
  year =     "1998",
  organization = "IEEE",
  OPTpublisher = "",
  OPTaddress =   "",
  OPTmonth =     "",
  OPTnote =      "Tech. Report UIUCDCS-R-97-2026,
Dept. of Computer Science, University of Illinois at Urbana-Champaign",
  OPTannote =    ""
}


@TechReport{Chen98TechReport,
  author =   "Chen, S. and  Nahrstedt, K.",
  title =    "On Finding Multi-constrained Paths ",
  institution =  {Dept. of Computer Science, University of Illinois at Urbana-Champaign},
  year =     {1997},
  OPTkey =   {},
  type =     {Tech.~Report},
  number =   {UIUCDCS-R-97-2026},
  OPTaddress =   {},
  month =    {August},
  OPTnote =      {},
  OPTannote =    {}
}

@Article{ChenOverview98,
  author =   "Chen, S. and Nahrstedt, K.",
  title =    "An Overview of QoS Routing for the Next
Generation High-Speed Networks: Problems and Solutions",
  OPTcrossref =  "",
  OPTkey =   "",
  journal =      "IEEE Network",
  year =     "1998",
  volume =   "12",
  number =   "6",
  pages =    "64-79",
  month =    "Nov-Dec",
  OPTnote =      "(to appear)",
  OPTannote =    "http://cairo.cs.uiuc.edu/papers.html"
}

@Article{Clark96,
  author =   "Clark, D. and Joseph Pasquale, J.",
  title =    "Strategic Directions in Networks and Telecommunications",
  OPTcrossref =  "",
  OPTkey =   "",
  journal =      "ACM Computing Surveys",
  year =     "1996",
  volume =   "28",
  number =   "4",
  pages =    "579-690",
  OPTmonth =     "December",
  OPTnote =      "",
  OPTannote =    ""
}

@Article{Garcia95,
  author =   "Garcia-Luna-Aceves, J. J. and Behrens, J.",
  title =    "Distributed, Scalable Routing Based on Vectors of
          Link States",
  OPTcrossref =  "",
  OPTkey =   "",
  journal =      IEEESelected,
  year =     "1995",
  volume =   "13",
  number =   "8",
  pages =    "1383-1395",
  month =    "Oct.",
  OPTnote =      "",
  OPTannote =    ""
}


@InProceedings{Guo98,
  author =   "Guo, L. and Matta, I.",
  title =    "On State Aggregation for Scalable {QoS} Routing",
  OPTcrossref =  "",
  OPTkey =   "",
  OPTeditor =    "",
  OPTvolume =    "",
  OPTnumber =    "",
  OPTseries =    "",
  pages =    "306-314",
  booktitle = "Proceedings of the ATM Workshop '98",
  year =     "1998",
  organization = "IEEE",
  OPTpublisher = "",
  OPTaddress =   "College of Computer Science, Northeastern
          University, Boston, MA, 02115",
  month =    "May",
  OPTnote =      "guol@ccs.neu.edu",
  OPTannote =    "ISBN: 0-7803-4874-5"
}


@Article{Iwata96,
  author =   "Iwata, A. and Izmailov, R. and Lee, D-S. Sengupta, B.
and Ramamurthy, G. Suziki, H.",
  title =    "{ATM} Routing Algorithms with Multiple {QOS}
          Requirements for Multimedia Internetworking",
  OPTcrossref =  "",
  OPTkey =   "",
  journal =      "IEICE Trans. Commun.",
  year =     "1996",
  volume =   "E79-B",
  number =   "8",
  pages =    "999-1006",
  month =    "August",
  OPTnote =      "",
  OPTannote =    ""
}

@Article{Jaffe84,
  author =   "Jaffe, J. M.",
  title =    "Algorithms for Finding Paths with Multiple Constraints",
  OPTcrossref =  "",
  OPTkey =   "",
  journal =      "Networks",
  year =     "1984",
  volume =   "14",
  OPTnumber =    "",
  pages =    "95-116",
  OPTmonth =     "",
  OPTnote =      "",
  OPTannote =    ""
}

@Unpublished{KrunzWhitePaperTA,
  author =   "Krunz, M.",
  title =    "Topology Aggregation for Hierarchical Routing in
          {ATM} Networks: Challenges and Research Directions",
  note =     "White Paper, Dept. of Elec. \& Com. Eng.,
          University of Arizona",
  OPTcrossref =  "",
  OPTkey =   "",
  year =     "1997",
  OPTmonth =     "August",
  OPTannote =    ""
}

@InProceedings{Lee97,
  author =   "Lee, K-K. and Kim, K-I. and Choi, H-K. and Kim, K-D. and Kim, S-H.",
  title =    "{QoS} Based Routing for Integrated Multimedia Services",
  OPTcrossref =  "",
  OPTkey =   "",
  OPTeditor =    "",
  volume =   "II",
  OPTnumber =    "",
  OPTseries =    "",
  pages =    "1047--1051",
  booktitle = "Proceedings of the GLOBECOM '97 Conference",
  year =     "1997",
  organization = "IEEE",
  OPTpublisher = "",
  OPTaddress =   "",
  OPTmonth =     "",
  OPTnote =      "",
  OPTannote =    ""
}


@InProceedings{Goemans92,
  author =   {Goemans, M. X. and  Williamson, D. P.},
  title =    {A general approximation technique for constrained forest problems},
  booktitle =    {Proceedings of the third annual {ACM-SIAM} symposium on Discrete
                algorithms},
  OPTcrossref =  {},
  OPTkey =   {},
  pages =    {370-379},
  year =     {1992},
  OPTeditor =    {},
  OPTvolume =    {},
  OPTnumber =    {},
  OPTseries =    {},
  OPTaddress =   {},
  month =    {January},
  organization = {ACM},
  OPTpublisher = {},
  OPTnote =      {},
  OPTannote =    {}
}

@InProceedings{STOC:Phillips93,
  author =   {Phillips, C. A.},
  title =    {The Network Inhibition Problem},
  booktitle =    {Proceedings of the 25th Annual ACM Symposium on the Theory of Computing (STOC)},
  OPTcrossref =  {},
  OPTkey =   {},
  pages =    {776-785},
  year =     {1993},
  OPTeditor =    {},
  OPTvolume =    {},
  OPTnumber =    {},
  OPTseries =    {},
  OPTaddress =   {},
  month =    {May},
  OPTorganization = {ACM},
  OPTpublisher = {http://theory.lcs.mit.edu/~dmjones/STOC/stoc93.html},
  OPTnote =      {http://www.cs.sandia.gov/~caphill/papers.html},
  OPTannote =    {}
}

@InProceedings{IWQoS:Lorenz00,
  author =   {Lorenz, D. H. and Orda, A. and  Raz, D. and  Shavitt, Y. },
  title =    {Efficient {QoS} Partition and Routing of Unicast and Multicast},
  booktitle =    {IWQoS 2000},
  OPTcrossref =  {},
  OPTkey =   {},
  pages =    {75--83},
  year =     {2000},
  OPTeditor =    {},
  OPTvolume =    {},
  OPTnumber =    {},
  OPTseries =    {},
  OPTaddress =   {},
  month =    {June},
  OPTorganization = {},
  OPTpublisher = {},
  OPTnote =      {http://www.cs.bell-labs.com/who/shavitt/pub.html},
  OPTannote =    {}
}

@InProceedings{Ma99,
  author =   "Ma, Q. and Steenkiste, P.",
  title =    "Supporting dynamic inter-class resource sharing: a multi-class {QoS} routing algorithm",
  OPTcrossref =  "",
  OPTkey =   "",
  OPTeditor =    "",
  volume =   "2",
  OPTnumber =    "",
  OPTseries =    "",
  pages =    "649 - 660 ",
  booktitle = INFOCOM99,
  year =     "1999",
  organization = "IEEE",
  OPTpublisher = "",
  OPTaddress =   "",
  month =    "21-25 March",
  OPTnote =      "",
  OPTannote =    "

               In an integrated services network, resources are shared by multiple traffic classes.
               Service classes that deliver quality-of-service (QoS) to applications have priority
               over others that do not. In such a multi-service network, routing decisions for high
               priority QoS traffic will affect what resources are available for lower priority
               traffic: poor route selection can result in congestion for, or even starvation of,
               lower priority traffic. Whereas many studies have focused on routing algorithms
               that optimize the network throughput for individual service classes, little effort has
               been devoted to routing algorithms that address inter-class resource sharing. In
               this paper, we propose a routing algorithm that allows dynamic sharing of link
               resources among multiple traffic classes. The algorithm is based on the concept of
               ``virtual residual bandwidth'', which is derived from the link residual bandwidth by
               taking the congestion condition of low priority traffic into account. By using the
               virtual residual bandwidth in the link cost function for QoS sessions, we discourage
               QoS sessions from using links that are heavily loaded with low priority traffic. Our
               approach is simple in the sense that besides changing the link cost function, no
               other changes to the routing algorithms for individual service classes are required.
               An extensive simulation study shows that when the traffic load is unevenly
               distributed, significant performance improvements can be achieved for low priority
               traffic without sacrificing performance for high priority traffic. The result
               demonstrates that QoS routing is important even when the QoS traffic load is light
               and call blocking is not an issue."
}

  %booktitle = "Proceedings of Workshop on Network and Operating
  %   Systems Support for Digital Audio and Video",
@InProceedings{Ma98AFS,
  author =   "Ma, Q. and Steenkiste, P.",
  title =    "Routing Traffic with Quality-of-Service Guarantees in
     Integrated Services Networks",
  OPTcrossref =  "",
  OPTkey =   "",
  OPTeditor =    "",
  OPTvolume =    "",
  OPTnumber =    "",
  OPTseries =    "",
  OPTpages =     "",
  booktitle = "Proceedings of NOSSDAV '98",
  year =     "1998",
  OPTorganization = "",
  OPTpublisher = "",
  OPTaddress =   "http://www.cs.cmu.edu/$\sim$qma/Publications.html",
  month =    "July ",
  OPTnote =      "",
  OPTannote =    ""
}

@InProceedings{Ma97,
  author =   "Ma, Q. and Steenkiste, P.",
  title =    "On Path Selection for Traffic with Bandwidth Guarantees",
  OPTcrossref =  "",
  OPTkey =   "",
  OPTeditor =    "",
  OPTvolume =    "",
  OPTnumber =    "",
  OPTseries =    "",
  pages =    "191 -202",
  booktitle = "Proceedings of the {IEEE} International Conference on
          Network Protocols (ICNP '97)",
  year =     "1997",
  OPTorganization = "",
  OPTpublisher = "",
  OPTaddress =   "Atlanta, Georgia",
  OPTmonth =     "Oct",
  OPTnote =      "http://www.cs.cmu.edu/afs/cs.cmu.edu/user/qma/www/Publications.html",
  OPTannote =    ""
}

@InProceedings{Ma97IFIP,
  author =   "Ma, Q. and Steenkiste, P.",
  title =    "Quality-of-Service Routing for Traffic with
          Performance Guarantees",
  OPTcrossref =  "",
  OPTkey =   "",
  OPTeditor =    "",
  OPTvolume =    "",
  OPTnumber =    "",
  OPTseries =    "",
  pages =    "115-126",
  booktitle = "Proceedings of the Fifth International IFIP Workshop
          on Quality of Service",
  year =     "1997",
  OPTorganization = "",
  OPTpublisher = "",
  OPTaddress =   "",
  month =    "May",
  OPTnote =      "http://www.cs.cmu.edu/People/qma/Publications.html",
  OPTannote =    ""
}

@Article{Orda99,
  author =   "Orda, A.",
  title =    "Routing with End-to-End {QoS} Guarantees in
          Broadband Networks",
  OPTcrossref =  "",
  OPTkey =   "",
  journal =      "{IEEE/ACM} Transactions on Networking",
  year =     "1999",
  volume =   "7",
  number =   "3",
  pages =    "365-374",
  OPTmonth =     "",
  OPTnote =      "",
  OPTannote =    ""
}

@Article{Peleg89,
  author =   "Peleg, D. and Schaffer, A. A.",
  title =    "Graph Spanners",
  OPTcrossref =  "",
  OPTkey =   "",
  journal =      "Journal of Graph Theory",
  year =     "1989",
  volume =   "13",
  number =   "1",
  pages =    "99-116",
  OPTmonth =     "",
  OPTnote =      "",
  OPTannote =    ""
}

@InProceedings{PornavalaiQoS97,
  author =   "Pornavalai, C. and Chakraborty, G. and Shiratori, N.",
  title =    "{QoS} Based Routing Algorithm in Integrated
                  Services Packet Networks",
  OPTcrossref =  "",
  OPTkey =   "",
  OPTeditor =    "",
  OPTvolume =    "",
  OPTnumber =    "",
  OPTseries =    "",
  pages =    "167-174",
  booktitle = "Proceedings of  ICNP '97",
  year =     "1997",
  organization = "IEEE",
  OPTpublisher = "",
  OPTaddress =   "",
  OPTmonth =     "",
  OPTnote =      "http://www.ics.forth.gr/$\sim$kanag/routing\_bib/pornavalai.qosr.icnp.ps.gz",
  OPTannote =    ""
}

@InProceedings{Rao98,
  author =   "Rao, N. S. V. and Batsell, S. G.",
  title =    "{QoS} Routing via Multiple Paths Using Bandwidth Reservation",
  OPTcrossref =  "",
  OPTkey =   "",
  OPTeditor =    "",
  volume =   "1",
  OPTnumber =    "",
  OPTseries =    "",
  pages =    "11-18",
  booktitle = INFOCOM98,
  year =     "1998",
  organization = "IEEE",
  OPTpublisher = "",
  OPTaddress =   "",
  month =    "March-April",
  OPTnote =      "",
  OPTannote =    ""
}


@InProceedings{Shavitt98,
  author =   "Awerbuch, B. and Shavitt, Y.",
  title =    "Topology Aggregation for Directed Graph",
  OPTcrossref =  "",
  OPTkey =   "",
  OPTeditor =    "",
  OPTvolume =    "",
  OPTnumber =    "",
  OPTseries =    "",
  pages =    "47--52",
  booktitle = "Proceedings of ISCC '98",
  year =     "1998",
  organization = "IEEE",
  OPTpublisher = "",
  OPTaddress =   "",
  OPTmonth =     "",
  OPTnote =      "http://www.cnds.jhu.edu/projects/aggregation/",
  OPTannote =    ""
}


@TechReport{Shenker97,
  author =   "Shenker, S. and Partridge, C. and Guerin, R. ",
  title =    "Specification of guaranteed quality of service",
  institution =  "{I}nternet Engineering Task Force",
  year =     "1997",
  OPTcrossref =  "",
  OPTkey =   "",
  OPTtype =      "",
  OPTnumber =    "",
  OPTaddress =   "",
  month =    "September",
  note =     "Request For Comment (Proposed Standard)",
  OPTannote =    ""
}

@Article{Sriram98,
  author =   "Sriram, R. and Manimaran, G. and Murthy, C. S. R.",
  title =    "Preferred link based delay-constrained least-cost
          routing in wide area networks",
  OPTcrossref =  "",
  OPTkey =   "",
  journal =      "Computer Communications",
  year =     "1998",
  volume =   "21",
  OPTnumber =    "",
  pages =    "1655-1669",
  OPTmonth =     "",
  OPTnote =      "",
  OPTannote =    ""
}

@Article{Tsai89,
  author =   "Tsai, W. T. and Ramamoorthy C. V. and Tsai, W. K. and
          Nishiguchi, O.",
  title =    "An adaptive hierarchical routing protocol",
  OPTcrossref =  "",
  OPTkey =   "",
  journal =      IEEETransOnCom,
  year =     "1989",
  volume =   "38",
  number =   "8",
  pages =    "1059-1075",
  month =    "August",
  OPTnote =      "",
  OPTannote =    ""
}

@Article{Tsuchiya88,
  author =  "Tsuchiya, P. F.",
  title =    "The Landmark Hierarchy: {A} new Hierarchy for Routing in
 very Large Networks",
  OPTcrossref =  "",
  OPTkey =   "",
  journal =      "ACM, Computer Communications Review",
  year =     "1988",
  volume =   "18",
  number =   "4",
  pages =    "35-42",
  month =    "August",
  OPTnote =      "",
  OPTannote =    ""
}

@Article{Vogel96,
  author = "Vogel, R. and Herrtwich, R.G. and Kalfa, W. and Wittig, H. and Wolf, L.C.",
  title =    "{QoS}-Based Routing of Multimedia Streams in Computer
          Networks",
  OPTcrossref =  "",
  OPTkey =   "",
  journal =      IEEESelected,
  year =     "1996",
  volume =   "14",
  number =   "7",
  pages =    "1235-1244",
  month =    "September",
  OPTnote =      "",
  OPTannote =    ""
}

@InProceedings{Wang95,
  author =   "Wang, Z. and Crowcroft, J.",
  title =    "Bandwidth-Delay Based Routing Algorithms",
  OPTcrossref =  "",
  OPTkey =   "",
  OPTeditor =    "",
  volume =   "3",
  OPTnumber =    "",
  OPTseries =    "",
  pages =    "2129-2133",
  booktitle = "Proceedings of the GLOBECOM '95 Conference",
  year =     "1995",
  organization = "IEEE",
  OPTpublisher = "",
  OPTaddress =   "",
  month =    "Nov.",
  OPTnote =      "",
  OPTannote =    ""
}

@Article{Wang96,
  author =   "Wang, Z. and Crowcroft, J.",
  title =    "Quality-of-Service Routing for Supporting Multimedia
          Applications",
  OPTcrossref =  "",
  OPTkey =   "",
  journal =   "IEEE JSAC",
  year =     "1996",
  volume =   "14",
  number =   "7",
  pages =    "1228-1234",
  month =    "September",
  OPTnote =      "http://www.ics.forth.gr/$\sim$kanag/routing\_bib/crowcroft.ps.gz",
  OPTannote =    ""
}

@Article{Wang99,
  author =   "Wang, Z.",
  title =    "On the complexity of quality of service routing",
  OPTcrossref =  "",
  OPTkey =   "",
  journal =      "Information Processing Letters",
  year =     "1999",
  volume =   "69",
  number =   "3",
  pages =    "111-114",
  OPTmonth =     "",
  OPTnote =      "",
  OPTannote =    ""
}

@Article{Whay95QoSRouting,
  author =   "Lee, W. C. and Hluchyi, M. G. and Humblet, P. A.",
  title =    "Routing Subject to Quality of Service Constraints in
          Integrated Communication Networks",
  OPTcrossref =  "",
  OPTkey =   "",
  journal =      "IEEE Network",
  year =     "1995",
  OPTvolume =    "",
  OPTnumber =    "",
  pages =    "46-55",
  month =    "July/August",
  OPTnote =      "",
  OPTannote =    ""
}

@InProceedings{Whay95Spanning,
  author =   "Lee, W. C.",
  title =    "Spanning Tree Method for Link State Aggregation in
          Large Communication Networks",
  OPTcrossref =  "",
  OPTkey =   "",
  OPTeditor =    "",
  OPTvolume =    "",
  OPTnumber =    "",
  OPTseries =    "",
  pages =    "297-302",
  booktitle = INFOCOM95,
  year =     "1995",
  organization = "IEEE",
  OPTpublisher = "",
  OPTaddress =   "",
  OPTmonth =     "",
  OPTnote =      "",
  OPTannote =    ""
}

@TechReport{Widyono94,
  author =   "Widyono, R.",
  title =    "The Design and Evaluation of Routing Algorithms for
          Real-Time Channels",
  institution =  "University of California at Berkeley \&
          International Computer Science Institute",
  year =     "1994",
  OPTcrossref =  "",
  OPTkey =   "",
  OPTtype =      "",
  number =   "TR-94-024",
  OPTaddress =   "",
  month =    "June",
  OPTnote =      "",
  OPTannote =    ""
}


@InProceedings{behrens98,
  author =   "Behrens, J. and Garcia-Luna-Aceves, J. J.",
  title =    "Hierarchical Routing Using Link Vectors",
  OPTcrossref =  "",
  OPTkey =   "",
  OPTeditor =    "",
  volume =   "2",
  OPTnumber =    "",
  OPTseries =    "",
  pages =    "702-710",
  booktitle = INFOCOM98,
  year =     "1998",
  organization = "IEEE",
  OPTpublisher = "",
  OPTaddress =   "",
  month =    "March-April",
  OPTnote =      "",
  OPTannote =    ""
}

@InProceedings{whay95TA,
  author =   "Lee, W. C.",
  title =    "Topology Aggregation for Hierarchical Routing in
 {ATM} Networks",
  OPTcrossref =  "",
  OPTkey =   "",
  OPTeditor =    "",
  OPTvolume =    "",
  OPTnumber =    "",
  OPTseries =    "",
  pages =    "82-92",
  booktitle = "ACM SIGCOMM '95, Computer Communications Review",
  year =     "1995",
  OPTorganization = "",
  OPTpublisher = "",
  OPTaddress =   "",
  OPTmonth =     "",
  OPTnote =      "",
  OPTannote =    ""
}


@Article{TON:Iliadis00,
  author =   {Iliadis, I.},
  title =    {Optimal {PNNI} complex node representations for restrictive costs and minimal path computation time },
  journal =      TON,
  year =     {2000},
  OPTkey =   {},
  volume =   {8},
  number =   {4},
  pages =    {493--506},
  month =    {Aug.},
  OPTnote =      {},
  OPTannote =    {}
}

@InProceedings{globecom:Lui00,
  author =   {Lui, K.-S. and  Nahrstedt, K.},
  title =    {Topology Aggregation and Routing in Bandwidth-Delay Sensitive Networks},
  booktitle =    {Proceedings of the IEEE GLOBECOM 2000 Conference},
  OPTcrossref =  {},
  OPTkey =   {},
  OPTpages =     {},
  year =     {2000},
  OPTeditor =    {},
  OPTvolume =    {},
  OPTnumber =    {},
  OPTseries =    {},
  OPTaddress =   {},
  OPTmonth =     {},
  OPTorganization = {},
  OPTpublisher = {},
  OPTnote =      {},
  OPTannote =    {}
}

@Article{comnet:Mieghem99,
  author =   {Mieghem, P. V.},
  title =    {Topology information condensation in hierarchical networks},
  journal =      {Computer Networks},
  year =     {1999},
  OPTkey =   {},
  volume =   {31},
  OPTnumber =    {},
  pages =    {2115--2137},
  OPTmonth =     {},
  OPTnote =      {},
  OPTannote =    {}
}

@InProceedings{Cohen2000,
  author =   {Cohen, R. and Felstaine, E. and Emek, R. },
  title =    {Framework for multicast in hierarchical networks},
  booktitle =    INFOCOM00,
  OPTcrossref =  {},
  OPTkey =   {},
  pages =    {1673 -1682},
  year =     {2000},
  OPTeditor =    {},
  volume =   {3},
  OPTnumber =    {},
  OPTseries =    {},
  OPTaddress =   {},
  OPTmonth =     {26-30 March},
  organization = {IEEE},
  OPTpublisher = {},
  OPTnote =      {},
  OPTannote =    {}
}

@InProceedings{Hao2000,
  author =   {Hao, F. and Zegura, E. W. },
  title =    {On scalable {QoS} routing: {P}erformance evaluation of topology aggregation},
  booktitle =    INFOCOM00,
  OPTcrossref =  {},
  OPTkey =   {},
  pages =    {147 -156},
  year =     {2000},
  OPTeditor =    {},
  volume =   {1},
  OPTnumber =    {},
  OPTseries =    {},
  OPTaddress =   {},
  OPTmonth =     {},
  organization = {IEEE},
  OPTpublisher = {},
  OPTnote =      {},
  OPTannote =    {}
}

@InProceedings{Mieghem97,
  author =   {Van Mieghem, P. },
  title =    {Estimation of an optimal {PNNI} topology },
  booktitle =    {Proceedings of the IEEE ATM Workshop},
  OPTcrossref =  {},
  OPTkey =   {},
  pages =    {570-577},
  year =     {1997},
  OPTeditor =    {},
  OPTvolume =    {},
  OPTnumber =    {},
  OPTseries =    {},
  OPTaddress =   {},
  month =    {25-28 May},
  organization = {IEEE},
  OPTpublisher = {},
  OPTnote =      {},
  OPTannote =    {}
}


@Article{Aneja78,
  author =   {Aneja, Y.P. and Nair, K.P.K.},
  title =    {The Constrained shortest path problem},
  journal =      {Naval Research Logistics Quarterly},
  year =     {1978},
  OPTkey =   {},
  volume =   {25},
  OPTnumber =    {},
  pages =    {549--555},
  OPTmonth =     {},
  OPTnote =      {},
  OPTannote =    {v.179 N3}
}

@Article{Croucher78,
  author =   {Croucher, J.S.},
  title =    {A note on the stochastic shortest-route problem},
  journal =      {Naval Research Logistics Quarterly},
  year =     {1978},
  OPTkey =   {},
  volume =   {25},
  OPTnumber =    {},
  pages =    {729--732},
  OPTmonth =     {},
  OPTnote =      {},
  OPTannote =    {}
}

@InProceedings{Cavendish:QoSrouting98,
  author =   {Cavendish, D. and Gerla, M.},
  title =    {{I}nternet {QoS} Routing Using the Bellman-Ford Algorithm},
  booktitle =    { Proceedings of IFIP
     Conference on High Performance Networking - HPN '98},
  OPTcrossref =  {},
  OPTkey =   {},
  OPTpages =     {},
  year =     {1998},
  OPTeditor =    {},
  OPTvolume =    {},
  OPTnumber =    {},
  OPTseries =    {},
  address =      {Austria},
  OPTmonth =     {},
  OPTorganization = {},
  OPTpublisher = {},
  note =     {http://www.cs.ucla.edu/$\sim$dirceu},
  OPTannote =    {}
}

@InProceedings{Yuan:two-constrained99,
  author =   {Yuan, X.},
  title =    {On the extended {Bellman-Ford} algorithm to solve
                      two-constrained quality of service routing problems },
  booktitle =    {Proceedings of the International Conference on Cmputer Communications and Networks},
  OPTcrossref =  {},
  OPTkey =   {},
  pages =    {304 -310 },
  year =     {1999},
  OPTeditor =    {},
  OPTvolume =    {},
  OPTnumber =    {},
  OPTseries =    {},
  OPTaddress =   {},
  OPTmonth =     {},
  organization = {IEEE},
  OPTpublisher = {},
  OPTnote =      {},
  OPTannote =    {}
}

@InProceedings{Chong95,
  author =   "Chong, E. I. and Maddila, S. R. and Morley, S. T.",
  title =    "On Finding Single-Source Single-Destination $k$ Shortest Paths",
  OPTcrossref =  "",
  OPTkey =   "",
  OPTeditor =    "",
  OPTvolume =    "",
  OPTnumber =    "",
  OPTseries =    "",
  pages =    "40-47",
  booktitle = "the Seventh International Conference on Computing
          and Information (ICCI '95)",
  year =     "1995",
  OPTorganization = "",
  OPTpublisher = "",
  OPTaddress =   "",
  month =    "July 5-8,",
  OPTnote =      "http://styx.trentu.ca/jci/icci/stream95.html",
  OPTannote =    ""
}

@Article{Aneja83,
  author =   "Aneja, Y. P. and  Aggarwal, V. and Nair, K. P. K.",
  title =    "Shortest Chain Subject to Side Constraints",
  OPTcrossref =  "",
  OPTkey =   "",
  journal =      "Networks",
  year =     "1983",
  volume =   "13",
  OPTnumber =    "",
  pages =    "295-302",
  OPTmonth =     "",
  OPTnote =      "",
  OPTannote =    ""
}


@Article{Blokh96,
  author =   "Blokh, D. and Gutin, G.",
  title =    "An Approximate Algorithm for Combinatorial Optimization Problems
with Two Parameters",
  journal =      {Australasian Journal of Combinatorics},
  year =     {1996},
  OPTkey =   {},
  volume =   {14},
  OPTnumber =    {},
  pages =    {157-164},
  OPTmonth =     {},
  OPTnote =      {},
  OPTannote =    {}
}

@Unpublished{Blokh95,
  author =   "Blokh, D. and Gutin, G.",
  title =    "An Approximation Algorithm for Combinatorial Optimization Problems
with Two Parameters",
  note =     "IMADA preprint PP-1995-14, May 1995, \\ http://www.imada.ou.dk/Research/Preprints/Abstracts/1995/14.html",
  OPTcrossref =  "",
  OPTkey =   "",
  OPTyear =      "",
  OPTmonth =     "",
  OPTannote =
          "http://www.imada.ou.dk/Research/Preprints/Abstracts/1995/14.html
We call a {\em minimum cost restricted time combinatorial optimization} (MCRT) problem any problem
that has a finite set $P$, finite family $S$ of subsets of $P$, non-negative threshold $h$, and two
non-negative real-valued functions $y: P \to R_+$ (say, cost) and $x: P \to R_+$ (say, time). One seeks
a solution $F^*$ in $S$ with $y(F^*)=min{y(F): F\in S, x(F)\leq h}$ , where $z(G)=\sum_{g\in G} z(g)$
for every $z\in {x,y}$ and $G \in S$. We also assume that for the corresponding minimum cost problem
there is an efficient exact or approximation algorithm. We describe an approximation algorithm for any
MCRT problem. Though our algorithm is not polynomial in general, we provide some theoretical and
practical evidence that the algorithm may be fairly fast in many cases.
"
}

@Article{DeNeve98,
  author =   {De Neve, H. and  Van Mieghem, P},
  title =    {{TAMCRA:} A tunable accuracy multiple constraints routing algorithm},
  journal =      {Computer Communications},
  year =     {2000},
  OPTkey =   {67--679},
  OPTmonth =     {},
  OPTnote =      {},
  OPTannote =    {}
}

@InProceedings{conf:DeNeve98,
  author =   "De Neve, H. and  Van Mieghem, P.",
  title =    "A multiple quality of service routing algorithm for {PNNI}",
  OPTcrossref =  "",
  OPTkey =   "",
  OPTeditor =    "",
  OPTvolume =    "",
  OPTnumber =    "",
  OPTseries =    "",
  pages =    "324 - 328",
  booktitle = "Proceedings of the ATM Workshop",
  year =     "1998",
  organization = "IEEE",
  OPTpublisher = "",
  OPTaddress =   "",
  month =    "May",
  OPTnote =      "",
  OPTannote =    "
               Quality of service (QoS) provisioning generally assumes more than one QoS
               measure which implies that QoS routing can be categorized as an instance of
               routing subject to multiple constraints. The ATM-forum PNNI standard, in
               particular the routing part, belongs to the most promising, future-save,
               QoS-aware, dynamical and hierarchical routing protocols. The PNNI QoS
               algorithm is vendor specific and not standardized. Here we propose an attractive
               multiple QoS routing algorithm, called TAMCRA, standing for tunable accuracy
               multiple constraints routing algorithm, well suited for PNNI. TAMCRA possesses
               tunable accuracy (coupled to the running time) via one integer parameter k which
               reflects the number of shortest paths taken into account during computation."
}


@InProceedings{Eppstein94,
  author =   "Eppstein, D.",
  title =    "Finding the $k$ shortest paths",
  OPTcrossref =  "",
  OPTkey =   "",
  OPTeditor =    "",
  OPTvolume =    "",
  OPTnumber =    "",
  OPTseries =    "",
  pages =    "154 - 165",
  booktitle = "Proceedings of the 35th Annual Symposium on Foundations of Computer Science",
  year =     "1994",
  organization = "IEEE",
  OPTpublisher = "",
  OPTaddress =   "",
  month =    "Nov.",
  OPTnote =      "",
  OPTannote =    "We give algorithms for finding the k shortest paths (not required to be simple)
               connecting a pair of vertices in a digraph. Our algorithms output an implicit
               representation of these paths in a digraph with n vertices and m edges, in time
               O(m+n log n+k). We can also find the k shortest paths from a given source s to
               each vertex in the graph, in total time O(m+n log n+kn). We describe applications
               to dynamic programming problems including the knapsack problem, sequence
               alignment, and maximum inscribed polygons."
}
@InProceedings{Guo99,
  author =   "Guo, L. and Matta, I.",
  title =    "Search space reduction in {QoS} routing",
  OPTcrossref =  "",
  OPTkey =   "",
  OPTeditor =    "",
  OPTvolume =    "",
  OPTnumber =    "",
  OPTseries =    "",
  pages =    "142 - 149",
  booktitle = "Proceedings of the 19th IEEE International
          Conference on Distributed Computing Systems ",
  year =     "1999",
  organization = "IEEE",
  OPTpublisher = "",
  OPTaddress =   "",
  month =    "May",
  OPTnote =      "",
  OPTannote =    "
               To provide real time service, integrated networks require the underlying routing
               algorithm to be able to find low cost paths that satisfy given Quality of Service
               (QoS) constraints. The problem of constrained shortest (least cost) path routing is
               known to be NP hard, and some heuristics have been proposed to find a near
               optimal solution. However, these heuristics either impose relationships among the
               link metrics to reduce the complexity of the problem which may limit the general
               applicability of the heuristic, or are too costly in terms of execution time to be
               applicable to large networks. We focus on solving the delay constrained minimum
               cost path problem, and present a fast algorithm to find a near optimal solution. This
               algorithm, called DCCR (Delay-Cost-Constrained Routing), is a variant of the
               k-shortest path algorithm. DCCR uses a new adaptive path weight function,
               together with an additional constraint imposed on the path cost, to restrict the
               search space. Thus, DCCR can return a near optimal solution in a very short time.
               Furthermore, we use the method proposed by D. Blokh and G. Gutin (1995) to
               further reduce the search space by using a tighter bound on path cost. This makes
               our algorithm more accurate and even faster. We call this improved algorithm
               SSR+DCCR (Search Space Reduction+DCCR). Through extensive simulations,
               we confirm that SSR+DCCR performs very well compared to the optimal but very
               expensive solution."
}

@Article{Handler80,
  author =   "Handler, G. Y. and Zang, I.",
  title =    "A Dual Algorithm for the Constrained Shortest Path Problem",
  OPTcrossref =  "",
  OPTkey =   "",
  journal =      "Networks",
  year =     "1980",
  volume =   "10",
  OPTnumber =    "",
  pages =    "293-310",
  OPTmonth =     "",
  OPTnote =      "",
  OPTannote =    ""
}

@Article{Hassin92,
  author =   "Hassin, R.",
  title =    "Approximation Schemes for the Restricted Shortest
          Path Problem",
  OPTcrossref =  "",
  OPTkey =   "",
  journal =      "Mathematics of Operations Research",
  year =     "1992",
  volume =   "17",
  number =   "1",
  pages =    "36-42",
  OPTmonth =     "February",
  OPTnote =      "",
  OPTannote =    ""
}

@InProceedings{Ishida98,
  author =   "Ishida, K. and Amano, K. and Kannari, N.",
  title =    "A delay-constrained least-cost path routing protocol and the synthesis
          method",
  OPTcrossref =  "",
  OPTkey =   "",
  OPTeditor =    "",
  OPTvolume =    "",
  OPTnumber =    "",
  OPTseries =    "",
  pages =    "58 - 65",
  booktitle = "Proceedings of the Fifth
          International Conference on Real-Time Computing Systems and Applications",
  year =     "1998",
  organization = "IEEE",
  OPTpublisher = "",
  OPTaddress =   "",
  month =    "Oct.",
  OPTnote =      "",
  OPTannote =    "

               Real-time communication services will be one of the most promising future
               applications in both the B-ISDN and {I}nternet. In addition, real-time traffic usually
               utilizes a significant amount of resources while traversing the network. Thus there
               is the need for routing mechanisms which are able to satisfy requirements of both
               real-time traffic and efficient management of network resources. Firstly we
               discuss an issue of routing of real-time traffic subject to each end-to-end delay
               constraint and a path cost. Then, we describe a key concept which is taken into
               consideration of the requirements simultaneously. Based on the requirements, a
               delay constrained least-cost path problem is formulated. Since the problem is
               NP-hard, a heuristic method is proposed to solve the problem. The heuristic
               method can always find a delay-constrained path between a source node and a
               destination node, if there is such a path. Based on the heuristic method, an outline
               of the synthesis method for the delay-constrained least-cost path routing protocol
               is also presented."
}


@InProceedings{Nina99,
  author =   "Taft-Plotkin, N. and Bellur, B. and  Ogier, R.",
  title =    "Quality-of-service routing using maximally disjoint paths",
  OPTcrossref =  "",
  OPTkey =   "",
  OPTeditor =    "",
  OPTvolume =    "",
  OPTnumber =    "",
  OPTseries =    "",
  pages =    "119 - 128",
  booktitle = " the Seventh International Workshop on Quality of Service (IWQoS '99)",
  year =     "1999",
  organization = "IEEE",
  OPTpublisher = "",
  address =      "London, England",
  month =    "May/June",
  OPTnote =      "",
  OPTannote =    ""

}

@TechReport{Ogier98,
  author =   " Ogier, R. and Bellur, B. and Taft-Plotkin, N.",
  title =    "An Efficient Algorithm for Computing Shortest and
          Widest Maximally Disjoint Paths",
  institution =  "SRI International",
  year =     "1998",
  OPTcrossref =  "",
  OPTkey =   "",
  OPTtype =      "",
  number =   "ITAD-1616-TR-170",
  OPTaddress =   "",
  month =    "November",
  OPTnote =      "",
  OPTannote =    ""
}

@Article{TON:Reeves00,
  author =   {Reeves, D. S. and Salama, H. F.},
  title =    {A distributed algorithm for delay-constrained unicast routing},
  journal =      TON,
  year =     {2000},
  OPTkey =   {},
  volume =   {8},
  number =   {2},
  pages =    {239--250},
  month =    {April},
  OPTnote =      {},
  OPTannote =    {}
}

@InProceedings{Salama97,
  author =   "Salama, H. F. and Reeves, D. S. and Viniotis, Y.",
  title = "A distributed algorithm for delay-constrained unicast routing",
  OPTcrossref =  "",
  OPTkey =   "",
  OPTeditor =    "",
  volume =   "1",
  OPTnumber =    "",
  OPTseries =    "",
  pages =    "84-91",
  booktitle = INFOCOM97,
  year =     "1997",
  organization = "IEEE",
  OPTpublisher = "",
  OPTaddress =   "",
  month =    "7-11 April",
  OPTnote =      "",
  OPTannote =    "
               We study the NP-hard delay-constrained least-cost path problem, and propose a
               simple, distributed heuristic solution: the delay-constrained unicast routing
               (DCUR) algorithm. The DCUR requires limited network state information to be
               kept at each node: a cost vector and a delay vector. We prove the DCUR's
               correctness by showing that it is always capable of constructing a loop-free
               delay-constrained path within finite time, if such a path exists. The worst case
               message complexity of the DCUR is O(|V|/sup 3/) messages, where |V| is the
               number of nodes. However simulation results show that, on average, the DCUR
               requires much fewer messages. Therefore, the DCUR scales well to large
               networks. We also use simulation to compare the DCUR to the optimal algorithm,
               and to the least-delay path algorithm. Our results show that the DCUR's path
               costs are within 10% from those of the optimal solution."
}


@InCollection{Hansen80,
  author =   {Hansen, P.},
  title =    {Bicriterion Path Problems},
  booktitle =    {Multiple Criteria Decision Making: Theory and Applications},
  OPTcrossref =  {},
  OPTkey =   {},
  pages =    {109-127},
  publisher = {Springer, Heidelberg},
  year =     {1980},
  editor =   {Fandel, G. and Gal, T.},
  OPTvolume =    {},
  OPTnumber =    {},
  series =   {Lectures Notes in Economics and Mathematical Systems 177},
  OPTtype =      {},
  OPTchapter =   {},
  OPTaddress =   {},
  OPTedition =   {},
  OPTmonth =     {},
  OPTnote =      {},
  OPTannote =    {}
}

@Article{White82,
  author =   "White, D. J.",
  title =    "The Set of Efficient Solutions for Multiple
          Objective Shortest Path Problems",
  OPTcrossref =  "",
  OPTkey =   "",
  journal =      "Comput. \& Ops Res.",
  year =     "1982",
  volume =   "9",
  number =   "2",
  pages =    "101-107",
  OPTmonth =     "",
  OPTnote =      "",
  OPTannote =    ""
}

@Article{Henig86,
  author =   "Henig, M. I.",
  title =    "The Shortest path problem with two objective functions",
  OPTcrossref =  "",
  OPTkey =   "",
  journal =      EJOR,
  year =     "1986",
  volume =   "25",
  number =   "2",
  pages =    "281-291",
  OPTmonth =     "",
  OPTnote =      "",
  OPTannote =    ""
}


@Article{Martins84,
  author =   "Martins, E. Q. V.",
  title =    "On a multicriteria shortest path problem",
  OPTcrossref =  "",
  OPTkey =   "",
  journal =     EJOR,
  year =     "1984",
  volume =   "16",
  number =   "2",
  pages =    "236-245",
  month =    "May",
  OPTnote =      "",
  OPTannote =    ""
}
@Article{Martins84July,
  author =   "Martins, E. Q. V.",
  title =    "On a special class of bicriterion  path problems",
  OPTcrossref =  "",
  OPTkey =   "",
  journal =     EJOR,
  year =     "1984",
  volume =   "17",
  number =   "1",
  pages =    "85-94",
  month =    "July",
  OPTnote =      "",
  OPTannote =    ""
}

@Article{Climaco82,
  author =   "Climaco, J. C. N.  and Martins, E. Q. V.",
  title =    "A bicriterion shortest path problem",
  OPTcrossref =  "",
  OPTkey =   "",
  journal =     EJOR,
  year =     "1982",
  volume =   "11",
  number =   "4",
  pages =    "399-404",
  month =    "Dec",
  OPTnote =      "",
  OPTannote =    ""
}


@InProceedings{Zhou98,
  author =   "Zhou, J.",
  title =    "A new distributed routing algorithm for supporting delay-sensitive  applications",
  OPTcrossref =  "",
  OPTkey =   "",
  OPTeditor =    "",
  OPTvolume =    "",
  OPTnumber =    "",
  OPTseries =    "",
  pages =    "S37-06(1-7)",
  booktitle = " Proceedings of ICCT '98",
  year =     "1998",
  organization = "IEEE",
  OPTpublisher = "",
  OPTaddress =   "",
  month =    "22-24 Oct.",
  OPTnote =      "",
  OPTannote =    "We propose a new distributed delay-constrained unicast routing algorithm which
               can always find a delay-constrained path with small message complexity if such a
               path exists. At each network node, limited information about the network state is
               needed and only a small amount of computation is required. Simulation results
               show that the proposed algorithm has much better cost performance than the least
               delay path algorithm."
}


@Article{Sun98,
  author =   "Sun, Q. and  Langendorfer, H.",
  title =    "A New Distributed Routing Algorithm for supporting delay-sensitive applications",
  journal =      {Computer Communications},
  year =     {1998},
  OPTkey =   {},
  volume =   {21},
  OPTnumber =    {},
  pages =    {572--578},
  OPTmonth =     {},
  OPTnote =      {the same as Zhou98},
  OPTannote =    {}
}

@InProceedings{Sun97,
  author =   "Sun, Q. and  Langendorfer, H.",
  title =    "A New Distributed Routing Algorithm with End-to-End Guarantee",
  OPTcrossref =  "",
  OPTkey =   "",
  OPTeditor =    "",
  OPTvolume =    "",
  OPTnumber =    "",
  OPTseries =    "",
  OPTpages =     "",
  booktitle = "Proceedings of the Fifth International Workshop on Quality
          of Service (IWQoS '97)",
  year =     "1997",
  OPTorganization = "",
  OPTpublisher = "",
  OPTaddress =   "",
  month =    "May",
  OPTnote =      "",
  OPTannote =    ""
}
@TechReport{Bajaj99a,
  author =   "Bajaj, S. and others",
  title =    "Improving Simulation for Network Research",
  institution =  "University of Southern California",
  year =     "1999",
  OPTcrossref =  "",
  OPTkey =   "",
  OPTtype =      "",
  number =   "99-702",
  address =      "University of Southern California",
  month =    "March",
  OPTnote =      "http://netweb.usc.edu/vint/publications.html",
  OPTannote =    ""
}


@Article{Govindan99,
  author =   "Govindan, R. and others",
  title =    "An Architecture for Stable, Analysable {I}nternet Routing",
  OPTcrossref =  "",
  OPTkey =   "",
  journal =      "IEEE Network Magazine",
  year =     "1999",
  OPTvolume =    "",
  OPTnumber =    "",
  OPTpages =     "",
  month =    "Jan-Feb",
  note =     "http://catarina.usc.edu/estrin/",
  OPTannote =    ""
}


@InProceedings{Conf:Borella97,
  author =   {Borella, M.S. and Uludag, S. and Brewster, G.B. and Sidhu, I.},
  title =    {Self-similarity of {{I}nternet} packet delay },
  booktitle =    {The Proceedings of the International Conference on Communications (ICC '97)},
  pages =    {513--517},
  year =     {1997},
  organization = {IEEE},
  OPTpublisher = {},
  OPTnote =      {},
  OPTannote =    {}
}

@InProceedings{Conf:Andren98,
  author =   {Andren, J. and Hilding, M. and Veitch, D.},
  title =    {Understanding end-to-end {{I}nternet} traffic dynamics},
  booktitle =    {The Proceedings of the Global Telecommunications Conference},
  pages =    {1118-1122},
  year =     {1998},
  organization = {IEEE},
  OPTpublisher = {},
  OPTnote =      {},
  OPTannote =    {}
}
@InProceedings{Conf:Hagiwara01,
  author =   {Hagiwara, T. and Majima, H. and Matsuda, T. and Yamamoto, M.},
  title =    {Impact of round trip delay self-similarity on {TCP} performance},
  booktitle =    {The Proceedings of the  Tenth International Conference on Computer Communications and Networks},
  pages =    {166--171},
  year =     {2001},
  organization = {IEEE},
  OPTpublisher = {},
  OPTnote =      {},
  OPTannote =    {}
}

@InProceedings{Conf:Elteto99,
  author =   {Elteto, T. and Molnar, S.},
  title =    {On the distribution of round-trip delays in {TCP/IP}
           networks},
  booktitle =    {The Proceedings of the Local Computer Networks (LCN '99) Conference },
  OPTcrossref =  {},
  OPTkey =   {},
  pages =    {172--181},
  year =     {1999},
  OPTeditor =    {},
  OPTvolume =    {},
  OPTnumber =    {},
  OPTseries =    {},
  OPTaddress =   {},
  OPTmonth =     {},
  organization = {IEEE},
  OPTpublisher = {},
  OPTnote =      {},
  OPTannote =    {}
}

@InProceedings{Conf:Kato99,
  author =   {Kato, J. and Shimizu, A. and Goto, S.},
  title =    {Active measurement and analysis of delay time in
           the {{I}nternet}},
  booktitle =    {The Proceedings of International Workshops on Parallel Processing},
  OPTcrossref =  {},
  OPTkey =   {},
  pages =    {254--259},
  year =     {1999},
  OPTeditor =    {},
  OPTvolume =    {},
  OPTnumber =    {},
  OPTseries =    {},
  OPTaddress =   {},
  OPTmonth =     {},
  organization = {IEEE},
  OPTpublisher = {},
  OPTnote =      {},
  OPTannote =    {}
}

@Article{Paxson99,
  author =   "Paxson, V.",
  title =    "End-to-End {I}nternet Packet Dynamics",
  OPTcrossref =  "",
  OPTkey =   "",
  journal =      TON,
  year =     "1999",
  volume =   "7",
  number =   "3",
  pages =    "277-292",
  month =    "June",
  OPTnote =      "",
  OPTannote =    ""
}

@Article{Gbaguidi99,
  author =   "Gbaguidi, C. and Hubaux, J. and Pacifici, G. and Tantawi, A. N.",
  title =    "Integration of {I}nternet and telecommunications: an architecture for hybrid services ",
  OPTcrossref =  "",
  OPTkey =   "",
  journal =      JSAC,
  year =     "1999",
  volume =   "17",
  number =   "9",
  pages =    "1563-1579",
  month =    "Sept",
  OPTnote =      "",
  OPTannote =    ""
}

@Article{Chao99,
  author =   "Chao, H. J. and Degermark, M. and McKeown, N. and Tzeng, H.H.-Y",
  title =    "Next-generation {IP} switches and routers ",
  OPTcrossref =  "",
  OPTkey =   "",
  journal =      JSAC,
  year =     "1999",
  volume =   "17",
  number =   "6",
  pages =    "1009-1012",
  month =    "June",
  OPTnote =      "",
  OPTannote =    ""
}

@Article{Chan99,
  author =   "Chan, H. C. B. and Alnuweiri, H. M. and Leung, V. C. M.",
  title =    "A framework for optimizing the cost and performance of next-generation {IP} routers ",
  OPTcrossref =  "",
  OPTkey =   "",
  journal =      JSAC,
  year =     "1999",
  volume =   "17",
  number =   "6",
  pages =    "1013-1029",
  month =    "June",
  OPTnote =      "",
  OPTannote =    ""
}

@Article{Xiao99,
  author =   "Xiao, X. and Ni, L. M.",
  title =    "{I}nternet {QoS}: {A} big picture ",
  OPTcrossref =  "",
  OPTkey =   "",
  journal =      "IEEE Network",
  year =     "1999",
  volume =   "13",
  number =   "2",
  pages =    "8-18",
  month =    "March-April",
  OPTnote =      "",
  OPTannote =    ""
}

@Article{Wang00multicast,
  author =   {Wang, B. and Hou, J.C.},
  title =    {Multicast routing and its QoS extension: problems,
           algorithms, and protocols },
  journal =      {IEEE Network},
  year =     {2000},
  OPTkey =   {},
  volume =   {14},
  number =   {1},
  pages =    {22--36},
  month =    {Jan.--Feb.},
  OPTnote =      {},
  OPTannote =    {}
}

@Article{Faloutsos98,
  author =   {Faloutsos, M. and Banerjea, A. and  Pankaj, R.},
  title =    {{QoSMIC:} {Q}uality of Service sensitive Multicast {I}nternet protoCol },
  journal =      {ACM SIGCOMM, Computer Communication Review},
  year =     {1998},
  OPTkey =   {},
  volume =   {28},
  number =   {4},
  OPTpages =     {},
  month =    {Oct.},
  OPTnote =      {http://www.acm.org/sigcomm/sigcomm98/tp/abs_12.html},
  OPTannote =    {}
}

@Article{Raghavan99,
  author =   "Raghavan, S. and Manimaran, G. and Siva Ram Murthy, C.",
  title =    "A rearrangeable algorithm for the construction of delay-constrained dynamic multicast trees",
  OPTcrossref =  "",
  OPTkey =   "",
  journal =      TON,
  year =     "1999",
  volume =   "7",
  number =   "4",
  pages =    "514-529",
  month =    "August",
  OPTnote =      "",
  OPTannote =    ""
}

@Article{Jia98,
  author =   "Jia, X.",
  title =    "A Distributed Algorithm Of Delay-bounded Multicast Routing For Multimedia Applications In Wide Area ",
  OPTcrossref =  "",
  OPTkey =   "",
  journal =      TON,
  year =     "1998",
  volume =   "6",
  number =   "6",
  pages =    "828-837",
  month =    "Dec",
  OPTnote =      "",
  OPTannote =    ""
}

@Article{Waxman88,
  author =   "Waxman, B. M. ",
  title =    "Routing of multipoint connections ",
  OPTcrossref =  "",
  OPTkey =   "",
  journal =      JSAC,
  year =     "1988",
  volume =   "69",
  OPTnumber =    "",
  pages =    "1617-1622",
  month =    "Dec.",
  OPTnote =      "",
  OPTannote =    ""
}

@InProceedings{Waxman93,
  author =   "Waxman, B.M.",
  title =    "Performance evaluation of multipoint routing algorithms ",
  OPTcrossref =  "",
  OPTkey =   "",
  OPTeditor =    "",
  volume =   "3",
  OPTnumber =    "",
  OPTseries =    "",
  pages =    "980-986",
  booktitle = INFOCOM93,
  year =     "1993",
  organization = "IEEE",
  OPTpublisher = "",
  OPTaddress =   "",
  OPTmonth =     "",
  OPTnote =      "",
  OPTannote =    ""
}

@Misc{BRITEwww,
  key =      {B},
  OPTauthor =    {},
  title =    {{BRITE}:  Boston university Representative {I}nternet Topology gEnerator},
  OPThowpublished = {},
  OPTmonth =     {},
  OPTyear =      {},
  note =     {www.cs.bu.edu/brite},
  OPTannote =    {}
}

@Misc{INETwww,
  key =      {I},
  OPTauthor =    {},
  title =    {{INET}: Inet Topology Generator },
  OPThowpublished = {},
  OPTmonth =     {},
  OPTyear =      {},
  note =     {http://topology.eecs.umich.edu/inet/},
  OPTannote =    {}
}

@Misc{GateDwww,
  key =          {N},
  OPTauthor =    {},
  title =        {Nexthop {GateD} {Products} },
  OPThowpublished = {},
  OPTmonth =     {},
  OPTyear =      {},
  note =         {www.nexthop.com},
  OPTannote =    {}
}

@Misc{SSF,
  key =          {S},
  OPTauthor =    {},
  title =        {Scalable Simulation Framework {(SSF)}},
  OPThowpublished = {},
  OPTmonth =     {},
  OPTyear =      {},
  note =         {www.ssfnet.org},
  OPTannote =    {}
}


@Misc{ns2,
  key =          {N},
  OPTauthor =    {},
  title =        {Network Simulator - ns2},
  OPThowpublished = {},
  OPTmonth =     {},
  OPTyear =      {},
  note =         {www.isi.edu/nsnam/ns},
  OPTannote =    {}
}


@TechReport{rfc2205,
  author =   {Braden, R. and Zhang, L. Berson, S. and Herzog, S. and Jamin, S.},
  title =    {Resource {ReSerVation Protocol} {(RSVP)} } ,
  institution =  {IETF},
  year =     {1997},
  OPTkey =   {},
  OPTtype =      {},
  number =   {RFC 2205},
  OPTaddress =   {},
  month =    {Sept.},
  OPTnote =      {http://mx1.bind.com/rfc/rfc2205.txt},
  OPTannote =    {}
}

@TechReport{rfc2990,
  author =   {Huston, G.},
  title =    {Next Steps for the {IP} {QoS} Architecture},
  institution =  {IETF},
  year =     {2000},
  OPTkey =   {},
  OPTtype =      {},
  number =   {RFC 2990},
  OPTaddress =   {},
  month =    {November},
  OPTnote =      {http://mx1.bind.com/rfc/rfc2990.txt},
  OPTannote =    {}
}
@TechReport{rfc2003,
  author =   {Perkins, C.},
  title =    {{IP} Encapsulation within {IP}},
  institution =  {IETF},
  year =     {1996},
  OPTkey =   {},
  OPTtype =      {},
  number =   {RFC 2003},
  OPTaddress =   {},
  month =    {October},
  OPTnote =      {http://mx1.bind.com/rfc/rfc2003.txt},
  OPTannote =    {}
}

@TechReport{rfc790,
  author =   {Postel, J.},
  title =    {ASSIGNED NUMBERS},
  institution =  {IETF},
  year =     {1981},
  OPTkey =   {},
  OPTtype =      {},
  number =   {RFC 790},
  OPTaddress =   {},
  month =    {September},
  OPTnote =      {http://mx1.bind.com/rfc/rfc790.txt},
  OPTannote =    {}
}
@TechReport{rfc791,
  author =   {Postel, J.},
  title =    {{I}nternet Protocol: {DARPA} {I}nternet Program Protocol Specification},
  institution =  {IETF},
  year =     {1981},
  OPTkey =   {},
  OPTtype =      {},
  number =   {RFC 791},
  OPTaddress =   {},
  month =    {September},
  OPTnote =      {http://mx1.bind.com/rfc/rfc790.txt},
  OPTannote =    {}
}

@TechReport{rfc1771,
  author =   "Rekhter, Y. and Li, T.",
  title =    "A Border Gateway Protocol 4 {(BGP-4)}",
  institution =  "IETF",
  year =     "1995",
  OPTcrossref =  "",
  OPTkey =   "",
  type =     "Standards Track",
  number =   "RFC 1771",
  OPTaddress =   "",
  month =    "March",
  OPTnote =      "ftp://ftp.isi.edu/in-notes/rfc1771.txt",
  OPTannote =    ""
}
% OSPF98v2,
@TechReport{rfc2328,
  author =   "Moy, J.",
  title =    "{OSPF} Version 2",
  institution =  "IETF",
  year =     "1998",
  OPTcrossref =  "",
  OPTkey =   "",
  type =     "Standards Track",
  number =   "RFC 2328",
  OPTaddress =   "",
  month =    "April",
  OPTnote =      "ftp://ftp.isi.edu/in-notes/rfc2328.txt",
  OPTannote =    ""
}

% OSPFQoS99, % "Apostolopoulos, G. and others",
@TechReport{rfc2676,
  author = "Apostolopoulos, G. and Williams, D. and Kamat, S. and Guerin, R.
      Orda, A. and Przygienda, T. ",
  title =    "{QoS} Routing Mechanisms and {OSPF} Extensions",
  institution =  "IETF",
  year =     "1999",
  OPTcrossref =  "",
  OPTkey =   "",
  type =     "RFC",
  number =   "2676",
  OPTaddress =   "",
  month =    "August",
  OPTnote =      "http://mx1.bind.com/rfc/rfc2676.txt",
  OPTannote =    ""
}
@TechReport{rfc2370,
  author =   "Coltun, R.",
  title =    "The {OSPF} Opaque {LSA} Option",
  institution =  "IETF",
  year =     "1998",
  OPTcrossref =  "",
  OPTkey =   "",
  OPTtype =      "Standards Track",
  number =   "RFC 2370",
  OPTaddress =   "",
  month =    "July",
  OPTnote =      "http://mx1.bind.com/rfc/rfc2676.txt",
  OPTannote =    "See Also: 2328 "
}

@TechReport{rfc1633,
  author =   "Braden, R. and Clark, D. and Shenker, S.",
  title =    "Integrated Services in the {I}nternet Architecture: an Overview",
  institution =  "IETF",
  year =     "1994",
  OPTcrossref =  "",
  OPTkey =   "",
  OPTtype =      "Informational",
  number =   "RFC 1633",
  OPTaddress =   "",
  month =    "June",
  OPTnote =      "http://mx1.bind.com/rfc/rfc1633.txt",
  OPTannote =    " "
}

@TechReport{rfc2475,
  author =   "Blake, S. and  Black, D. and Carlson, M. and Davies, E.
    and Wang, Z. and Weiss, W.",
  title =    "An Architecture for Differentiated Services",
  institution =  "IETF",
  year =     "1998",
  OPTcrossref =  "",
  OPTkey =   "",
  type =     "Informational",
  number =   "RFC 2475",
  OPTaddress =   "",
  month =    "December",
  OPTnote =      "http://mx1.bind.com/rfc/rfc2475.txt",
  OPTannote =    " "
}

@TechReport{rfc2702,
  author =   "Awduche, D. and Malcolm, J. and Agogbua, J. and O'Dell, M.
and McManus, J.",
  title =    "Requirements for Traffic Engineering Over {MPLS}",
  institution =  "IETF",
  year =     "1999",
  OPTcrossref =  "",
  OPTkey =   "",
  type =     "Informational",
  number =   "RFC 2702",
  OPTaddress =   "",
  month =    "September",
  OPTnote =      "http://mx1.bind.com/rfc/rfc2702.txt",
  OPTannote =    " "
}


%%%%%%%%%%%%%%%%%%%%%%%%%%%%%INTERNET-DRAFT%%%%%%%%%%%%%%%%%%%%%%%%%%%
@TechReport{draftJacquene00,
  author =   " Jacquene, C.",
  title =    " Providing Quality of Service Indication by the {BGP-4}
          Protocol: the {QOS\_NLRI} attribute",
  institution =  "IETF",
  year =     "2000",
  OPTcrossref =  "",
  OPTkey =   "",
  OPTtype =      "",
  number =   "(draft-jacquenet-qos-nlri-00.txt)",
  OPTaddress =   "",
  month =    "July",
  note =     "(work in progress)",
  OPTannote =    "Expires January 2001"
}

@TechReport{draftHuston00,
  author =   "Huston, G.",
  title =    "Next Steps for the {IP QoS} Architecture",
  institution =  "IETF",
  year =     "2000",
  OPTcrossref =  "",
  OPTkey =   "",
  type =     "Informational",
  number =   "(draft-iab-qos-02.txt)",
  OPTaddress =   "",
  month =    "August",
  note =     "(work in progress)",
  OPTannote =    "Expires January 2001"
}

@TechReport{Crawley98,
  author =       "Crawley, E. and Nair, R. and Rajagopalan, B. and Sandick, H.",
  title =        "A Framework for {QoS}-based Routing in the {I}nternet",
  institution =  "IETF",
  year =         "1998",
  OPTcrossref =  "",
  OPTkey =       "",
  OPTtype =         "{I}nternet Draft",
  number =    "RFC 2386",
  OPTaddress =   "",
  month =        "August",
  OPTnote =         "(draft-ietf-qosr-framework-06.txt)",
  OPTannote =    "expires on January 10, 1999"
}

@Article{Dalal78,
  author =   {Dalal, Y. K. and Metcalfe, R. M.},
  title =    {Reverse Path Forwarding of Broadcast Packets},
  journal =      {Communications of the {ACM}},
  year =     {1978},
  OPTkey =   {},
  volume =   {21},
  OPTnumber =    {},
  pages =    {1040-1048},
  month =    {December},
  OPTnote =      {},
  OPTannote =    {}
}

@Article{Humblet89,
  author =   {Humblet, P. A. and Soloway, S. R.},
  title =    {Topology Broadcast Algorithms},
  journal =      {Computer Networks and {ISDN} Systems},
  year =     {1988/89},
  OPTkey =   {},
  volume =   {16},
  OPTnumber =    {16},
  pages =    {179-186},
  OPTmonth =     {},
  OPTnote =      {},
  OPTannote =    {}
}

@InProceedings{Bellur99,
  author =   {Bellur, B. and Ogier, R.G.},
  title =    {A reliable, efficient topology broadcast protocol for dynamic networks},
  booktitle =    INFOCOM99,
  OPTcrossref =  {},
  OPTkey =   {},
  pages =    {178 -186},
  year =     {1999},
  OPTeditor =    {},
  volume =   {1},
  OPTnumber =    {},
  OPTseries =    {},
  OPTaddress =   {},
  OPTmonth =     {},
  organization = {IEEE},
  OPTpublisher = {},
  OPTnote =      {},
  OPTannote =    {}
}

@InProceedings{Basturk98,
  author =       {Basturk, E. and Stirpe, P.},
  title =        {A Hybrid Spanning Tree Algorithm For Efficient Topology Distribution in {PNNI}},
  booktitle =    {Proceedings of the 1st IEEE International Conference on ATM (ICATM '98)},
  OPTcrossref =  {},
  OPTkey =       {},
  pages =        {385-394},
  year =         {1998},
  OPTeditor =    {},
  OPTvolume =    {},
  OPTnumber =    {},
  OPTseries =    {},
  OPTaddress =   {},
  OPTmonth =     {},
  OPTorganization = {},
  OPTpublisher = {},
  OPTnote =      {},
  OPTannote =    {}
}
@TechReport{Basturk97,
  author =       {Basturk, E. and Stirpe, P.},
  title =        {A Hybrid Spanning Tree Algorithm For Efficient Topology Distribution in {PNNI}},
  institution =  {IBM},
  year =         {1997},
  OPTkey =       {},
  type =         {Research Report},
  number =       {RC 20922},
  OPTaddress =   {},
  month =        {July},
  OPTnote =      {},
  OPTannote =    {}
}

@InProceedings{Sigcomm:Shreedhar95,
  author =   {Shreedhar, M. and Varghese},
  title =    {Efficient Fair Queueing Using Deficit Round Robin},
  booktitle =    {Proc. ACM SIGCOMM '95},
  pages =    {231-242},
  year =     {1995},
  month =    {September}
}

@Article{TON:Parekh93,
  author =   {Parekh, A. K. and Gallager, R. G.},
  title =    {A generalized processor sharing approach to flow control
      in    integrated services networks: the single-node case },
  journal =      TON,
  year =     {1993},
  OPTkey =   {},
  volume =   {1},
  number =   {3},
  pages =    {344-357},
  OPTmonth =     {},
  OPTnote =      {},
  OPTannote =    {}
}

@Article{TON:Floyd93,
  author =   {Floyd, S. and Jacobson, V.},
  title =    { Random early detection gateways for congestion avoidance },
  journal =      TON,
  year =     {1993},
  OPTkey =   {},
  volume =   {1},
  number =   {4},
  pages =    {397 -413},
  month =    {Aug.},
  OPTnote =      {},
  OPTannote =    {}
}

@InProceedings{Infocom:Golestani94,
  author =   {Golestani, S. J.},
  title =    {A self-clocked fair queueing scheme for broadband applications},
  booktitle =    INFOCOM94,
  OPTcrossref =  {},
  OPTkey =   {},
  pages =    {636-646},
  year =     {1994},
  volume =   {2}
}

@InProceedings{Stiliadis96,
  author =   {Stiliadis, D. and Varma, A.},
  title =    {Design and Analysis of Frame-Based Fair Queueing},
  booktitle =    {Proc. SIGMETRICS '96},
  pages =    {104-115},
  year =     {1996},
  month =    {May}
}


@InProceedings{Infocom:Bennett96,
  author =   {Bennett, J. C. R. and  Zhang, H.},
  title =    {{WF$^2$Q}: worst-case fair weighted fair queueing },
  booktitle =    INFOCOM96,
  OPTcrossref =  {},
  OPTkey =   {},
  pages =    {120-128},
  year =     {1996},
  OPTeditor =    {},
  volume =   {1}
}


@InProceedings{Infocom:Cao00,
  author =   {Cao, Z. and Wang, Z. and Zegura, E.},
  title =    {Rainbow fair queueing: fair bandwidth sharing without
     per-flow   state  },
  booktitle =    INFOCOM00,
  OPTcrossref =  {},
  OPTkey =   {},
  pages =    {922-931},
  year =     {2000},
  OPTeditor =    {},
  volume =   {2}
}
@InProceedings{Infocom:Pan00,
  author =   {Pan, R. and Prabhakar, B. and Psounis, K.},
  title =    {{CHOKe} - a stateless active queue management scheme for
               approximating fair bandwidth allocation  },
  booktitle =    INFOCOM00 ,
  OPTcrossref =  {},
  OPTkey =   {},
  pages =    {942-951 },
  year =     {2000 },
  OPTeditor =    {},
  volume =   {2}
}

@InProceedings{Infocom:Nandagopal00,
  author =   {Nandagopal, T. and Venkitaraman, V. and
                  Sivakumar, R. and Bharghavan, V. },
  title =    { Delay differentiation and adaptation in core stateless networks},
  booktitle =    INFOCOM00,
  OPTcrossref =  {},
  OPTkey =   {},
  pages =    {421-430 },
  year =     {2000},
  OPTeditor =    {},
  volume =   {2}
}

@InProceedings{Almeida00,
  author =   {Almeida, A. and Belo, C.},
  title =    {A proposal for binary congestion control with rate-based
                 sources and stateless routers },
  booktitle =    {Proceedings of the {IEEE} International Conference
                 on Networks},
  pages =    {49-56},
  year =     {2000}
}

@InProceedings{Sivakumar00,
  author =   {Sivakumar, R. and Kim, T-E. and  Venkitaraman, N. and
                  Li, J-R. and  Bharghavan, V. },
  title =    {Achieving per-flow weighted rate fairness in a
                  core stateless  network },
  booktitle =    {Proceedings of the International Conference on
                  Distributed Computing Systems },
  pages =    {188-196},
  organization = {IEEE},
  year =     {2000}
}

@Article{TON:Stoica03,
  author =   {Stoica, I. and  Shenker, S. and  Zhang, H.},
  title =    {Core-stateless fair queueing: achieving approximately fair
         bandwidth allocations in high speed networks},
  journal =      TON,
  year =     {2003},
  OPTkey =   {},
  volume =   {11},
  number =   {1},
  pages =    {33 -46},
  month =    {Feb.},
  OPTnote =      {},
  OPTannote =    {}
}


@Article{IPJ:Huston-Dec01,
  author =   {Huston, G.},
  title =    {Scaling Inter-Domain Routing -- A view Forward},
  journal =      {The {I}nternet Protocol Journal},
  year =     {2001},
  OPTkey =   {},
  volume =   {4},
  number =   {4},
  pages =    {2--16},
  month =    {Dec.},
  note =     {www.cisco.com/ipj},
  OPTannote =    {}
}


@MISC{smoothfunction1,
  title = "Smooth functions",
  note =       "\\http://www.maths.adelaide.edu.au/pure/mmurray/dg\_hons/node4.html"
}
@MISC{smoothfunction2,
  title = "Smooth function",
  note =       "http://mathworld.wolfram.com/SmoothFunction.html"
}

@Article{TON:Guerin99,
  author =   "Guerin, R. and Orda, A.",
  title =    "{QoS} Routing in Networks with Inaccurate
          Information: {T}heory and Algorithms",
  journal =      TON,
  year =     {1999},
  OPTkey =   {},
  volume =   {7},
  number =   {3},
  pages =    {350 -364},
  month =    {June},
  OPTnote =      {},
  OPTannote =    {}
}

@InProceedings{Guerin97,
  author =   "Guerin, R. and Orda, A.",
  title =    "{QoS}-based Routing in Networks with Inaccurate
          Information: {T}heory and Algorithms",
  OPTcrossref =  "",
  OPTkey =   "",
  OPTeditor =    "",
  OPTvolume =    "1",
  OPTnumber =    "",
  OPTseries =    "",
  pages =    "75-83 ",
  booktitle =  INFOCOM97,
  year =     "1997",
  organization = "IEEE",
  OPTpublisher = "",
  OPTaddress =   "",
  OPTmonth =     "",
  OPTnote =      "http://www.ics.forth.gr/$\sim$kanag/routing\_bib/guerin\_ibm\_report.ps.gz",
  OPTannote =    ""
}
@Article{TON:Lorenz02,
  author =   "Lorenz, D. H. and Orda, A.",
  title =    "Optimal partition of {QoS} requirements on unicast paths and multicast trees",
  journal =  "{IEEE/ACM} Transactions on Networking",
  year =     {2002},
  volume =   {10},
  number =   {1},
  pages =    {102-114},
  month =    {Feb.}
}

@Article{TON:Lorenz98,
  author =   "Lorenz, D. H. and Orda, A.",
  title =    "{QoS} routing in networks with Uncertain Parameters",
  journal =      TON,
  year =     {1998},
  OPTkey =   {},
  volume =   {6},
  number =   {6},
  pages =    {768 -778},
  month =    {Dec.},
  OPTnote =      {},
  OPTannote =    {}
}

@InProceedings{Lorenz98,
  author =   "Lorenz, D. H. and Orda, A.",
  title =    "{QoS} routing in networks with Uncertain Parameters",
  OPTcrossref =  "",
  OPTkey =   "",
  OPTeditor =    "",
  volume =   "1",
  OPTnumber =    "",
  OPTseries =    "",
  pages =    "3-10",
  booktitle =  INFOCOM98,
  year =     "1998",
  organization = "IEEE",
  OPTpublisher = "",
  OPTaddress =   "",
  month =    "March-April",
  OPTnote =      "",
  OPTannote =    ""
}


@InProceedings{ITC:Aposto99,
  author =   {Apostolopoulos, G. and Guerin, R. and Kamat, S. and Tripathi, S.},
  title =    {Improving {QoS}
        Routing Performance Under Inaccurate Link State Information},
  booktitle =    {Proceedings of the 16th International Teletraffic Congress (ITC '16)},
  OPTcrossref =  {},
  OPTkey =   {},
  OPTpages =     {},
  year =     {1999},
  OPTeditor =    {},
  OPTvolume =    {},
  OPTnumber =    {},
  OPTseries =    {},
  address =      {Edinburgh, United Kingdom},
  month =    {June 7-11},
  OPTorganization = {},
  OPTpublisher = {},
  OPTnote =      {},
  OPTannote =    {}
}


@Article{Lett:Ariza00,
  author =   {Ariza, A. and Casilari, E. and Sandoval, F. },
  title =    {{QoS} routing with outdated network knowledge },
  journal =      {Electronics Letters},
  year =     {2000},
  OPTkey =   {},
  volume =   {36},
  number =   {15},
  pages =    {1332--1334},
  month =    {July},
  OPTnote =      {},
  OPTannote =    {}
}

@Article{Lett:Fan99,
  author =   {Fan, Z. and Lee, E.S.},
  title =    {Multiple {QoS} constrained routing with inaccurate
           state information},
  journal =      {Electronics Letters},
  year =     {1999},
  OPTkey =   {},
  volume =   {35},
  number =   {21},
  pages =    {1807--1808},
  month =    {Oct.},
  OPTnote =      {},
  OPTannote =    {}
}

@InProceedings{Conf:Jianxin00,
  author =   {Jianxin, W. and Weiping, W. and Jianer, C. and Songqiao, C.},
  title =    {A randomized {QoS} routing algorithm on networks with
           inaccurate link-state information },
  booktitle =    {International Conference on Communication Technology (WCC - ICCT 2000)},
  OPTcrossref =  {},
  OPTkey =   {},
  pages =    {1617--1622},
  year =     {2000},
  OPTeditor =    {},
  volume =   {2},
  OPTnumber =    {},
  OPTseries =    {},
  OPTaddress =   {},
  OPTmonth =     {},
  organization = {IEEE},
  OPTpublisher = {},
  OPTnote =      {},
  OPTannote =    {}
}

% Multiple path routing in networks with inaccurate link state information
% Jia, Y.; Nikolaidis, I.; Gburzynski, P.
% Communications, 2001. ICC 2001. IEEE International Conference on , Volume: 8 , 2001
% Page(s): 2583 -2587 vol.8


@InProceedings{Conf:Jia01,
  author =   {Jia, Y. and Nikolaidis, I. and Gburzynski, P.},
  title =    {Multiple Path Routing in Networks with Inaccurate Link State Information},
  booktitle =    {Proceedings of the IEEE ICC Conference},
  OPTcrossref =  {},
  OPTkey =   {},
  pages =    {2583-2587},
  year =     {2001},
  OPTeditor =    {},
  volume =   {8},
  OPTnumber =    {},
  OPTseries =    {},
  OPTaddress =   {},
  OPTmonth =     {},
  organization = {IEEE},
  OPTpublisher = {},
  OPTnote =      {(to appear)},
  OPTannote =    {}
}


@Article{TON:Shaikh01,
  author =   {Shaikh, A. and Rexford, J. and Shin, K.G. },
  title =    {Evaluating the impact of stale link state on
           quality-of-service routing },
  journal =      TON,
  year =     {2001},
  OPTkey =   {},
  volume =   {9},
  number =   {2},
  pages =    {162--176},
  month =    {April},
  OPTnote =      {},
  OPTannote =    {}
}

%%%%%%%%%%%%%%%%%%%%%%%%%%%%%%%%%%%%%%%%%%%%%%%%%%%
% OTHER FIELDS
%%%%%%%%%%%%%%%%%%%%%%%%%%%%%%%%%%%%%%%%%%%%%%%%%%%

@Article{Loui83,
  author =   {Loui, R. P.},
  title =    {Optimal paths in graphs with stochastic or multidimensional weights},
  journal =      {Communications of {ACM}},
  year =     {1983},
  OPTkey =   {},
  volume =   {26},
  number =   {9},
  pages =    {670--676},
  OPTmonth =     {},
  OPTnote =      {},
  OPTannote =    {}
}

@Article{Frank69,
  author =   {Frank, H.},
  title =    {Shortest Paths in probabilistic graphs},
  journal =      {Oper. Res.},
  year =     {1969},
  OPTkey =   {},
  volume =   {17},
  OPTnumber =    {},
  pages =    {583--599},
  OPTmonth =     {},
  OPTnote =      {},
  OPTannote =    {}
}

@Article{Henig90,
  author =   {Henig,  M. I.},
  title =    {Risk Criteria in a stochastic knapsack problem},
  journal =      {Operations  Research},
  year =     {1990},
  OPTkey =   {},
  volume =   {38},
  number =   {5},
  pages =    {820--825},
  month =    {Sept.-Oct.},
  OPTnote =      {},
  OPTannote =    {}
}

@Article{Mirchandani85a,
  author =   {Eiger, A. and Mirchandani, P. B. and Soroush, H.},
  title =    {Path preferences and optimal paths in probabilistic networks},
  journal =      {Transportation Science},
  year =     {1985},
  OPTkey =   {},
  volume =   {19},
  number =   {1},
  pages =    {75--84},
  month =    {February},
  OPTnote =      {},
  OPTannote =    {}
}
@Article{Mirchandani85b,
  author =   {Mirchandani, P. B. and Soroush, H.},
  title =    {Optimal Paths in probabilistic networks: A case with temporal preferences},
  journal =      {Comput. and Operations Research},
  year =     {1985},
  OPTkey =   {},
  volume =   {12},
  number =   {4},
  pages =    {365--381},
  OPTmonth =     {},
  OPTnote =      {},
  OPTannote =    {}
}

@Article{Murthy98,
  author =   {Murthy, I. and Sarkar, S.},
  title =    {Stochastic shortest path problems with Piecewise-Linear Concave Utility Functions},
  journal =      {Management Science},
  year =     {1998},
  OPTkey =   {},
  volume =   {44},
  number =   {11},
  pages =    {S125---S136},
  month =    {Nov.},
  OPTnote =      {},
  OPTannote =    {}
}

%%%%%%%%%%%%

@Article{Sivakumar94,
  author =   {Sivakumar, R. A. and Batta, R.},
  title =    {The variance-Constrained Shortest Path Problem},
  journal =      {Transportation Science},
  year =     {1994},
  OPTkey =   {},
  volume =   {28},
  number =   {4},
  pages =    {309--316},
  month =    {Nov.},
  OPTnote =      {},
  OPTannote =    {}
}
@Article{Miller-Hooks00,
  author =   {Miller-Hooks, E. D. and Mahmassani, H. S.},
  title =    {Least expected Time paths in stochastic, time-varying transportation networks},
  journal =      {Transportation Science},
  year =     {2000},
  OPTkey =   {},
  volume =   {34},
  number =   {2},
  pages =    {198--215},
  month =    {May},
  OPTnote =      {},
  OPTannote =    {}
}
@Article{Sen01,
  author =   {Sen, S. and Pillai, R. and Joshi, S. and Rathi, A. K.},
  title =    {A mean-variance model for route guidance in advanced
 traveler information systems},
  journal =      {Transportation Science},
  year =     {2001},
  OPTkey =   {},
  volume =   {35},
  number =   {1},
  pages =    {37--49},
  month =    {Feb.},
  OPTnote =      {},
  OPTannote =    {}
}
%%%%%%%%%%%%
@Article{Cheung98,
  author =   {Cheung, R. K.},
  title =    {Iterative Methods for Dynamic Stochastic shortest
      path problems},
  journal =      {Naval Research Logistics},
  year =     {1998},
  OPTkey =   {},
  volume =   {45},
  OPTnumber =    {1},
  pages =    {769--789},
  OPTmonth =     {Feb.},
  OPTnote =      {},
  OPTannote =    {}
}
%%%%%%%%%%%%

@Article{Polychronopoulos96,
  author =   {Polychronopoulos, G. H. and Tsitsiklis, J. N.},
  title =    {Stochastic shortest path problems with Recourse},
  journal =      {Operations  Research Letters},
  year =     {1991},
  OPTkey =   {},
  volume =   {10},
  OPTnumber =    {5},
  pages =    {329--334},
  month =    {August},
  OPTnote =      {},
  OPTannote =    {}
}
@Article{Hayhurst91,
  author =   {Hayhurst, K. J. and Shier, D. R.},
  title =    {A factoring approach for the
             stochastic shortest path problem},
  journal =      {Operations  Research Letters},
  year =     {1991},
  OPTkey =   {},
  volume =   {10},
  OPTnumber =    {5},
  pages =    {329--334},
  month =    {August},
  OPTnote =      {},
  OPTannote =    {}
}

@Article{Adlakha86,
  author =   {Adlakha, V. G.},
  title =    {An improved conditional {M}onte {C}arlo technique for the
   stochastic shortest path  problem},
  journal =      {Management Science},
  year =     {1986},
  OPTkey =   {},
  volume =   {32},
  number =   {10},
  pages =    {1360--1367},
  month =    {Oct.},
  OPTnote =      {},
  OPTannote =    {}
}

@Article{Kamburowski85,
  author =   {Kamburowski, J.},
  title =    {A note on the stochastic shortest route problem},
  journal =      {Operations  Research},
  year =     {1985},
  OPTkey =   {},
  volume =   {33},
  number =   {3},
  pages =    {696--698},
  month =    {May-June},
  OPTnote =      {},
  OPTannote =    {}
}

@Article{Sigal80,
  author =   {Sigal, C. E. and Pritsker, A. A. B. and Solberg. J. J.},
  title =    {Stochastic shortest route problem},
  journal =      {Operations  Research},
  year =     {1980},
  OPTkey =   {},
  volume =   {28},
  number =   {5},
  pages =    {1122--1129},
  month =    {Sept.-Oct.},
  OPTnote =      {},
  OPTannote =    {}
}
%%%%%%%%%%%%%%%%%%%%%

@Article{Wehrung79,
  author =   {Wehrung,  D.},
  title =    {Multidimensional Line Search Using a Binary
 Preference Relation},
  journal =      {Operations  Research},
  year =     {1979},
  OPTkey =   {},
  volume =   {27},
  OPTnumber =    {5},
  pages =    {356--363},
  month =    {Sept.-Oct.},
  OPTnote =      {},
  OPTannote =    {}
}
@Article{Mirchandani76,
  author =   {Mirchandani, P. B.},
  title =    {Shortest Distance and Reliability of Probabilistic Networks},
  journal =      {Comput. \& Ops. Res.},
  year =     {1976},
  OPTkey =   {},
  volume =   {3},
  OPTnumber =    {},
  pages =    {347--355},
  OPTmonth =     {},
  OPTnote =      {},
  OPTannote =    {}
}


@Article{Murthy96,
  author =   {Murthy, I. and Sarkar, S.},
  title =    {A relaxation-based pruning Technique for a class of stochastic shortest path problems},
  journal =      {Transportation Science},
  year =     {1996},
  OPTkey =   {},
  volume =   {30},
  number =   {3},
  pages =    {220--236},
  month =    {August},
  OPTnote =      {},
  OPTannote =    {}
}

@Article{Murthy97,
  author =   {Murthy, I. and Sarkar, S.},
  title =    {Exact algorithms for the stochastic shortest path problem
with a decreasing deadline utility function},
  journal =      {European Journal of Operational Research},
  year =     {1997},
  OPTkey =   {},
  volume =   {103},
  OPTnumber =    {},
  pages =    {209--229},
  OPTmonth =     {August},
  OPTnote =      {},
  OPTannote =    {}
}


%  Quality-of-service routing in IP networks
% Ghosh, D.; Sarangan, V.; Acharya, R.
% Multimedia, IEEE Transactions on , Volume: 3 Issue: 2 , June 2001
% Page(s): 200 -208
@ARTICLE{Ghosh01,
  author =       {Ghosh, D. and Sarangan, V. and Acharya, R.},
  title =        {Quality-of-service routing in {IP} networks},
  journal =      {IEEE Transactions on Multimedia},
  year =         {2001},
  volume =       {3},
  number =       {2},
  pages =        {200-208},
  month =        {June},
  OPTnote =         {},
  OPTkey =          {},
  OPTcrossref =     {},
  OPTannote =       {},
}
%
--------------------------------------------------------------------------------%
%
%Restoration methods for traffic engineered networks with loop-free routing
guarantees
%Rabbat, R.; Siu, K.-Y.
%Communications, 2001. ICC 2001. IEEE International Conference on , Volume: 5 , 2001
%Page(s): 1566 -1570 vol.5

@InProceedings{Rabbat01,
  author =   {Rabbat, R. and Siu, K.Y.},
  title =    "Restoration methods for traffic engineered networks with
loop-free routing guarantees",
  OPTcrossref =  "",
  OPTkey =       "",
  OPTeditor =    "",
  volume =       "5",
  OPTnumber =    "",
  OPTseries =    "",
  pages =        "1566-1570",
  booktitle =  "IEEE International Conference on Communications",
  year =         "2001",
  organization = "IEEE",
  OPTpublisher = "",
  OPTaddress =   "",
  OPTmonth =        "",
  OPTnote =      "",
  OPTannote =    ""
}

%--------------------------------------------------------------------------------
%
% 3  Limited scope probing: a distributed approach for QoS-based routing
%Kia Seong Teng; Maheswaran, M.
%Network Computing and Applications, 2001. NCA 2001. IEEE International Symposium on , 2001
%Page(s): 350 -353

@InProceedings{Kia01,
  author =   {Kia, T.S. and Maheswaran, M.},
  title =    "Limited scope probing: a distributed approach for QoS-based
routing",
  OPTcrossref =  "",
  OPTkey =       "",
  OPTeditor =    "",
  OPTvolume =       "",
  OPTnumber =    "",
  OPTseries =    "",
  pages =        "350-353",
  booktitle =  "IEEE International Symposium on Network Computing and
Applications",
  year =         "2001",
  organization = "IEEE",
  OPTpublisher = "",
  OPTaddress =   "",
  OPTmonth =        "",
  OPTnote =      "",
  OPTannote =    ""
}

%--------------------------------------------------------------------------------
%
% 4  Monitoring OSPF routing
%Baccelli, E.; Rajan, R.
%Integrated Network Management Proceedings, 2001 IEEE/IFIP International
% Symposium on , 2001
%Page(s): 825 -838
@InProceedings{Baccelli01,
  author =   {Baccelli,E. and Rajan, R.},
  title =    "Monitoring OSPF routing",
  OPTcrossref =  "",
  OPTkey =       "",
  OPTeditor =    "",
  OPTvolume =       "",
  OPTnumber =    "",
  OPTseries =    "",
  pages =        "825-838",
  booktitle =  "IEEE/IFIP International Symposium on Integrated Network
Management",
  year =         "2001",
  OPTorganization = "",
  OPTpublisher = "",
  OPTaddress =   "",
  OPTmonth =        "",
  OPTnote =      "",
  OPTannote =    ""
}

%--------------------------------------------------------------------------------
%
% 5  A hierarchical multilayer QoS routing system with dynamic SLA
% management
% Iwata, A.; Fujita, N.
% Selected Areas in Communications, IEEE Journal on , Volume: 18 Issue: 12 ,
% Dec. 2000
%Page(s): 2603 -2616

@ARTICLE{Iwata00,
  author =       {Iwata,A. and Fujita,N.},
  title =        {  A hierarchical multilayer {QoS} routing system with
dynamic {SLA} management},
  journal =      {IEEE Journal on Selected Areas in Communications},
  year =         {2000},
  volume =       {18},
  number =       {12},
  pages =        {2603-2616},
  month =        {Dec.},
  OPTnote =         {},
  OPTkey =          {},
  OPTcrossref =     {},
  OPTannote =       {},
}

%--------------------------------------------------------------------------------
%
% 6  Performance modelling of IP-centric lambda switched optical networks
%Aguirre-Torres, L.; Lane, P.M.; Sacks, L.
%Lasers and Electro-Optics Society 2000 Annual Meeting. LEOS 2000. 13th
Annual Meeting. IEEE , Volume: 1 , 2000
%Page(s): 104 -105 vol.1

@InProceedings{Aguirre-Torres00,
  author =   {Aguirre-Torres, L. and Lane, P.M. and Sacks, L.},
  title =    "Performance modelling of IP-centric lambda switched optical
networks",
  OPTcrossref =  "",
  OPTkey =       "",
  OPTeditor =    "",
  OPTvolume =       "",
  OPTnumber =    "",
  OPTseries =    "",
  pages =        "104-105",
  booktitle =  "Lasers and Electro-Optics Society 2000 Annual Meeting",
  year =         "2000",
  OPTorganization = "",
  OPTpublisher = "",
  OPTaddress =   "",
  OPTmonth =        "",
  OPTnote =      "",
  OPTannote =    ""
}

%
%--------------------------------------------------------------------------------
%
% 7  {I}nternet QoS routing with IP telephony and TCP traffic
%Dubrovsky, A.; Gerla, M.; Lee, S.S.; Cavendish, D.
%Communications, 2000. ICC 2000. 2000 IEEE International Conference on ,
Volume: 3 , 2000
%Page(s): 1348 -1352 vol.3

@InProceedings{Dubrovsky00,
  author =   {Dubrovsky, A. and Gerla, M. and Lee, S.S. and Cavendish D.},
  title =    "{I}nternet QoS routing with IP telephony and TCP traffic",
  OPTcrossref =  "",
  OPTkey =       "",
  OPTeditor =    "",
  volume =       "3",
  OPTnumber =    "",
  OPTseries =    "",
  pages =        "1348-1352",
  booktitle =  "IEEE International Conference on Communications (ICC)",
  year =         "2000",
  OPTorganization = "",
  OPTpublisher = "",
  OPTaddress =   "",
  OPTmonth =        "",
  OPTnote =      "",
  OPTannote =    ""
}

%
%--------------------------------------------------------------------------------
%
% 8  Implementation and performance measurements of QoS routing extensions
% to OSPF
% Apostolopoulos, G.; Guerin, R.; Kamat, S.
% INFOCOM '99. Eighteenth Annual Joint Conference of the IEEE Computer and
% Communications Societies. Proceedings. IEEE , Volume: 2 , 1999
%Page(s): 680 -688 vol.2
%

@InProceedings{Apostolopoulos99,
  author =   {Apostolopoulos, G. and Guerin, R. and Kamat, S.},
  title =    "Implementation and performance measurements of QoS routing
extensions to OSPF",
  OPTcrossref =  "",
  OPTkey =       "",
  OPTeditor =    "",
  volume =       "2",
  OPTnumber =    "",
  OPTseries =    "",
  pages =        "680-688",
  booktitle =  "Eighteenth Annual Joint Conference of the IEEE Computer and
Communications Societies.",
  year =         "1999",
  organization = "INFOCOM '99",
  OPTpublisher = "",
  OPTaddress =   "",
  OPTmonth =        "",
  OPTnote =      "",
  OPTannote =    ""
}

%
%--------------------------------------------------------
%Routing algorithms evaluation for elastic traffic
%Casetti, C.; Lo Cigno, R.; Mellia, M.; Munafo, M.; Zsoka, Z.
%High Performance Switching and Routing, 2001 IEEE Workshop on , 2001
%Page(s): 297 -301

@InProceedings{Casetti01,
  author =   {Casetti, C. and Lo Cigno, R. and Mellia, M. and Munafo, M. and Zsoka, Z.},
  title =    "Routing algorithms evaluation for elastic traffic",
  OPTcrossref =  "",
  OPTkey =       "",
  OPTeditor =    "",
  OPTvolume =       "",
  OPTnumber =    "",
  OPTseries =    "",
  pages =        "297-301",
  booktitle =  "IEEE Workshop on High Performance Switching and Routing",
  year =         "2001",
  organization = "IEEE 2001",
  OPTpublisher = "",
  OPTaddress =   "",
  OPTmonth =        "",
  OPTnote =      "",
  OPTannote =    ""
}


%Performance of adaptive routing strategies in wavelength-routed networks
%Ching-Fang Hsu; Te-Lung Liu; Nen-Fu Huang
%Performance, Computing, and Communications, 2001. IEEE International
%Conference on. , 2001
%Page(s): 163 -170
%
@InProceedings{Hsu01,
  author =   {Hsu, C-F. and  Liu, T-L. and Huang, N-N.},
  title =    "Performance of adaptive routing strategies in
wavelength-routed networks",
  OPTcrossref =  "",
  OPTkey =       "",
  OPTeditor =    "",
  OPTvolume =       "",
  OPTnumber =    "",
  OPTseries =    "",
  pages =        "163-170",
  booktitle =  "IEEE International Conference on Performance, Computing and
Communications",
  year =         "2001",
  organization = "IEEE",
  OPTpublisher = "",
  OPTaddress =   "",
  OPTmonth =        "",
  OPTnote =      "",
  OPTannote =    ""
}


%
%Improving hierarchical route computations for roadway networks
%Quek Kai Hock; Srikanthan, T.
%Intelligent Transportation Systems, 2001. Proceedings. 2001 IEEE , 2001
%Page(s): 112 -117
%

@InProceedings{Hock01,
  author =   {Hock, Q. K. and Srikanthan, T.},
  title =    "Improving hierarchical route computations for roadway
networks",
  OPTcrossref =  "",
  OPTkey =       "",
  OPTeditor =    "",
  OPTvolume =       "",
  OPTnumber =    "",
  OPTseries =    "",
  pages =        "112-117",
  booktitle =  "IEEE Intelligent Transportation Systems",
  year =         "2001",
  organization = "IEEE",
  OPTpublisher = "",
  OPTaddress =   "",
  OPTmonth =        "",
  OPTnote =      "",
  OPTannote =    ""
}

%Simple routing strategies for adversarial systems
%Awerbuch, B.; Berenbrink, P.; Brinkmann, A.; Scheideler, C.
%Foundations of Computer Science, 2001. Proceedings. 42nd IEEE Symposium on
, 2001
%Page(s): 158 -167
%
@InProceedings{Awerbuch01,
  author =   {Awerbuch, B. and Berenbrink, P. and Brinkmann, A. and Scheideler, C.},
  title =    "Simple routing strategies for adversarial systems",
  OPTcrossref =  "",
  OPTkey =       "",
  OPTeditor =    "",
  OPTvolume =       "",
  OPTnumber =    "",
  OPTseries =    "",
  pages =        "158-167",
  booktitle =  "The Proceedings of the 42nd Symposium on Foundations of Computer Science",
  year =         "2001",
  organization = "IEEE",
  OPTpublisher = "",
  OPTaddress =   "",
  OPTmonth =        "",
  OPTnote =      "",
  OPTannote =    ""
}

%Feedback and iterative routing strategies for freeway networks
%Yibing Wang; Papageorgiou, M.; Messmer, A.
%Control Applications, 2001. (CCA '01). Proceedings of the 2001 IEEE
%International Conference on , 2001
%Page(s): 1162 -1167
%
@InProceedings{Wang01,
  author =   {Wang, Y. and Papageorgiou, M. and Messmer, A.},
  title =    "Feedback and iterative routing strategies for freeway networks",
  OPTcrossref =  "",
  OPTkey =       "",
  OPTeditor =    "",
  OPTvolume =       "",
  OPTnumber =    "",
  OPTseries =    "",
  pages =        "1162-1167",
  booktitle =  "Proceedings of the International Conference on Control Applications",
  year =         "2001",
  organization = "IEEE",
  OPTpublisher = "",
  OPTaddress =   "",
  OPTmonth =        "",
  OPTnote =      "",
  OPTannote =    ""
}

%Enhancing aggregate QoS through alternate routing
%Patek, S.D.; Venkateswaran, R.; Liebeherr, J.
%Global Telecommunications Conference, 2000. GLOBECOM '00. IEEE , Volume: 1, 2000
%Page(s): 611 -615 vol.1
%

@InProceedings{Patek00,
  author =   {Patek, S.D. and Venkateswaran, R. and Liebeherr, J.},
  title =    "Enhancing aggregate {QoS} through alternate routing",
  OPTcrossref =  "",
  OPTkey =       "",
  OPTeditor =    "",
  volume =       "1",
  OPTnumber =    "",
  OPTseries =    "",
  pages =        "611-615",
  booktitle =  "Global Telecommunications Conference. GLOBECOM '00",
  year =         "2000",
  organization = "IEEE",
  OPTpublisher = "",
  OPTaddress =   "",
  OPTmonth =        "",
  OPTnote =      "",
  OPTannote =    ""
}

% Decentralized hybrid traffic network routing using optimal sliding modes
%Jia Lei; Ozguner, U.
%Decision and Control, 2000. Proceedings of the 39th IEEE Conference on ,
% Volume: 3 , 2000
%Page(s): 2607 -2608 vol.3

@InProceedings{Lei00,
  author =   {Lei, J. and Ozguner, U.},
  title =    "Decentralized hybrid traffic network routing using optimal
sliding modes",
  OPTcrossref =  "",
  OPTkey =       "",
  OPTeditor =    "",
  volume =       "3",
  OPTnumber =    "",
  OPTseries =    "",
  pages =        "2607-2608",
  booktitle =  "Proceedings of the 39th Conference on Decision and
Control",
  year =         "2000",
  organization = "IEEE",
  OPTpublisher = "",
  OPTaddress =   "",
  OPTmonth =        "",
  OPTnote =      "",
  OPTannote =    ""
}

%
%Distributed routing based on an estimated input traffic matrix
%Adibniya, F.
%Computers and Communications, 1998. ISCC '98. Proceedings. Third IEEE
% Symposium on , 1998
%Page(s): 58 -62

@InProceedings{Adibniya98,
  author =   {Adibniya, F.},
  title =    "Distributed routing based on an estimated input traffic
matrix",
  OPTcrossref =  "",
  OPTkey =       "",
  OPTeditor =    "",
  OPTvolume =       "",
  OPTnumber =    "",
  OPTseries =    "",
  pages =        "58-62",
  booktitle =  "Proceedings of the Third Symposium on Computers and
Communications {ISCC}",
  year =         "1998",
  organization = "IEEE",
  OPTpublisher = "",
  OPTaddress =   "",
  OPTmonth =        "",
  OPTnote =      "",
  OPTannote =    ""
}

%
%A performance comparison of competitive on-line routing and state-dependent
% routing
%Zhang, L.; Andrews, M.; Aiello, W.; Bhatt, S.; Krishnan, K.R.
%Global Telecommunications Conference, 1997. GLOBECOM '97., IEEE , Volume: 3
% , 1997
%Page(s): 1813 -1819 vol.3

@InProceedings{Zhang01,
  author =   {Zhang, L. and Andrews, M. and Aiello, W. and Bhatt, S. and  Krishnan, K.R.},
  title =    "A performance comparison of competitive on-line routing and
state-dependent routing",
  OPTcrossref =  "",
  OPTkey =       "",
  OPTeditor =    "",
  volume =       "3",
  OPTnumber =    "",
  OPTseries =    "",
  pages =        "1813-1819",
  booktitle =  "Global Telecommunications Conference (GLOBECOM)",
  year =         "1997",
  organization = "IEEE",
  OPTpublisher = "",
  OPTaddress =   "",
  OPTmonth =        "",
  OPTnote =      "",
  OPTannote =    ""
}

%
%Routing strategies for optical paths in WDM networks
%Garnot, M.; Sotom, M.; Masetti, F.
%Communications, 1997. ICC '97 Montreal, Towards the Knowledge Millennium.
%1997 IEEE International Conference on , Volume: 1 , 1997
%Page(s): 422 -426 vol.1

@InProceedings{Garnot97,
  author =   {Garnot, M. and Sotom, M. and Masetti, F.},
  title =    "Routing strategies for optical paths in WDM networks",
  OPTcrossref =  "",
  OPTkey =       "",
  OPTeditor =    "",
  volume =       "1",
  OPTnumber =    "",
  OPTseries =    "",
  pages =        "422-426",
  booktitle =  "IEEE International Conference on Communications (ICC)",
  year =         "1997",
  organization = "IEEE",
  OPTpublisher = "",
  address =   "Montreal",
  OPTmonth =        "",
  OPTnote =      "",
  OPTannote =    ""
}

%
%An analytical paradigm to compare routing strategies in an ATM multimedia
environment
%Lombardo, A.; Schembra, G.
%Networking, IEEE/ACM Transactions on , Volume: 5 Issue: 6 , Dec. 1997
%Page(s): 958 -969
%
@ARTICLE{Lombardo97,
  author =       {Lombardo, A. and Schembra, G.},
  title =        {An analytical paradigm to compare routing strategies in an
{ATM} multimedia environment},
  journal =      {IEEE/ACM Transactions on Networking},
  year =         {1997},
  volume =       {5},
  number =       {6},
  pages =        {958-969},
  month =        {Dec.},
  OPTnote =         {},
  OPTkey =          {},
  OPTcrossref =     {},
  OPTannote =       {},
}

%Achieving network optima using Stackelberg routing strategies
%Korilis, Y.A.; Lazar, A.A.; Orda, A.
%Networking, IEEE/ACM Transactions on , Volume: 5 Issue: 1 , Feb. 1997
%Page(s): 161 -173
%

@ARTICLE{Korilis97,
  author =       {Korilis, Y.A. and Lazar, A.A. and Orda, A.},
  title =        {Achieving network optima using Stackelberg routing
strategies},
  journal =      {{IEEE/ACM} Transactions on Networking},
  year =         {1997},
  volume =       {5},
  number =       {1},
  pages =        {161-173},
  month =        {Feb.},
  OPTnote =         {},
  OPTkey =          {},
  OPTcrossref =     {},
  OPTannote =       {},
}

%Routing strategies for fast networks
%Atar, Y.; Naor, J.; Rom, R.
%Computers, IEEE Transactions on , Volume: 45 Issue: 2 , Feb. 1996
%Page(s): 165 -173
@ARTICLE{Atar96,
  author =       {Atar, Y. and Naor, J. and Rom, R.},
  title =        {Routing strategies for fast networks},
  journal =      {{IEEE} Transactions on Computers},
  year =         {1996},
  volume =       {45},
  number =       {2},
  pages =        {165-173},
  month =        {Feb.},
  OPTnote =         {},
  OPTkey =          {},
  OPTcrossref =     {},
  OPTannote =       {},
}

%
%Routing strategies for fault recovery in wide area packet networks
%Balakrishnan, K.; Tipper, D.; Medhi, D.
%Military Communications Conference, 1995. MILCOM '95, Conference Record,
%IEEE , Volume: 3 , 1995
%Page(s): 1139 -1143 vol.3

@InProceedings{Balakrishnan95,
  author =   {Balakrishnan, K. and Tipper, D. and Medhi, D.},
  title =    "Routing strategies for fault recovery in wide area packet
networks",
  OPTcrossref =  "",
  OPTkey =       "",
  OPTeditor =    "",
  volume =       "3",
  OPTnumber =    "",
  OPTseries =    "",
  pages =        "1139-1143",
  booktitle =  "Military Communications Conference (MILCOM '95)",
  year =         "1995",
  organization = "IEEE",
  OPTpublisher = "",
  OPTaddress =   "",
  OPTmonth =        "",
  OPTnote =      "",
  OPTannote =    ""
}

%
%A simple load balancing problem with decentralized information
%Pandelis, D.G.; Teneketzis, D.
%Decision and Control, 1994., Proceedings of the 33rd IEEE Conference on ,
% Volume: 1 , 1994
%Page(s): 967 -971 vol.1

@InProceedings{Pandelis94,
  author =   {Pandelis, D.G. and Teneketzis, D.},
  title =    "A simple load balancing problem with decentralized
information",
  OPTcrossref =  "",
  OPTkey =       "",
  OPTeditor =    "",
  volume =       "1",
  OPTnumber =    "",
  OPTseries =    "",
  pages =        "967-971",
  booktitle =  "Proceedings of the 33rd   Conference on Decision and
Control",
  year =         "1994",
  organization = "IEEE ",
  OPTpublisher = "",
  OPTaddress =   "",
  OPTmonth =        "",
  OPTnote =      "",
  OPTannote =    ""
}

%
%Adaptive source routing in high-speed networks
%Itai, A.; Shachnai, H.
%Theory and Computing Systems, 1993., Proceedings of the 2nd Israel
%Symposium on the , 1993
%Page(s): 212 -221

@InProceedings{Itai93,
  author =   {Itai, A. and Shachnai, H.},
  title =    "Adaptive source routing in high-speed networks",
  OPTcrossref =  "",
  OPTkey =       "",
  OPTeditor =    "",
  OPTvolume =       "",
  OPTnumber =    "",
  OPTseries =    "",
  pages =        "212-221",
  booktitle =  "Proceedings of the 2nd Israel Symposium on the Theory and
Computing Systems",
  year =         "1993",
  organization = "IEEE",
  OPTpublisher = "",
  OPTaddress =   "",
  OPTmonth =        "",
  OPTnote =      "",
  OPTannote =    ""
}

%
%Shortest path cost distribution in random graphs with positive integer edge
%costs
%Walley, S.K.; Tan, H.H.; Viterbi, A.M.
%INFOCOM '93. Proceedings.Twelfth Annual Joint Conference of the IEEE
%Computer and Communications Societies. Networking: Foundation for the
%Future, IEEE , 1993
%Page(s): 1023 -1032 vol.3

@InProceedings{Walley93,
  author =   {Walley, S.K. and Tan, H.H. and Viterbi, A.M.},
  title =    "Shortest path cost distribution in random graphs with positive
integer edge costs",
  OPTcrossref =  "",
  OPTkey =       "",
  OPTeditor =    "",
  volume =       "3",
  OPTnumber =    "",
  OPTseries =    "",
  pages =        "1023-1032",
  booktitle =  "INFOCOM '93",
  year =         "1993",
  organization = "IEEE",
  OPTpublisher = "",
  OPTaddress =   "",
  OPTmonth =        "",
  OPTnote =      "",
  OPTannote =    ""
}

%
%
%
%
%
%Efficient routing with quality-of-service requirements
%Vieira, S.L.
%Computers and Communications, 2001. Proceedings. Sixth IEEE Symposium on ,
%2001
%Page(s): 326 -331

@InProceedings{Vieira01,
  author =   {Vieira, S.L.},
  title =    "Efficient routing with quality-of-service requirements",
  OPTcrossref =  "",
  OPTkey =       "",
  OPTeditor =    "",
  OPTvolume =       "",
  OPTnumber =    "",
  OPTseries =    "",
  pages =        "326-331",
  booktitle =  "Sixth IEEE Symposium on Computers and Communications",
  year =         "2001",
  organization = "IEEE",
  OPTpublisher = "",
  OPTaddress =   "",
  OPTmonth =        "",
  OPTnote =      "",
  OPTannote =    ""
}

%
%A probabilistic scheme for hierarchical QoS routing
%Ghosh, D.; Acharya, R.
%Networks, 2001. Proceedings. Ninth IEEE International Conference on , 2001
%Page(s): 416 -421

@InProceedings{Ghosh01b,
  author =   {Ghosh, D. and Acharya, R.},
  title =    "A probabilistic scheme for hierarchical QoS routing",
  OPTcrossref =  "",
  OPTkey =       "",
  OPTeditor =    "",
  OPTvolume =       "",
  OPTnumber =    "",
  OPTseries =    "",
  pages =        "416-421",
  booktitle =  " Ninth IEEE International Conference on Networks",
  year =         "2001",
  organization = "IEEE",
  OPTpublisher = "",
  OPTaddress =   "",
  OPTmonth =        "",
  OPTnote =      "",
  OPTannote =    ""
}

%
%Using network flows in hierarchical QoS routing
%Sarangan, V.; Acharya, R.
%Networks, 2001. Proceedings. Ninth IEEE International Conference on , 2001
%Page(s): 422 -427

@InProceedings{Sarangan01,
  author =   {Sarangan, V. and Acharya, R.},
  title =    "Using network flows in hierarchical {QoS} routing",
  OPTcrossref =  "",
  OPTkey =       "",
  OPTeditor =    "",
  OPTvolume =       "",
  OPTnumber =    "",
  OPTseries =    "",
  pages =        "422-427",
  booktitle =  "Ninth IEEE International Conference on Networks",
  year =         "2001",
  organization = "IEEE",
  OPTpublisher = "",
  OPTaddress =   "",
  OPTmonth =        "",
  OPTnote =      "",
  OPTannote =    ""
}

%
%Server based QoS routing with implicit network state updates
%Sungha Kim; Meejeong Lee
%Networks, 2001. Proceedings. Ninth IEEE International Conference on , 2001
%Page(s): 511 -516

@InProceedings{Sungha01,
  author =   {Sungha Kim and Meejeong Lee},
  title =    "Server based QoS routing with implicit network state updates",
  OPTcrossref =  "",
  OPTkey =       "",
  OPTeditor =    "",
  OPTvolume =       "",
  OPTnumber =    "",
  OPTseries =    "",
  pages =        "511-516",
  booktitle =  "Ninth IEEE International Conference on Networks",
  year =         "2001",
  organization = "IEEE",
  OPTpublisher = "",
  OPTaddress =   "",
  OPTmonth =        "",
  OPTnote =      "",
  OPTannote =    ""
}

%
%Adaptive and efficient multiple path pre-computation for QoS routing
% protocols
%Fujita, N.; Iwata, A.
%Global Telecommunications Conference, 2001. GLOBECOM '01. IEEE , Volume: 4
% , 2001
%Page(s): 2215 -2219

@InProceedings{Fujita01,
  author =   {Fujita, N. and Iwata, A.},
  title =    "Adaptive and efficient multiple path pre-computation for QoS
routing protocols",
  OPTcrossref =  "",
  OPTkey =       "",
  OPTeditor =    "",
  volume =       "4",
  OPTnumber =    "",
  OPTseries =    "",
  pages =        "2215-2219",
  booktitle =  "Global Telecommunications Conference (GLOBECOM)",
  year =         "2001",
  organization = "IEEE",
  OPTpublisher = "",
  OPTaddress =   "",
  OPTmonth =        "",
  OPTnote =      "",
  OPTannote =    ""
}

%
%Aggregation algorithms for asymmetric QoS-routing information
%Yu-Kung Ke; Copeland, J.A.
%Global Telecommunications Conference, 2001. GLOBECOM '01. IEEE , Volume: 4
%, 2001
%Page(s): 2209 -2214

@InProceedings{Ke01,
  author =   {K, Y-K. and Copeland, J.A.},
  title =    "Aggregation algorithms for asymmetric QoS-routing
information",
  OPTcrossref =  "",
  OPTkey =       "",
  OPTeditor =    "",
  volume =       "4",
  OPTnumber =    "",
  OPTseries =    "",
  pages =        "2209-2214",
  booktitle =  "Global Telecommunications Conference (GLOBECOM)",
  year =         "2001",
  organization = "IEEE",
  OPTpublisher = "",
  OPTaddress =   "",
  OPTmonth =        "",
  OPTnote =      "",
  OPTannote =    ""
}

%
%QoS routing algorithm based on multiclasses traffic load
%Kochkar, H.; Ikenaga, T.; Oie, Y.
%Global Telecommunications Conference, 2001. GLOBECOM '01. IEEE , Volume: 4
%, 2001
%Page(s): 2193 -2198

@InProceedings{Kochkar01,
  author =   {Kochkar, H. and Ikenaga, T. and Oie, Y.},
  title =    "QoS routing algorithm based on multiclasses traffic load",
  OPTcrossref =  "",
  OPTkey =       "",
  OPTeditor =    "",
  volume =       "4",
  OPTnumber =    "",
  OPTseries =    "",
  pages =        "2193-2198",
  booktitle =  "Global Telecommunications Conference (GLOBECOM)",
  year =         "2001",
  organization = "IEEE",
  OPTpublisher = "",
  OPTaddress =   "",
  OPTmonth =        "",
  OPTnote =      "",
  OPTannote =    ""
}

%
%A bandwidth constrained QoS routing algorithm
%Lei Yao; Doroslovacki, M.; McDysan, D.E.
%High Performance Switching and Routing, 2001 IEEE Workshop on , 2001
%Page(s): 380 -384

@InProceedings{Yao01,
  author =   {Yao, L. and Doroslovacki, M. and McDysan, D.E.},
  title =    "A bandwidth constrained {QoS} routing algorithm",
  OPTcrossref =  "",
  OPTkey =       "",
  OPTeditor =    "",
  OPTvolume =       "",
  OPTnumber =    "",
  OPTseries =    "",
  pages =        "380-384",
  booktitle =  " IEEE Workshop on High Performance Switching and Routing",
  year =         "2001",
  organization = "IEEE",
  OPTpublisher = "",
  OPTaddress =   "",
  OPTmonth =        "",
  OPTnote =      "",
  OPTannote =    ""
}

%
%Influence of link state updating on the performance and cost of QoS routing
%in an intranet
%Zhansong Ma; Peng Zhang; Kantola, R.
%High Performance Switching and Routing, 2001 IEEE Workshop on , 2001
%Page(s): 375 -379

@InProceedings{Ma01,
  author =   {Ma, Z. and Zhang, P. and Kantola, R.},
  title =    "Influence of link state updating on the performance and cost
of QoS routing in an intranet",
  OPTcrossref =  "",
  OPTkey =       "",
  OPTeditor =    "",
  OPTvolume =       "",
  OPTnumber =    "",
  OPTseries =    "",
  pages =        "375-379",
  booktitle =  "IEEE Workshop on High Performance Switching and Routing",
  year =         "2001",
  organization = "IEEE",
  OPTpublisher = "",
  OPTaddress =   "",
  OPTmonth =        "",
  OPTnote =      "",
  OPTannote =    ""
}

%
%
%Adaptive proportional routing: a localized QoS routing approach
%Nelakuditi, S.; Zhi-Li Zhang; Tsang, R.P.
%INFOCOM 2000. Nineteenth Annual Joint Conference of the IEEE Computer and
%Communications Societies. Proceedings. IEEE , Volume: 3 , 2000
%Page(s): 1566 -1575 vol.3

@InProceedings{Nelakuditi00,
  author =   {Nelakuditi, S. and  Zhang, Z-L.  and Tsang, R.P.},
  title =    "Adaptive proportional routing: a localized {QoS} routing
approach",
  OPTcrossref =  "",
  OPTkey =       "",
  OPTeditor =    "",
  volume =       "3",
  OPTnumber =    "",
  OPTseries =    "",
  pages =        "1566-1575",
  booktitle =  "INFOCOM",
  year =         "2000",
  organization = "IEEE",
  OPTpublisher = "",
  OPTaddress =   "",
  OPTmonth =        "",
  OPTnote =      "",
  OPTannote =    ""
}

%
%
%Strategic route planning and sensor fusion
%Hershey, J.E.; Hassan, A.A.; Sohie, G.R.
%Aerospace and Electronic Systems, IEEE Transactions on , Volume: 29 Issue:
% 4 , Oct. 1993
%Page(s): 1357 -1359
@ARTICLE{Hershey93,
  author =       {Hershey, J.E. and Hassan, A.A. and Sohie, G.R.},
  title =        {Strategic route planning and sensor fusion},
  journal =      {{IEEE} Transactions on Aerospace and Electronic Systems},
  year =         {1993},
  volume =       {29},
  number =       {4},
  pages =        {1357-1359},
  month =        {Oct.},
  OPTnote =         {},
  OPTkey =          {},
  OPTcrossref =     {},
  OPTannote =       {},
}

%
%
%Real-time route planning in road networks
%Guzolek, J.; Koch, E.
%Vehicle Navigation and Information Systems Conference, 1989. Conference
% Record , 1989
%Page(s): 165 -169

@InProceedings{Guzolek89,
  author =   {Guzolek, J. and Koch, E.},
  title =    "Real-time route planning in road networks",
  OPTcrossref =  "",
  OPTkey =       "",
  OPTeditor =    "",
  OPTvolume =       "",
  OPTnumber =    "",
  OPTseries =    "",
  pages =        "165-169",
  booktitle =  "Vehicle Navigation and Information Systems Conference",
  year =         "1989",
  organization = "IEEE",
  OPTpublisher = "",
  OPTaddress =   "",
  OPTmonth =        "",
  OPTnote =      "",
  OPTannote =    ""
}

%
%
%Strategic route planning using informed best-first search
%Wilber, G.F.
%Aerospace and Electronics Conference, 1988. NAECON 1988., Proceedings of
%the IEEE 1988 National , 1988
%Page(s): 1137 -1144 vol.3

@InProceedings{Wilber88,
  author =   {Wilber, G.F.},
  title =    "Strategic route planning using informed best-first search",
  OPTcrossref =  "",
  OPTkey =       "",
  OPTeditor =    "",
  OPTvolume =       "",
  OPTnumber =    "",
  OPTseries =    "",
  pages =        "1162-1167",
  booktitle =  "Proceedings of the IEEE 1988 National Aerospace and
Electronics Conference (NAECON '88)",
  year =         "2001",
  organization = "IEEE",
  OPTpublisher = "",
  OPTaddress =   "",
  OPTmonth =        "",
  OPTnote =      "",
  OPTannote =    ""
}

%
%
%Delivery route scheduling method combining knowledge-base with general
% algorithms
%Tsuruta, S.; Ohsugi, E.; Naoe, H.; Onoyama, T.
%Systems, Man, and Cybernetics, 2000 IEEE International Conference on ,
% Volume: 1 , 2000
%Page(s): 307 -312 vol.1

@InProceedings{Tsuruta00,
  author =   {Tsuruta, S. and Ohsugi, E. and Naoe, H. and Onoyama, T.},
  title =    "Delivery route scheduling method combining knowledge-base with
general algorithms",
  OPTcrossref =  "",
  OPTkey =       "",
  OPTeditor =    "",
  volume =       "1",
  OPTnumber =    "",
  OPTseries =    "",
  pages =        "307-312",
  booktitle =  "IEEE International Conference on Systems, Man, and
Cybernetics",
  year =         "2000",
  organization = "IEEE",
  OPTpublisher = "",
  OPTaddress =   "",
  OPTmonth =        "",
  OPTnote =      "",
  OPTannote =    ""
}

%
%-----------------------------------
%
%The convergent phone
%Dettmer, R.
%IEE Review , Volume: 48 Issue: 1 , Jan. 2002
%Page(s): 23 -27
%
%
%--------------------------------------------------------------------------------
%
% 2  A practical architecture for implementing end-to-end QoS in an IP
% network
%Fineberg, V.
%IEEE Communications Magazine , Volume: 40 Issue: 1 , Jan. 2002
%Page(s): 122 -130
@ARTICLE{Fineberg02,
  author =       {Fineberg, V.},
  title =        {A practical architecture for implementing end-to-end QoS
in an IP network},
  journal =      {IEEE Communications Magazine},
  year =         {2002},
  volume =       {40},
  number =       {1},
  pages =        {122-130},
  month =        {Jan.},
  OPTnote =         {},
  OPTkey =          {},
  OPTcrossref =     {},
  OPTannote =       {},
}

%
%Engineering end-to-end IP resilience using resilience-differentiated QoS
%Autenrieth, A.; Kirstadter, A.
%IEEE Communications Magazine , Volume: 40 Issue: 1 , Jan. 2002
%Page(s): 50 -57
@ARTICLE{Autenrieth02,
  author =       {Autenrieth, A. and Kirstadter, A.},
  title =        {Engineering end-to-end IP resilience using
resilience-differentiated {QoS}},
  journal =      {IEEE Communications Magazine},
  year =         {2002},
  volume =       {40},
  number =       {1},
  pages =        {50-57},
  month =        {Jan},
  OPTnote =         {},
  OPTkey =          {},
  OPTcrossref =     {},
  OPTannote =       {},
}

%
%Trajectory sampling for direct traffic observation
%Duffield, N.G.; Grossglauser, M.
%Networking, IEEE/ACM Transactions on , Volume: 9 Issue: 3 , June 2001
%Page(s): 280 -292
@ARTICLE{Duffield01,
  author =       {Duffield, N.G. and Grossglauser, M.},
  title =        {Trajectory sampling for direct traffic observation},
  journal =      {IEEE/ACM Transactions on Networking},
  year =         {2001},
  volume =       {9},
  number =       {3},
  pages =        {280-292},
  month =        {June},
  OPTnote =         {},
  OPTkey =          {},
  OPTcrossref =     {},
  OPTannote =       {},
}

%
%Traffic theory and the {I}nternet
%Roberts, J.W.
%IEEE Communications Magazine , Volume: 39 Issue: 1 , Jan. 2001
%Page(s): 94 -99
@ARTICLE{Roberts01,
  author =       {Roberts, J.W.},
  title =        {Traffic theory and the {I}nternet},
  journal =      {IEEE Communications Magazine},
  year =         {2001},
  volume =       {39},
  number =       {1},
  pages =        {94-99},
  month =        {Jan.},
  OPTnote =         {},
  OPTkey =          {},
  OPTcrossref =     {},
  OPTannote =       {},
}

%
%20  Network policy languages: a survey and a new approach
%Stone, G.N.; Lundy, B.; Xie, G.G.
%IEEE Network , Volume: 15 Issue: 1 , Jan.-Feb. 2001
%Page(s): 10 -21
@ARTICLE{Stone01,
  author =       {Stone, G.N. and Lundy, B. and Xie, G.G.},
  title =        {Network policy languages: a survey and a new approach},
  journal =      {IEEE Network},
  year =         {2001},
  volume =       {15},
  number =       {1},
  pages =        {10-21},
  month =        {Jan.-Feb.},
  OPTnote =         {},
  OPTkey =          {},
  OPTcrossref =     {},
  OPTannote =       {},
}

%
%26  Real-time traffic transmission over the {I}nternet
%Furini, M.; Towsley, D.F.
%Multimedia, IEEE Transactions on , Volume: 3 Issue: 1 , March 2001
%Page(s): 33 -40
@ARTICLE{Furini01,
  author =       {Furini, M. and Towsley, D.F.},
  title =        {Real-time traffic transmission over the {I}nternet},
  journal =      {IEEE Transactions on Multimedia},
  year =         {2001},
  volume =       {3},
  number =       {1},
  pages =        {33-40},
  month =        {March},
  OPTnote =         {},
  OPTkey =          {},
  OPTcrossref =     {},
  OPTannote =       {},
}

%
%
%31  Prioritized resource allocation for stressed networks
%Beard, C.C.; Frost, V.S.
%Networking, IEEE/ACM Transactions on , Volume: 9 Issue: 5 , Oct. 2001
%Page(s): 618 -633
@ARTICLE{Beard01,
  author =       {Beard, C.C. and Frost, V.S.},
  title =        {Prioritized resource allocation for stressed networks},
  journal =      {IEEE/ACM Transactions on Networking},
  year =         {2001},
  volume =       {9},
  number =       {5},
  pages =        {618-633},
  month =        {Oct.},
  OPTnote =         {},
  OPTkey =          {},
  OPTcrossref =     {},
  OPTannote =       {},
}

%
% 32  Congestion pricing. Paying your way in communication networks
%Henderson, T.; Crowcroft, J.; Bhatti, S.
%IEEE {I}nternet Computing , Volume: 5 Issue: 5 , Sept.-Oct. 2001
%Page(s): 85 -89
@ARTICLE{Henderson01,
  author =       {Henderson, T. and Crowcroft, J. and Bhatti, S.},
  title =        {Congestion pricing. Paying your way in communication
networks},
  journal =      {IEEE {I}nternet Computing},
  year =         {2001},
  volume =       {5},
  number =       {5},
  pages =        {85-89},
  month =        {Sept.-Oct.},
  OPTnote =         {},
  OPTkey =          {},
  OPTcrossref =     {},
  OPTannote =       {},
}

%
%34  A terabit multiservice switch
%Yun, K.Y.
%IEEE Micro , Volume: 21 Issue: 1 , Jan.-Feb. 2001
%Page(s): 58 -70
@ARTICLE{Yun01,
  author =       {Yun, K.Y.},
  title =        {A terabit multiservice switch},
  journal =      {IEEE Micro},
  year =         {2001},
  volume =       {21},
  number =       {1},
  pages =        {58-70},
  month =        {Jan.-Feb.},
  OPTnote =         {},
  OPTkey =          {},
  OPTcrossref =     {},
  OPTannote =       {},
}

%
%Active routing
%Maxemchuk, N.F.; Low, S.H.
%Selected Areas in Communications, IEEE Journal on , Volume: 19 Issue: 3 ,
%March 2001
%Page(s): 552 -565
@ARTICLE{Maxemchuk01,
  author =       {Maxemchuk, N.F. and Low, S.H.},
  title =        {Active routing},
  journal =      {IEEE Journal on Selected Areas in Communications},
  year =         {2001},
  volume =       {19},
  number =       {3},
  pages =        {552-565},
  month =        {March},
  OPTnote =         {},
  OPTkey =          {},
  OPTcrossref =     {},
  OPTannote =       {},
}

%
%Quality of service among IP-based heterogeneous networks
%Alam, M.; Prasad, R.; Farserotu, J.R.
%IEEE Personal Communications , Volume: 8 Issue: 6 , Dec. 2001
%Page(s): 18 -24
@ARTICLE{Alam01,
  author =       {Alam, M. and Prasad, R. and Farserotu, J.R.},
  title =        {Quality of service among IP-based heterogeneous networks},
  journal =      {IEEE Personal Communications},
  year =         {2001},
  volume =       {8},
  number =       {6},
  pages =        {18-24},
  month =        {Dec.},
  OPTnote =         {},
  OPTkey =          {},
  OPTcrossref =     {},
  OPTannote =       {},
}

%
%40  Streaming video over the {I}nternet: approaches and directions
%Dapeng Wu; Hou, Y.T.; Wenwu Zhu; Ya-Qin Zhang; Peha, J.M.
%Circuits and Systems for Video Technology, IEEE Transactions on , Volume:
% 11 Issue: 3 , March 2001
%Page(s): 282 -300
@ARTICLE{Wu01,
  author =       {Wu, D. and Hou, Y.T. and  Zhu, W. and  Zhang, Y-Q. and
Peha, J.M.},
  title =        {Streaming video over the {I}nternet: approaches and
directions},
  journal =      {IEEE Transactions on Circuits and Systems for Video
Technology},
  year =         {2001},
  volume =       {11},
  number =       {3},
  pages =        {282-300},
  month =        {March},
  OPTnote =         {},
  OPTkey =          {},
  OPTcrossref =     {},
  OPTannote =       {},
}


@ARTICLE{Park01,
  author =       {Park,L-T. and  Baek, J-W. and Woon-Ki Hong, J.},
  title =        {Management of service level agreements for multimedia
{I}nternet service using a utility model},
  journal =      {IEEE Communications Magazine},
  year =         {2001},
  volume =       {39},
  number =       {5},
  pages =        {100-106},
  month =        {May},
  OPTnote =         {},
  OPTkey =          {},
  OPTcrossref =     {},
  OPTannote =       {},
}

%
%42  QoS routing with adaptive updating of link states
%Ariza, A.; Casilari, E.; Sandoval, F.
%Electronics Letters , Volume: 37 Issue: 9 , 26 April 2001
%Page(s): 604 -606
@ARTICLE{Ariza01,
  author =       {Ariza, A. and Casilari, E. and Sandoval, F.},
  title =        {QoS routing with adaptive updating of link states},
  journal =      {Electronics Letters},
  year =         {2001},
  volume =       {37},
  number =       {9},
  pages =        {604-606},
  month =        {April},
  OPTnote =         {},
  OPTkey =          {},
  OPTcrossref =     {},
  OPTannote =       {},
}

%
%
%45  Management of quality of service enabled VPNs
%Braun, T.; Guenter, M.; Khalil, I.
%IEEE Communications Magazine , Volume: 39 Issue: 5 , May 2001
%Page(s): 90 -98
@ARTICLE{Braun01,
  author =       {Braun, T. and Guenter, M. and Khalil, I.},
  title =        {Management of quality of service enabled {VPN}s},
  journal =      {IEEE Communications Magazine},
  year =         {2001},
  volume =       {39},
  number =       {5},
  pages =        {90-98},
  month =        {May},
  OPTnote =         {},
  OPTkey =          {},
  OPTcrossref =     {},
  OPTannote =       {},
}

% 46  A management and control architecture for providing IP differentiated
%services in MPLS-based networks
%Trimintzios, P.; Andrikopoulos, I.; Pavlou, G.; Flegkas, P.; Griffin, D.;
%Georgatsos, P.; Goderis, D.; T'Joens, Y.; Georgiadis, L.; Jacquenet, C.;
%Egan, R.
%IEEE Communications Magazine , Volume: 39 Issue: 5 , May 2001
%Page(s): 80 -88
@ARTICLE{Trimintzios01,
  author =       {Trimintzios, P. and others},
  title =        {A management and control architecture for providing IP
differentiated services in MPLS-based networks},
  journal =      {IEEE Communications Magazine},
  year =         {2001},
  volume =       {39},
  number =       {5},
  pages =        {80-88},
  month =        {May},
  OPTnote =         {},
  OPTkey =          {},
  OPTcrossref =     {},
  OPTannote =       {},
}

%
%Distributed control and resource marking using best-effort routers
%Gibbens, R.; Key, P.
%IEEE Network , Volume: 15 Issue: 3 , May-June 2001
%Page(s): 54 -59
@ARTICLE{Gibbens01,
  author =       {Gibbens, R. and Key, P.},
  title =        {Distributed control and resource marking using best-effort
routers},
  journal =      {IEEE Network},
  year =         {2001},
  volume =       {15},
  number =       {3},
  pages =        {54-59},
  month =        {May-June},
  OPTnote =         {},
  OPTkey =          {},
  OPTcrossref =     {},
  OPTannote =       {},
}

%
%  Congestion control mechanisms and the best effort service model
%Gevros, P.; Crowcroft, J.; Kirstein, P.; Bhatti, S.
%IEEE Network , Volume: 15 Issue: 3 , May-June 2001
%Page(s): 16 -26
@ARTICLE{Gevros01,
  author =       {Gevros, P. and Crowcroft, J. and Kirstein, P. and Bhatti, S.},
  title =        {Congestion control mechanisms and the best effort service
model},
  journal =      {IEEE Network},
  year =         {2001},
  volume =       {15},
  number =       {3},
  pages =        {16-26},
  month =        {May-June},
  OPTnote =         {},
  OPTkey =          {},
  OPTcrossref =     {},
  OPTannote =       {},
}

%
%65  Quality of assured service through multiple DiffServ domains
%Kumazoe, K.; Hori, Y.; Ikenaga, T.; Oie, Y.
%Communications, Computers and signal Processing, 2001. PACRIM. 2001 IEEE
%Pacific Rim Conference on , Volume: 1 , 2001
%Page(s): 83 -86 vol.1
@InProceedings{Kumazoe01,
  author =   {Kumazoe, K. and Hori, Y. and Ikenaga, T. and Oie, Y.},
  title =    "Quality of assured service through multiple {DiffServ} domains",
  OPTcrossref =  "",
  OPTkey =       "",
  OPTeditor =    "",
  volume =       "1",
  OPTnumber =    "",
  OPTseries =    "",
  pages =        "83-86",
  booktitle =  "IEEE Pacific Rim Conference on Communications, Computers and
Signal Processing",
  year =         "2001",
  organization = "IEEE",
  OPTpublisher = "",
  OPTaddress =   "",
  OPTmonth =        "",
  OPTnote =      "",
  OPTannote =    ""
}

%
%63  {I}nternet measurements and data study over the regional
%Cano, M.-D.; Malgosa-Sanahuja, J.; Cerdan, F.; Garcia-Haro, J.
%Communications, Computers and signal Processing, 2001. PACRIM. 2001 IEEE
%Pacific Rim Conference on , 2001
%Page(s): 393 -396 vol.2

@InProceedings{Cano01,
  author =   {Cano, M.-D. and Malgosa-Sanahuja, J. and Cerdan, F. and
Garcia-Haro, J.},
  title =    "{I}nternet measurements and data study over the regional",
  OPTcrossref =  "",
  OPTkey =       "",
  OPTeditor =    "",
  volume =       "2",
  OPTnumber =    "",
  OPTseries =    "",
  pages =        "393-396",
  booktitle =  "IEEE Pacific Rim Conference on Communications, Computers and
Signal Processing",
  year =         "2001",
  organization = "IEEE",
  OPTpublisher = "",
  OPTaddress =   "",
  OPTmonth =        "",
  OPTnote =      "",
  OPTannote =    ""
}

%
%An adaptive approach to weighted fair queue with QoS enhanced on IP network
%Mong-Fong Homg; Wei-Tsong Lee; Kuan-Rong Lee; Yau-Hwang Kuo
%Electrical and Electronic Technology, 2001. TENCON. Proceedings of IEEE
%Region 10 International Conference on , Volume: 1 , 2001
%Page(s): 181 -186 vol.1

@InProceedings{Homg01,
  author =   {Mong-Fong Homg and Wei-Tsong Lee and Kuan-Rong Lee and
Yau-Hwang Kuo},
  title =    "An adaptive approach to weighted fair queue with QoS enhanced
on IP network",
  OPTcrossref =  "",
  OPTkey =       "",
  OPTeditor =    "",
  volume =       "1",
  OPTnumber =    "",
  OPTseries =    "",
  pages =        "181-186",
  booktitle =  " Proceedings of IEEE Region 10 International Conference on
Electrical and Electronic Technology",
  year =         "2001",
  organization = "IEEE",
  OPTpublisher = "",
  OPTaddress =   "",
  OPTmonth =        "",
  OPTnote =      "",
  OPTannote =    ""
}

%
%
% 68  Quality of service monitoring: a timely idea
%Donahue, H.C.; Ferrigno-Stack, J.
%Standardization and Innovation in Information Technology, 2001 2nd IEEE
Conference , 2001
%Page(s): 176 -182

@InProceedings{Donahue01,
  author =   {Donahue, H.C. and Ferrigno-Stack, J.},
  title =    " Quality of service monitoring: a timely idea",
  OPTcrossref =  "",
  OPTkey =       "",
  OPTeditor =    "",
  OPTvolume =       "",
  OPTnumber =    "",
  OPTseries =    "",
  pages =        "176-182",
  booktitle =  "2nd IEEE International Conference on Standardization and
Innovation in Information Technology",
  year =         "2001",
  organization = "IEEE",
  OPTpublisher = "",
  OPTaddress =   "",
  OPTmonth =        "",
  OPTnote =      "",
  OPTannote =    ""
}

%
%85  Next generation {I}nternet backbone router
%Yamanaka, N.
%ATM (ICATM 2001) and High Speed Intelligent {I}nternet Symposium, 2001. Joint
%4th IEEE International Conference on , 2001
%Page(s): 316 -319

@InProceedings{Yamanaka01,
  author =   {Yamanaka, N.},
  title =    " Next generation {I}nternet backbone router",
  OPTcrossref =  "",
  OPTkey =       "",
  OPTeditor =    "",
  OPTvolume =       "",
  OPTnumber =    "",
  OPTseries =    "",
  pages =        "316-319",
  booktitle =  "Joint 4th IEEE International Conference on ATM (ICATM 2001)
and High Speed Intelligent {I}nternet Symposium",
  year =         "2001",
  organization = "IEEE",
  OPTpublisher = "",
  OPTaddress =   "",
  OPTmonth =        "",
  OPTnote =      "",
  OPTannote =    ""
}

%
%91  The soft QoS service (SQS) in the {I}nternet
%Kim, B.G.
%ATM (ICATM 2001) and High Speed Intelligent {I}nternet Symposium, 2001. Joint
%4th IEEE International Conference on , 2001
%Page(s): 56 -60

@InProceedings{Kim01,
  author =   {Kim, B.G.},
  title =    "The soft QoS service (SQS) in the {I}nternet",
  OPTcrossref =  "",
  OPTkey =       "",
  OPTeditor =    "",
  OPTvolume =       "",
  OPTnumber =    "",
  OPTseries =    "",
  pages =        "56-60",
  booktitle =  "Joint 4th IEEE International Conference on ATM (ICATM 2001)
and High Speed Intelligent {I}nternet Symposium",
  year =         "2001",
  organization = "IEEE",
  OPTpublisher = "",
  OPTaddress =   "",
  OPTmonth =        "",
  OPTnote =      "",
  OPTannote =    ""
}

%
%107  End-to-end QoS guarantees over Diffserv networks
%Zhang, G.; Mouftah, H.T.
%Computers and Communications, 2001. Proceedings. Sixth IEEE Symposium on ,
%2001
%Page(s): 302 -309

@InProceedings{Zhang01b,
  author =   {Zhang, G. and Mouftah, H.T.},
  title =    "End-to-end QoS guarantees over {Diffserv} networks",
  OPTcrossref =  "",
  OPTkey =       "",
  OPTeditor =    "",
  OPTvolume =       "",
  OPTnumber =    "",
  OPTseries =    "",
  pages =        "302-309",
  booktitle =  "Sixth IEEE Symposium on Computers and Communications",
  year =         "2001",
  organization = "IEEE",
  OPTpublisher = "",
  OPTaddress =   "",
  OPTmonth =        "",
  OPTnote =      "",
  OPTannote =    ""
}

%
%114  A routing mechanism for guaranteeing heterogeneous QoS in the {I}nternet
%Jun-Hwa Lee; Mi-Ran Choi; Mi-Lee Cha; Sang-Ha Kim
%Networks, 2001. Proceedings. Ninth IEEE International Conference on , 2001
%Page(s): 202 -207

@InProceedings{Lee01,
  author =   {Jun-Hwa Lee and Mi-Ran Choi and Mi-Lee Cha and Sang-Ha Kim},
  title =    "A routing mechanism for guaranteeing heterogeneous QoS in
the {I}nternet",
  OPTcrossref =  "",
  OPTkey =       "",
  OPTeditor =    "",
  OPTvolume =       "",
  OPTnumber =    "",
  OPTseries =    "",
  pages =        "202-207",
  booktitle =  " Ninth IEEE International Conference on Networks",
  year =         "2001",
  organization = "IEEE",
  OPTpublisher = "",
  OPTaddress =   "",
  OPTmonth =        "",
  OPTnote =      "",
  OPTannote =    ""
}

%
%120  QoS specification and adaptive bandwidth monitoring for multimedia
% delivery
%Cheng, I.; Basu, A.; Yibo Zhang; Tripathi, S.
%EUROCON'2001, Trends in Communications, International Conference on. ,
%Volume: 2 , 2001
%Page(s): 483 -486 vol.2

@InProceedings{Cheng01,
  author =   {Cheng, I. and Basu, A. and Yibo Zhang and Tripathi, S.},
  title =    "QoS specification and adaptive bandwidth monitoring for
multimedia delivery",
  OPTcrossref =  "",
  OPTkey =       "",
  OPTeditor =    "",
  volume =       "2",
  OPTnumber =    "",
  OPTseries =    "",
  pages =        "483-486",
  booktitle =  "International Conference on Trends in Communications (EUROCON' 2001)",
  year =         "2001",
  organization = "IEEE",
  OPTpublisher = "",
  OPTaddress =   "",
  OPTmonth =        "",
  OPTnote =      "",
  OPTannote =    ""
}

%
%Dynamic multipath routing in networks and switches carrying
%connection-oriented traffic
%De, S.; Das, S.K.; Tonguz, O.
%Communications, 2001. ICC 2001. IEEE International Conference on , Volume:
%10 , 2001
%Page(s): 3130 -3134 vol.10

@InProceedings{De01,
  author =   {De, S. and Das, S.K. and Tonguz, O.},
  title =    "Dynamic multipath routing in networks and switches carrying
connection-oriented traffic",
  OPTcrossref =  "",
  OPTkey =       "",
  OPTeditor =    "",
  volume =       "10",
  OPTnumber =    "",
  OPTseries =    "",
  pages =        "3130-3134",
  booktitle =  "IEEE International Conference on Communications (ICC)",
  year =         "2001",
  organization = "IEEE",
  OPTpublisher = "",
  OPTaddress =   "",
  OPTmonth =        "",
  OPTnote =      "",
  OPTannote =    ""
}

%
%
%--------------------------------------------------------------------------------
%
% 125  Estimating traffic parameters in {I}nternet via active measurements for
%QoS and congestion control
%Sharma, V.; Suma, M.B.
%Global Telecommunications Conference, 2001. GLOBECOM '01. IEEE , Volume: 4
%, 2001
%Page(s): 2527 -2531

@InProceedings{Sharma01,
  author =   {Sharma, V. and Suma, M.B.},
  title =    "Estimating traffic parameters in {I}nternet via active
measurements for QoS and congestion control",
  OPTcrossref =  "",
  OPTkey =       "",
  OPTeditor =    "",
  volume =       "4",
  OPTnumber =    "",
  OPTseries =    "",
  pages =        "2527-2531",
  booktitle =  "Global Telecommunications Conference (GLOBECOM)",
  year =         "2001",
  organization = "IEEE",
  OPTpublisher = "",
  OPTaddress =   "",
  OPTmonth =        "",
  OPTnote =      "",
  OPTannote =    ""
}

%
%
%
%130  Providing scalable support for multiple QoS guarantees: architecture
%and mechanisms
%Hou, Y.T.; Zhenhai Duan; Zhi-Li Zhang; Chujo, T.
%Communications, 2001. ICC 2001. IEEE International Conference on , Volume:
%7 , 2001
%Page(s): 2115 -2122 vol.7

@InProceedings{Hou01,
  author =   {Hou, Y.T. and Zhenhai Duan and Zhi-Li Zhang and Chujo, T.},
  title =    "Providing scalable support for multiple QoS guarantees:
architecture and mechanisms",
  OPTcrossref =  "",
  OPTkey =       "",
  OPTeditor =    "",
  OPTvolume =       "",
  OPTnumber =    "",
  OPTseries =    "",
  pages =        "2115-2122",
  booktitle =  "IEEE International Conference on Communications",
  year =         "2001",
organization = "IEEE",
  OPTpublisher = "",
  OPTaddress =   "",
  OPTmonth =        "",
  OPTnote =      "",
  OPTannote =    ""
}

%
% A scalable algorithm for link-state QoS-based routing with three metrics
%Costa, L.H.M.K.; Fdida, S.; Duarte, O.C.M.B.
%Communications, 2001. ICC 2001. IEEE International Conference on , Volume:
%8 , 2001
%Page(s): 2603 -2607 vol.8

@InProceedings{Costa01,
  author =   {Costa, L.H.M.K. and Fdida, S. and Duarte, O.C.M.B.},
  title =    "A scalable algorithm for link-state {QoS}-based routing with
three metrics",
  OPTcrossref =  "",
  OPTkey =       "",
  OPTeditor =    "",
  volume =       "8",
  OPTnumber =    "",
  OPTseries =    "",
  pages =        "2603-2607",
  booktitle =  "IEEE International Conference on Communications (ICC)",
  year =         "2001",
  organization = "IEEE",
  OPTpublisher = "",
  OPTaddress =   "",
  OPTmonth =        "",
  OPTnote =      "",
  OPTannote =    ""
}

%
%Performance analysis of QoS routing with network dependant delay cost
%Hahnearl Jeon; Sung-Dae Kim; Young-Joon Kim; Hyung-Taek Kim; Jai-Yong Lee
%Information Networking, 2001. Proceedings. 15th International Conference on
%, 2001
%Page(s): 689 -693

@InProceedings{Hahnearl01,
  author =   {Hahnearl Jeon and Sung-Dae Kim and Young-Joon Kim and
Hyung-Taek Kim and Jai-Yong Lee},
  title =    "Performance analysis of {QoS} routing with network dependant
delay cost",
  OPTcrossref =  "",
  OPTkey =       "",
  OPTeditor =    "",
  OPTvolume =       "",
  OPTnumber =    "",
  OPTseries =    "",
  pages =        "689-693",
  booktitle =  "15th International Conference on Information Networking
,2001",
  year =         "2001",
  OPTorganization = "IEEE",
  OPTpublisher = "",
  OPTaddress =   "",
  OPTmonth =        "",
  OPTnote =      "",
  OPTannote =    ""
}

%
%175  Quality evaluation of network services by client observation
%Saito, H.; Chusho, T.
%Information Networking, 2001. Proceedings. 15th International Conference on
%, 2001
%Page(s): 568 -575

@InProceedings{Saito01,
  author =   {Saito, H. and Chusho, T.},
  title =    "Quality evaluation of network services by client observation",
  OPTcrossref =  "",
  OPTkey =       "",
  OPTeditor =    "",
  OPTvolume =       "",
  OPTnumber =    "",
  OPTseries =    "",
  pages =        "568-575",
  booktitle =  "15th International Conference on Information
Networking",
  year =         "2001",
  OPTorganization = "IEEE",
  OPTpublisher = "",
  OPTaddress =   "",
  OPTmonth =        "",
  OPTnote =      "",
  OPTannote =    ""
}

@InProceedings{Teitelbaum98,
  author =   {Teitelbaum, B. and Sikora, J. Hanss, T.},
  title =    {Quality of service for {I}nternet2},
  booktitle =    {First Internet2 Joint Applications/Engineering QoS Workshop},
  OPTcrossref =  {},
  OPTkey =   {},
  pages =    {5-16},
  year =     {1998},
  OPTeditor =    {},
  OPTvolume =    {},
  OPTnumber =    {},
  OPTseries =    {},
  address =      {Santa Clara, CA},
  month =    {May 21-22},
  OPTorganization = {},
  OPTpublisher = {},
  OPTnote =      {},
  OPTannote =    {}
}


@Misc{Internet2-QoS-WG,
  key =      {{I}nternet},
  OPTauthor =    {},
  title =    {Internet2 {QoS} {W}orking {G}roup {C}harter},
  OPThowpublished = {},
  month =    {February 13 },
  year =     {2001},
  note =     {http://www.internet2.edu/qos/wg},
  OPTannote =    {}
}


@PROCEEDINGS{ACM-workshop2002,
  TITLE =        "ACM SIGCOMM
Workshop on Computer Networking:
Curriculum Designs and Educational
Challenges",
  YEAR =         "2002",
  editor =       "Kurose, J. ",
  OPTpublisher =    "",
  OPTvolume =       "",
  OPTnumber =       "",
  OPTseries =       "",
  OPTorganization = "",
  address =      "Pittsburgh, PA, USA",
  month =        "August",
  note =         "http://www-net.cs.umass.edu/workshop1.html",
  OPTabstract =     "",
  OPTisbn =         ""
}

@BOOK{book:Comer02,
  AUTHOR =       "Comer, D. E.",
  TITLE =        "Hands-On Networking with {I}nternet Technologies",
  PUBLISHER =    "Prentice Hall",
  YEAR =         "2002",
  OPTnote =         " "
}

@MISC{zebra,
  AUTHOR =       "GNU Zebra",
  TITLE =        "www.zebra.org",
  OPTYEAR =         "2002",
  OPTtype =         "web"
}

@MISC{cymru,
  AUTHOR =       "CYMRU",
  TITLE =        "http://www.team-cymru.org/Services/ip-to-asn.html",
 OPTtype =         "web"
}

@MISC{rfc2401,
  AUTHOR =       "Kent, S. and Atkinson, R.",
  TITLE =        "Security Architecture for the {I}nternet Protocol",
  OPTINSTITUTION =  "IETF",
  YEAR =         "1998",
  type =         "Standards Track",
  number =       "RFC 2401",
  month =        "November"
}
@MISC{rfc2411,
  AUTHOR =       "Thayer, R. and Doraswamy, N. and Glenn, R.",
  TITLE =        "{IP} Security Document Roadmap",
  OPTINSTITUTION =  "IETF",
  YEAR =         "1998",
  type =         "Informational",
  number =       "RFC 2411",
  month =        "November"
}

@INPROCEEDINGS{conf:Murphy96,
  AUTHOR =       "Murphy, S. and Badger, M.",
  TITLE =        "Digital Signature Protection of the {OSPF} Routing Protocol",
  BOOKTITLE =    "The IEEE Proceedings of Symposium on Network and Distributed Sysyems Security (SNDSS '96)",
  YEAR =         "1996",
   pages =        "93--102",
   month =        "February",
  organization = "IEEE",
  OPTpublisher =    "",
  OPTnote =         ""
}

@ARTICLE{ComMag:Personick02,
  AUTHOR =       "Personic, S. D.",
  TITLE =        "Evolving toward the next-generation {I}nternet: {C}hallenges in the path forward",
  JOURNAL =      "IEEE Communications Magazine",
  YEAR =         "2002",
  OPTvolume =       "",
  OPTnumber =       "",
  pages =        "72--76",
  month =        "July"
}

@ARTICLE{ComMag:Papa02,
  AUTHOR =       "Papadimitratos, P. and Haas, Z.J.",
  TITLE =        "Securing the {I}nternet routing infrastructure",
  JOURNAL =      "IEEE Communications Magazine",
  YEAR =         "2002",
  volume =       "40",
  number =       "10",
  pages =        "60--68",
  month =        "Oct"
}


@ARTICLE{Network:Chakrabarti02,
  AUTHOR =       "Chakrabarti, A. and Manimaran, G.",
  TITLE =        "{I}nternet infrastructure security: A taxonomy",
  JOURNAL =      "IEEE Network",
  YEAR =         "2002",
  volume =       "16",
  number =       "6",
  pages =        "13--21",
  month =        "November/December"
}

@article{TISSEC:Chang01,
 author = {Chang, H.Y. and Wu, S.F. and Jou, Y.F.},
 title = {Real-time protocol analsis for detecting link-state routing protocol attacks},
 journal = {ACM Transactions on Information and System Security (TISSEC)},
 volume = {4},
 number = {1},
 month = {February},
 year = {2002},
  pages = {1--36},
 publisher = {ACM Press},
 }

@INPROCEEDINGS{conf:Wang98,
  AUTHOR =       "Wang, F. and Wu, S.F.",
  TITLE =        "On the vulnerabilities and protection of {OSPF} routing protocol",
  BOOKTITLE =    "Proceedings of the 7th International Conference on Computer Communications and Networks",
  YEAR =         "1998",
   pages =        "148--152",
  organization = "IEEE",
  OPTpublisher =    "",
  OPTnote =         ""
}


@INPROCEEDINGS{conf:Smith96,
  AUTHOR =       "Smith, B.R. and Garcia-Luna-Aceves, J.J.",
  TITLE =        "Securing the border gateway routing protocol",
  BOOKTITLE =    "Proceedings of the Global Telecommunications Conference  (GLOBECOM '96)",
  YEAR =         "1996",
   pages =        "81--85",
  organization = "IEEE",
  OPTpublisher =    "",
  OPTnote =         ""
}


@INPROCEEDINGS{conf:Smith97,
  AUTHOR =       "Smith, B.R. and Murthy, S. and Garcia-Luna-Aceves, J.J.",
  TITLE =        "Securing distance-vector routing protocols",
  BOOKTITLE =    "Proceedings of the Symposium on Network and Distributed System Security",
  YEAR =         "1997",
   pages =        "85--92",
  organization = "IEEE",
  OPTpublisher =    "",
  OPTnote =         ""
}

@INPROCEEDINGS{conf:Zhao02,
  AUTHOR =       "Zhao, X. and  Pei, D.; Wang, L. and Massey, D. and Mankin, A. and Wu, S.F. and  Zhang, L.",
  TITLE =        "Detection of invalid routing announcement in the {I}nternet",
  BOOKTITLE =    "Proceedings of the International Conference on Dependable Systems and Networks (DSN '02)",
  YEAR =         "2002",
   pages =        "59--68",
  organization = "IEEE",
  OPTpublisher =    "",
  OPTnote =         ""
}

@INPROCEEDINGS{conf:Kent01,
  AUTHOR =       "Seo, K. and Lynn, C. and Kent, S.",
  TITLE =        "Public-key infrastructure for the Secure Border Gateway Protocol {(S-BGP)}",
  BOOKTITLE =    "Proceedings of the DARPA Information Survivability Conference \& Exposition II (DISCEX '01)",
  YEAR =         "2001",
   pages =        "239--253 ",
   volume = "1",
  organization = "IEEE",
  OPTpublisher =    "",
  OPTnote =         ""
}

@ARTICLE{JSAC:Kent00,
  AUTHOR =       "Kent, S. and Lynn, C. and Seo, K.",
  TITLE =        "Secure Border Gateway Protocol {(S-BGP)}",
  JOURNAL =      "IEEE Journal on Selected Areas in Communications (JSAC)",
  YEAR =         "2000",
  volume =       "18",
  number =       "4",
  pages =        "582--592",
  month =        "April"
}

@INPROCEEDINGS{conf:McEachen00,
  AUTHOR =       "McEachen, J.C. and Chesser, R.L.",
  TITLE =        "Vulnerabilities in the open shortest path first interior gateway protocol",
  BOOKTITLE =    "The IEEE Proceedings of the 21st Century Military Communications Conference (MILCOM 2000)",
  YEAR =         "2000",
   pages =        "1224--1228",
   volume =        "2",
  organization = "IEEE",
  OPTpublisher =    "",
  OPTnote =         ""
}

@INPROCEEDINGS{conf:Vetter97,
  AUTHOR =       "Vetter, B. and Wang, F. and Wu, S.F.",
  TITLE =        "An experimental study of insider attacks for {OSPF} routing protocol",
  BOOKTITLE =    "The IEEE Proceedings of the International Conference on  Network Protocols",
  YEAR =         "1997",
   pages =        "293--300",
  organization = "IEEE",
  OPTpublisher =    "",
  OPTnote =         ""
}

@ARTICLE{ComNet:Baltatu00,
  AUTHOR =       "Baltatu, M. and Lioy, A. and Maino, F. and Mazzocchi, D.",
  TITLE =        "Security issues in control, management and routing protocols",
  JOURNAL =      "Computer Networks",
  YEAR =         "2000",
  volume =       "34",
  number =       "6",
  pages =        "881-894",
  OPTnote =         "ScienceDirect "
}
@ARTICLE{ComNet:Hauser99,
  AUTHOR =       "Hauser, R. and  Przygienda, T. and Tsudik, G.",
  TITLE =        "Lowering security overhead in link state routing",
  JOURNAL =      "Computer Networks",
  YEAR =         "1999",
  volume =       "31",
  number =       "8",
  pages =        "885-894",
  OPTnote =         "ScienceDirect "
}

@ARTICLE{Molva99,
  AUTHOR =       "Molva, R.",
  TITLE =        "{I}nternet Security Architecture",
  JOURNAL =      "Computer Networks and ISDN Systems",
  YEAR =         "1999",
  volume =       "31",
  number =       "8",
  pages =        "787-804",
  OPTmonth =        "",
  OPTnote =         "Science wise"
}

@BOOK{book:Summers97,
  AUTHOR =       "Summers, R. C.",
  TITLE =        "Secure Computing: Threats and Safeguards",
  PUBLISHER =    "McGraw-Hill",
  YEAR =         "1997",
  OPTnote =         "UTSA lib: QA 76.0 .A25 S85 1997"
}

@BOOK{book:Kahn67,
  AUTHOR =       "Kahn, D.",
  TITLE =        "The Codebreakers, the Story of Secret Writing",
  PUBLISHER =    "The Macmillan Company",
  YEAR =         "1976",
  OPTnote =         " "
}
@BOOK{book:Singh99,
  AUTHOR =       "Singh, S.",
  TITLE =        "The Code Book: The Evolution of Secrecy from Mary, Queen of Scots to Quantum Cryptography",
  PUBLISHER =    "Doubleday Press",
  YEAR =         "1999",
  OPTnote =         " "
}
@BOOK{book:Stallings03,
  AUTHOR =       "Stallings, W.",
  TITLE =        "Cryptography and Network Security",
  PUBLISHER =    "Prentice Hall",
  edition  = "Third",
  YEAR =         "2003",
  OPTnote =         " "
}
@BOOK{book:Kaufman02,
  AUTHOR =       "Kaufman, C. and  Perlman, R. and Speciner, M.",
  TITLE =        "Network Security, Private Communication in a Public World",
  PUBLISHER =    "Prentice Hall",
  edition  = "Second",
  YEAR =         "2002",
  OPTnote =         " "
}


@BOOK{book:Herrmann02,
  AUTHOR =       "Herrmann, D. S.",
  TITLE =        "A Practical Guide to Security Engineering and Information Assurance",
  PUBLISHER =    "Auerbach Publications",
  YEAR =         "2002",
  OPTnote =         "UTSA lib: QA 76.9 .A25 H47 2002"
}


@MISC{CERT02,
  author =       "{CERT} Coordination Center",
  OPThowpublished = "http://www.cert.org/advisories",
  year =         "2002",
  OPTmonth =        "",
  note =         "http://www.cert.org/advisories"
}

@MISC{NationalStrategy02,
  author =       "The President's Critical Infrastructure Protection Board",
  title =        "The National Strategy to Secure Cyberspace for comment (draft)",
  OPThowpublished = "online at ",
  year =         "2001",
  month =        "September",
  note =         "http://www.whitehouse.gov/pcipb/",
  OPTabstract =     "",
  OPTkeywords =     ""
}
@inproceedings{zhang00intrusion,
    author = "Zhang, Y. and Lee, W.",
    title = "Intrusion detection in wireless ad-hoc networks",
    booktitle = "Mobile Computing and Networking (ACM MobiCom)",
    pages = "275-283",
    year = "2000",
    OPTurl = "citeseer.nj.nec.com/zhang00intrusion.html" }

@inproceedings{ahnr02,
  author =   {Baruch Awerbuch, David Holmer, Cristina Nita-Rotaru and Herbert Rubens},
  title =    {An On-Demand Secure Routing Protocol Resilient to Byzantine Failures},
  booktitle =    {ACM Workshop on Wireless Security (WiSe)},
  year =     {2002},
  address =      {Atlanta, Georgia},
  month =    {September},
  pages = {21 - 30 },
  OPTurl = {citeseer.nj.nec.com/article/awerbuch02demand.html} }

@inproceedings{mobihoc01:sar,
  title = "Security-Aware Ad Hoc Routing for Wireless Networks",
  author = "Seung Yi and Prasad Naldurg and Robin Kravets",
  booktitle = "Proceedings of the {ACM} Symposium on Mobile Ad Hoc Networking and Computing ({MobiHOC} 2001)",
  address = "Long Beach, CA",
  year = "2001",
  month = "Oct.",
  OPTurl = "citeseer.nj.nec.com/yi01securityaware.html" }

@inproceedings{just03,
   author = "M. Just and E. Kranakis and T. Wan",
   title = "Resisting Malicious Packet Dropping in Wireless Ad-Hoc Networks Using Distributed Probing",
   booktitle = "In proceedings of 2nd Annual Conference on Adhoc Networks and Wireless (ADHOCNOW'03)",
   address = "Montreal, Canada",
  month = "Oct 09-10",
  year = "2003",
  pages = "151-163",
  OPTurl="http://www.scs.carleton.ca/~kranakis/papers.html"
}

@INPROCEEDINGS{infocom:Avram04,
  AUTHOR =       "Avramopoulos, I. and Kobayashi, H. and Wang, R. and Krishnamurthy, A. ",
  TITLE =        "Highly Secure and Efficient Routing",
  BOOKTITLE =    INFOCOM04,
  YEAR =         "2004",
  OPTvolume =       "",
  OPTpages =        "",
  OPTmonth =        "",
  note = "(to appear)",
  organization = "IEEE"
}
@INPROCEEDINGS{Conf:Leung01,
  AUTHOR = "Leung, R. and  Liu, J. and Poon, E. and  Chan, C. and Li, B.",
  TITLE =  "MP-DSR: A QoS-aware Multi-path Dynamic Source Routing Protocol for Wireless Ad-hoc Networks",
  BOOKTITLE =  "Proceedings of the 26th IEEE Annual Conference on Local Computer Networks (LCN 2001)",
  pages = "132-141",
  address = "Tampa, Florida",
  month ="November 15-16",
  year ="2001",
  OPTurl = "http://www.eecg.toronto.edu/~bli/research.html"
  }

@INPROCEEDINGS{marina01demand,
  author = "M. Marina and S. Das",
  title = "On-demand Multipath Distance Vector Routing in Ad Hoc Networks",
  booktitle = "Proceedings of IEEE International Conference on Network Protocols (ICNP)",
  pages ="14--23",
  year = "2001",
  OPTurl = "citeseer.nj.nec.com/marina01demand.html" }

@INPROCEEDINGS{Conf:Wattenhofer01,
  AUTHOR =       "Wattenhofer, R. and Li, L. and Bahl, P. and Wang, Y.-M.",
  TITLE =        "Distributed topology control for power efficient operation in multihop wireless ad hoc networks",
  BOOKTITLE =    INFOCOM01,
  YEAR =         "2001",
  volume =       "3",
  pages =        "1388--1397",
   month =        "April",
  organization = "IEEE"
}

@INPROCEEDINGS{Conf:Sun01,
  AUTHOR =       "Sun, J.-Z.",
  TITLE =        "Mobile ad hoc networking: an essential technology for pervasive computing",
  BOOKTITLE =    "Proceedings of the International Conferences on Info-tech and Info-net (ICII)",
  YEAR =         "2001",
  volume =       "3",
  pages =        "316--321",
   month =        "Oct.-Nov.",
  organization = "IEEE"
}

@INPROCEEDINGS{Conf:Akkaya03,
  AUTHOR =       "Akkaya, K. and Younis, M.",
  TITLE =        "An energy-aware QoS routing protocol for wireless sensor networks",
  BOOKTITLE =    "23rd International Conference on  Distributed Computing Systems Workshops",
  YEAR =         "2003",
  pages =        "710--715",
  organization = "IEEE"
}
@INPROCEEDINGS{Conf:Liu03,
  AUTHOR =       "Liu, H. and Li, Y.",
  TITLE =        "A location based QoS routing protocol for ad hoc networks",
  BOOKTITLE =    "17th International Conference on Advanced Information Networking and Applications",
  YEAR =         "2003",
  pages =        "830--833",
   month =        "March",
  organization = "IEEE"
}

@INPROCEEDINGS{Conf:Shakkottai02,
  AUTHOR =       "Shakkottai, S. and Rappaport, T.S.",
  TITLE =        "Research challenges in wireless networks: a technical overview",
  BOOKTITLE =    "The 5th International  Wireless Personal Multimedia Communications",
  YEAR =         "2002",
  volume =       "1",
  pages =        "12--18",
   month =        "Oct.",
  organization = "IEEE"
}


@Article{ComCom:Remondo02,
  author =   "Remondo, D. and Niemegeers, I. G.",
  title =    "Ad hoc networking in future wireless communications",
  journal =      {Computer Communications},
  year =     {2003},
  OPTkey =   {},
  volume =   {26},
  OTPnumber =   {},
  pages =    {36--40}
}

@ARTICLE{ComMag:Chakrabarti01,
  AUTHOR =       "Chakrabarti, S. and Mishra, A.",
  TITLE =        "{QoS} issues in ad hoc wireless networks",
  JOURNAL =      "IEEE Communications Magazine",
  YEAR =         "2001",
  volume =       "39",
  number =       "2",
  pages =        "142--148",
  month =        "Feb."
}

@ARTICLE{TelecomSys:Liao02,
  AUTHOR =       "Liao, W.-H. and Wang, S.-L. and Sheu, J.-P.",
  TITLE =        "A Multi-path {QoS} Routing protocol in a wireless mobile ad hoc network",
  JOURNAL =      "Telecommunication systems",
  YEAR =         "2002",
  volume =       "19",
  number =       "3,4",
  pages =        "329--347"
}

@ARTICLE{JSAC:Chen99,
  AUTHOR =       "Chen, S. and Nahrstedt, K.",
  TITLE =        "Distributed quality-of-service routing in ad hoc networks",
  JOURNAL =      "IEEE Journal on Selected Areas in Communications",
  YEAR =         "1999",
  volume =       "17",
  number =       "8",
  pages =        "1488--1505",
  month =        "Aug."
}
@ARTICLE{PersonalCom:Royer99,
  AUTHOR =       "Royer, E.M. and Chai-Keong Toh",
  TITLE =        "A review of current routing protocols for ad hoc mobile wireless networks",
  JOURNAL =      "IEEE Personal Communications",
  YEAR =         "1999",
  volume =       "6",
  number =       "2",
  pages =        "46--55",
  month =        "April"
}

@ARTICLE{ComMag:Deng02,
  AUTHOR =       "Deng, Hongmei and Li, W. and Agrawal, D.P. ",
  TITLE =        "Routing security in wireless ad hoc networks",
  JOURNAL =      "IEEE Communications Magazine",
  YEAR =         "2002",
  volume =       "40",
  number =       "10",
  pages =        "70--75",
  month =        "Oct."
}

@ARTICLE{Network:Zhou99,
  AUTHOR =       "Zhou, L. and Haas, Z.J.",
  TITLE =        "Securing ad hoc networks",
  JOURNAL =      "IEEE Network",
  YEAR =         "1999",
  volume =       "13",
  number =       "6",
  pages =        "24--30",
  month =        "Nov.-Dec."
}

% inproceedings{939015,
% author = {Jianping Pan and Y. Thomas Hou and Lin Cai and Yi Shi and Sherman X. Shen},
% title = {Topology control for wireless sensor networks},
% booktitle = {Proceedings of the 9th annual international conference on Mobile computing and networking},
% year = {2003},
% isbn = {1-58113-753-2},
% pages = {286--299},
% location = {San Diego, CA, USA},
% doi = {http://doi.acm.org/10.1145/938985.939015},
% publisher = {ACM Press},
% }
%
%   infocom 2004
%Modeling the Performance of Wireless Sensor Networks
%Carla-Fabiana Chiasserini, Michele Garetto (Politecnico di Torino)
%
%
%QoS Topology Control in Ad Hoc Wireless Networks
%Xiaohua Jia (City Univ. of Hong Kong), Deying Li (City Univ of Hong Kong), Dingzhu Du
%University of Minnsota)

@INPROCEEDINGS{infocom:Li04,
  AUTHOR =       "Li, N. and Hou, J.",
  TITLE =        "Topology Control in Heterogeneous Wireless Networks: Problems and Solutions",
  BOOKTITLE =    "Proceedings of the INFOCOM 2004 Conference",
  YEAR =         "2004",
  OPTvolume =       "",
  OPTpages =        "",
  organization = "IEEE",
  file = F
}

@ARTICLE{ComMag:Ramanathan02,
  AUTHOR =       "Ramanathan, R. and Redi, J.",
  TITLE =        "A brief overview of ad hoc networks: challenges and directions",
  JOURNAL =      "IEEE Communications Magazine",
  YEAR =         "2002",
  volume =       "40",
  number =       "5",
  pages =        "20-22",
  month =        "May",
  file = F
}


@ARTICLE{Rodoplu99,
  AUTHOR =       "Rodoplu, V. and Meng, T.H.",
  TITLE =        "Minimum energy mobile wireless networks",
  JOURNAL =      "IEEE Journal on Selected Areas in Communications",
  YEAR =         "1999",
  volume =       "17",
  number =       "8",
  pages =        "1333 - 1344",
  month =        "Aug.",
  file = F
}


@INPROCEEDINGS{infocom:ramanathan00,
  AUTHOR =       "Ramanathan, R. and  Rosales-Hain, R.",
  TITLE =        "Topology control of multihop wireless networks using transmit power adjustment",
  BOOKTITLE =    "Proceedings of the INFOCOM 2000 Conference",
  YEAR =         "2000",
  volume =       "2",
  pages =        "404--413",
  organization = "IEEE",
  file = F
}

@INPROCEEDINGS{gaurav-comparison,
  author = "Srivastava, G. and Boutead, P. Chicharo, J. F.",
  title = "A Comparison of Topology Control Algorithms for Ad Hoc Networks",
  BOOKTITLE = "Australian Telecommunications, Networks and Applications Conference (ATNAC 2003)",
  year = "2003",
  month = "Dec.",
  url = "citeseer.ist.psu.edu/636376.html" }

@MANUAL{IEEE802-11,
   Title = "IEEE 802.11 General Info",
   Key = "IEEE",
   address = "\\http://grouper.ieee.org/groups/802/11/main.html",
   file =f
}


@BOOK{book:Schiller04,
  AUTHOR =       "Schiller, J.",
  TITLE =        "Mobile Communications",
  PUBLISHER =    "Addison-Wesley",
  YEAR =         "2004",
  edition =      "Second",
  isbn =         "0321123816",
   file = F
}


@MANUAL{IntelPro,
  TITLE =        "Intel PRO/Wireless 2200BG ",
  Key ="Intel",
  address =  "\\http://support.intel.com/support/wireless/wlan/",
  file = F
}

@TECHREPORT{report:Bardwell02,
  AUTHOR =       "Bardwell, J.",
  TITLE =        "Converting Signal Strength Percentage to {dBm} Values",
  INSTITUTION =  "WildPackets",
  YEAR =         "2002",
   month =        "Nov.",
  note =         "\\{\tiny www.wildpackets.com/elements/whitepapers/Converting\_Signal\_Strength.pdf}",
  abstract =     "WildPackets� 802.11 wireless LAN packet analyzers, AiroPeek and
AiroPeek NX, provide a measurement of RF signal strength represented by
a percentage value. The question sometimes arises as to why a percentage
metric is used, and how this relates to the actual RF energy that is present in
the environment. This paper discusses RF technology with sufficient detail
to provide a basis for understanding the issues related to signal strength
measurement.",
  OPTkeywords =     "",
  source =       "Internets",
  file = F
}


@INPROCEEDINGS{conf:Savvides01,
  AUTHOR =       "Savvides, A. and Han, C.-C. and  Strivastava, M. B.",
  TITLE =        "Dynamic fine-grained localization in Ad-Hoc networks of sensors",
  BOOKTITLE =    "Proceedings of the 7th annual international conference on Mobile computing and networking",
  YEAR =         "2001",
  pages =        "166 - 179",
  organization = "ACM",
  file = F
}


@INPROCEEDINGS{conf:Capkun01,
  AUTHOR =       "Capkun, S. and Hamdi, M. and Hubaux, J.-P.",
  TITLE =        "{GPS}-free positioning in mobile ad-hoc networks",
  BOOKTITLE =    "Proceedings of the 34th Annual Hawaii International Conference on System Sciences",
  YEAR =         "2001",
  pages =        "3481 - 3490",
  month =        "3-6 Jan.",
  organization = "IEEE",
  file = F
}


@INPROCEEDINGS{conf:Sanzgiri02,
  AUTHOR =       "Sanzgiri, K. and Dahill, B. and Levine, B.N. and Shields, C. and Belding-Royer, E.M.",
  TITLE =        "A secure routing protocol for ad hoc networks",
  BOOKTITLE =    "Proceedings of the 10th IEEE International Conference on Network Protocols",
  YEAR =         "2002",
  pages =        "78 - 87",
  month =        "12-15 Nov.",
  organization = "IEEE",
  file = F
}

@INPROCEEDINGS{conf:Zhang03,
  AUTHOR =       "Zhang, W. and Rao, R. and Guohong Cao and Kesidis, G.",
  TITLE =        "Secure routing in ad hoc networks and a related intrusion detection problem",
  BOOKTITLE =    "MILCOM 2003",
  volume = "2",
  YEAR =         "2003",
  pages =        "735 - 740",
  month =        "13-16 Oct.",
  organization = "IEEE",
  file = F
}

@INPROCEEDINGS{conf:lee03,
  AUTHOR =       "Lee, Y.-H. and  Kim, H. and Chung, B. and  Lee, J. and Yoon, Y.",
  TITLE =        "On-demand secure routing protocol for ad hoc network using {ID} based cryptosystem",
  BOOKTITLE =    "Proceedings of the Fourth International Conference on Parallel and Distributed Computing, Applications and Technologies (PDCAT'2003)",
  YEAR =         "2003",
  pages =        "211 - 215",
  month =        "27-29 Aug.",
  organization = "IEEE",
  file = F
}
@INPROCEEDINGS{conf:Karlof03,
  AUTHOR =       "Karlof, C. and Wagner, D.",
  TITLE =        "Secure routing in wireless sensor networks: attacks and countermeasures",
  BOOKTITLE =    "Proceedings of the First Sensor Network Protocols and Applications",
  YEAR =         "2003",
  pages =        "113 - 127",
  month =        "11 May",
  organization = "IEEE",
  file = F
}


@ARTICLE{Zhou99,
  AUTHOR =       "Zhou, L. and Haas, Z.J.",
  TITLE =        "Securing ad hoc networks",
  JOURNAL =      "IEEE Network",
  YEAR =         "1999",
  volume =       "13",
  number =       "6",
  pages =        "24-30",
  month =        "Nov.-Dec.",
  file = F
}


@BOOK{book:Haykin01,
  AUTHOR =       "Haykin, S. ",
  TITLE =        "Communication Systems",
  PUBLISHER =    "Wiley",
  YEAR =         "2001",
  edition =      "Fourth",
  file = F
}

@BOOK{book:StallingsDataCom04,
  AUTHOR =       "Stallings, W.",
  TITLE =        "Data and Computer Communications",
  PUBLISHER =    "Prentice Hall",
  YEAR =         "2004",
  edition =      "Seventh",
  file = F
}

@INPROCEEDINGS{INFOCOM03:Hu,
  AUTHOR =       "Hu, Y.-C. and Perrig, A. and Johnson, D.B.",
  TITLE =        "Packet leashes: a defense against wormhole attacks in wireless networks",
  BOOKTITLE =    "Proceedings of the INFOCOM 2003 Conference",
  YEAR =         "2003",
  volume =       "3",
  pages =        "1976 - 1986",
  month =        "30 March - 3 April",
  organization = "IEEE",
  file = F
}

@INPROCEEDINGS{Conf:HuRushing,
  AUTHOR =       "Hu, Y.-C. and Perrig, A. and Johnson, D.B.",
  TITLE =        "Rushing Attacks and Defense in Wireless Ad Hoc Network Routing Protocols",
  BOOKTITLE =    "Proceedings of the 2003 ACM workshop on Wireless security",
  YEAR =         "2003",
  volume =       "",
  pages =        "30 - 40",
  month =        "",
  organization = "ACM",
  file = F
}

@INPROCEEDINGS{Conf:Hu04,
  AUTHOR =       "Hu, L. and Evans, D.",
  TITLE =        "Using Directional Antennas to Prevent Wormhole Attacks",
  BOOKTITLE =    "The 11th Annual Network and Distributed System Security Symposium (NDSS '04)",
  YEAR =         "2004",
OPTpages =        "",
  month =        "5-6 Feb.",
  file = F
}

@ARTICLE{Bloom70,
  AUTHOR =       "Bloom, B. H.",
  TITLE =        "Space/time trade-offs in hash coding with allowable errors",
  JOURNAL =      "ACM Commun.",
  YEAR =         "1970",
  volume =       "13",
  number =       "7",
  pages =        "422-426",
  month =        "July",
  file = F
}

@ARTICLE{Belenky03,
  AUTHOR =       "Belenky, A. and  Ansari, N.",
  TITLE =        "On IP Traceback",
  JOURNAL =      "IEEE Communications Magazine",
  YEAR =         "2003",
  OPTvolume =       "",
  OPTnumber =       "",
  pages =        "142-153",
  month =        "July",
  file = F
}

@ARTICLE{ToN:Snoeren02,
  AUTHOR =       "Snoeren, A. C. and et al.",
  TITLE =        "Single-Packet IP Traceback",
  JOURNAL =      "EEE/ACM Trans. Net",
  YEAR =         "2002",
  volume =       "10",
  number =       "6",
  pages =        "721-734",
  month =        "Dec",
   file = F
}
%
%[1] S. Savage et al., "Network Support for IP Traceback", IEEE/ACM Trans. Net., vol 9,
%      no. 3 June 2001, pp 226-237.
%[2] S. M. Bellovin, "ICMP Traceback Messages", IETF draft, 2000;
%      http://www.research.att.com/smb/papers/draft-bellovin-itrace-00.txt
%[3] R. Stone, "Center track: An IP Overlay Network for Tracking DoS Floods", Proc. 9th
%     USENIX Sec. Symp., 200, pp. 199-212.
%[4] H. Burch and B.Cheswich, "Tracing Anonymous Packets to Their Approximate
%      Source", Proc. USENIX LISA, 2000, pp319-327.
%[8] Dawn X. Song and Adrian Perrig, "Advanced and Authenticated Marking Schemes
%      for IP Traceback", Proc. Of the IEEE infocom conference, April 2001, Anchorage,
%      Alaska, http://paris.cs.berkeley.edu/~perrig/projects/iptraceback/tr-iptrace.pdf
%[9] http://www.mesquite.com/documentation/index.htm
@MISC{DeptLabor,
  author =       "{U.S. Department of Labor}",
  title =        "Bureau of Labor Statistics",
  howpublished = "http://www.bls.gov/oco"
}

@MISC{SA-Census,
  author =       "{San Antonio City}",
  title =        "Texas Statistics and Demographics ({US} Census 2000)",
  howpublished = "http://sanantonio.areaconnect.com/statistics.htm"
}

@MISC{NSF-report,
  author =       "NSF",
  title = "Women, Minorities, and Persons with Disabilities in Science and Engineering: 2002",
  OPTyear = "2003",
  OPTmonth = "July",
  note = "\\ http://www.nsf.gov/sbe/srs/nsf03312/start.htm"
}

@Book{Comer2002,
  author =   "Comer, D. E.",
  title =    "Hands-On Networking with {I}nternet Technologies",
  publisher =    "Prentice Hall, Inc.",
  year =     "2002",
   OPTnumber =    "",
  OPTedition =      "third",
  OPTnote =      "",
  OPTannote =    ""
}


@MISC{VINTLab,
  author =       "Liebeherr, J.",
  title =        "{VINTLab}",
  OPThowpublished = "",
  OPTyear =         "2001",
  OPTmonth =        "",
  note =         "\\ http://www.cs.virginia.edu/vintlab",
  OPTabstract =     "",
  OPTkeywords =     ""
}

@ARTICLE{UNSWlab,
  author =  "William J. Dewar and Sukhbir S. Sethi",
  title =   "A Laboratory for Teaching Computer Networks",
  journal =     "IEEE Transactions On Education",
  year =    1995,
  pages =   "145--149",
  volume =  38,
  number =  2
}

@ARTICLE{UVlab,
  author =  "Mohamed Watheq El-Kharashi and Glen Darling and
         Brent Marykuca and Gholamali C. Shoja",
  title =   "Understanding and Implementing Computer Network
         Protocols Through a Lab Project",
  journal =     "IEEE Transactions On Education",
  year =    2002,
  pages =   "276--284",
  volume =  45,
  number =  3
}

%%%%%%%%%%%%%%%%%%%%%%%%%


@InProceedings{wdd,
  author =   {Pfatteicher, S. K. A. and Tongue, M. P.},
  title =    {What Drives Diversity?},
  booktitle =    {Frontiers in Education},
  OPTcrossref =  {},
  OPTkey =   {},
  pages =    {SIC-1-SIC-6},
  year =     {2002},
  OPTeditor =    {},
  volume =   {3},
  OPTnumber =    {},
  OPTseries =    {},
  OPTaddress =   {},
  OPTmonth =     {November},
  OPTorganization = {},
  OPTpublisher = {},
  OPTnote =      {},
  OPTannote =    {}
}


@InProceedings{turfgsct,
  author =   {Passos, N. L. and Carpenter, S. B.},
  title =    {True Undergraduate Research: Foundation for Graduate Studies and Critical Thinking},
  booktitle =    {Frontiers in Education},
  OPTcrossref =  {},
  OPTkey =   {},
  OPTpages =     {},
  year =     {1999},
  OPTeditor =    {},
  OPTvolume =    {},
  OPTnumber =    {},
  OPTseries =    {},
  OPTaddress =   {},
  month =    {November},
  OPTorganization = {},
  OPTpublisher = {},
  OPTnote =      {},
  OPTannote =    {}
}

@InProceedings{reuupdcpe,
  author =   {Atai, M. M. and Holder, G. D. and Toplak, R. F.},
  title =    {Research Experience for Undergraduates at the University of Pittsburgh Department of Chemical and Petroleum Engineering},
  booktitle =    {Frontiers in Education},
  OPTcrossref =  {},
  OPTkey =   {},
  OPTpages =     {},
  year =     {1997},
  OPTeditor =    {},
  OPTvolume =    {},
  OPTnumber =    {},
  OPTseries =    {},
  OPTaddress =   {},
  month =    {November},
  OPTorganization = {},
  OPTpublisher = {},
  OPTnote =      {},
  OPTannote =    {}
}

@InProceedings{mcepure,
  author =   {Gates, A. Q. and Teller, P.J. and Bernat, A. and  Delgado, N.},
  title =    {Meeting the Challenge of Expanding Participation in the Undergraduate Research Experience},
  booktitle =    {Frontiers in Education},
  OPTcrossref =  {},
  OPTkey =   {},
  OPTpages =     {},
  year =     {1998},
  OPTeditor =    {},
  OPTvolume =    {},
  OPTnumber =    {},
  OPTseries =    {},
  OPTaddress =   {},
  month =    {November},
  OPTorganization = {},
  OPTpublisher = {},
  OPTnote =      {},
  OPTannote =    {}
}

@InProceedings{seeepikdpt,
  author =   {Johnson, M. and Sheppard, S. D.},
  title =    {Students Entering and Exiting the Engineering Pipeline-Identifying Key Decision Points and Trends},
  booktitle =    {Frontiers in Education},
  OPTcrossref =  {},
  OPTkey =   {},
  pages =    {S3C-13-S3C-19},
  year =     {2002},
  OPTeditor =    {},
  volume =   {3},
  OPTnumber =    {},
  OPTseries =    {},
  OPTaddress =   {},
  month =    {November},
  OPTorganization = {},
  OPTpublisher = {},
  OPTnote =      {},
  OPTannote =    {}
}

@InProceedings{itlpumstau,
  author =   {Graham, J. M. and Caso, R. and Rierson, J. and Lee, J.},
  title =    {The Impact of the Texas LSAMP Program on Under-represented minority Students at Texas A\&M University's College of Engineering: A Multi-dimensional Longitudinal Study},
  booktitle =    {Frontiers in Education},
  OPTcrossref =  {},
  OPTkey =   {},
  pages =    {F4B-1-F4B-6},
  year =     {2002},
  OPTeditor =    {},
  volume =   {2},
  OPTnumber =    {},
  OPTseries =    {},
  OPTaddress =   {},
  month =    {November},
  OPTorganization = {},
  OPTpublisher = {},
  OPTnote =      {},
  OPTannote =    {}
}


@InProceedings{disreuprde,
  author =   {Donnelly, A. E. and Morgan, K. C. and Aldrich, S.},
  title =    {Developing and Implementing a Successful Research Experience for Undergraduates Program: A Roadmap Designed by the Engineering Research Center for Particle Science and Technology},
  booktitle =    {Frontiers in Education},
  OPTcrossref =  {},
  OPTkey =   {},
  pages =    {S1G/18-S1G/22},
  year =     {2000},
  OPTeditor =    {},
  OPTvolume =    {2},
  OPTnumber =    {},
  OPTseries =    {},
  OPTaddress =   {},
  month =    {October},
  OPTorganization = {},
  OPTpublisher = {},
  OPTnote =      {},
  OPTannote =    {}
}

@InProceedings{ereupgit,
  author =   {May, G. S.},
  title =    {An Evaluation of the Research Experiences for Undergraduates Program at the Georgia Institute of Technology},
  booktitle =    {Frontiers in Education},
  OPTcrossref =  {},
  OPTkey =   {},
  pages =    {1132-1136},
  year =     {1997},
  OPTeditor =    {},
  OPTvolume =    {3},
  OPTnumber =    {},
  OPTseries =    {},
  OPTaddress =   {},
  month =    {November},
  OPTorganization = {},
  OPTpublisher = {},
  OPTnote =      {},
  OPTannote =    {}
}

@InProceedings{rsgp,
  author =   {Anderson-Rowland, M. R.},
  title =    {Retention: Are Students Good Predictors?},
  booktitle =    {Frontiers in Education},
  OPTcrossref =  {},
  OPTkey =   {},
  pages =    {62-70},
  year =     {1997},
  OPTeditor =    {},
  volume =   {1},
  OPTnumber =    {},
  OPTseries =    {},
  OPTaddress =   {},
  month =    {November},
  OPTorganization = {},
  OPTpublisher = {},
  OPTnote =      {},
  OPTannote =    {}
}

@InProceedings{fovlsmife,
  author =   {Smith, P. and Kleiner, B. M.},
  title =    {A Framework for Optimizing a Virtual Learning System for Minorities and Industry in the Field of Engineering},
  booktitle =    {Engineering and Technology Management},
  OPTcrossref =  {},
  OPTkey =   {},
  pages =    {635-640},
  year =     {1996},
  OPTeditor =    {},
  OPTvolume =    {},
  OPTnumber =    {},
  OPTseries =    {},
  OPTaddress =   {},
  OPTmonth =     {},
  OPTorganization = {},
  OPTpublisher = {},
  OPTnote =      {},
  OPTannote =    {}
}

@InProceedings{rmfds,
  author =   {Summers, B. G. and Hicks, H. R. and Oliver, C. E.},
  title =    {Reaching Minority, Female and Disadvantaged Students},
  booktitle =    {Frontiers in Education},
  OPTcrossref =  {},
  OPTkey =   {},
  pages =    {2a4.16-2a4.19},
  year =     {1995},
  OPTeditor =    {},
  volume =   {1},
  OPTnumber =    {},
  OPTseries =    {},
  OPTaddress =   {},
  month =    {November},
  OPTorganization = {},
  OPTpublisher = {},
  OPTnote =      {},
  OPTannote =    {}
}

@InProceedings{pscpefs,
  author =   {Chittenden, C. N.},
  title =    {Project STEP: Creating Positive Experiences for Future Scientists},
  booktitle =    {Eleventh Biannial University/Government/Industry Microelectronics Symposium},
  OPTcrossref =  {},
  OPTkey =   {},
  pages =    {23-26},
  year =     {1995},
  OPTeditor =    {},
  OPTvolume =    {},
  OPTnumber =    {},
  OPTseries =    {},
  OPTaddress =   {},
  month =    {May},
  OPTorganization = {},
  OPTpublisher = {},
  OPTnote =      {},
  OPTannote =    {}
}

@InProceedings{fyessarr,
  author =   {Anderson-Rowland, M. R.},
  title =    {A First Year Engineering Student Survey to Assist  Recruitment and Retention},
  booktitle =    {Frontiers in Education},
  OPTcrossref =  {},
  OPTkey =   {},
  pages =    {372-376},
  year =     {1996},
  OPTeditor =    {},
  OPTvolume =    {1},
  OPTnumber =    {},
  OPTseries =    {},
  OPTaddress =   {},
  month =    {November},
  OPTorganization = {},
  OPTpublisher = {},
  OPTnote =      {},
  OPTannote =    {}
}

@InProceedings{iplscc,
  author =   {Kimmel, H. and Rockland, R.},
  title =    {Incorporation of Pre-engineering Lessons into Secondary Science Classrooms},
  booktitle =    {Frontiers in Education},
  OPTcrossref =  {},
  OPTkey =   {},
  pages =    {T1C-1-T1C-5},
  year =     {2002},
  OPTeditor =    {},
  OPTvolume =    {1},
  OPTnumber =    {},
  OPTseries =    {},
  OPTaddress =   {},
  Tmonth =   {November},
  OPTorganization = {},
  OPTpublisher = {},
  OPTnote =      {},
  OPTannote =    {}
}

@InProceedings{waserpif,
  author =   {Newell, D. C. and Fletcher, S. L. and Andersonn-Rowland, M. R.},
  title =    {The Women in Applied Science and Engineering (WISE) Recruitment Programs: Investing in the Future},
  booktitle =    {Frontiers in Education},
  OPTcrossref =  {},
  OPTkey =   {},
  pages =    {F1C-14-F1C-18},
  year =     {2002},
  OPTeditor =    {},
  volume =   {2},
  OPTnumber =    {},
  OPTseries =    {},
  OPTaddress =   {},
  OPTmonth =     {},
  OPTorganization = {},
  OPTpublisher = {},
  OPTnote =      {},
  OPTannote =    {}
}

@InProceedings{Oddwmeitp,
  author =   {Aspray, W. and Cohoon, J. M. and Fisher, A. and Quintana-Baker, M.},
  title =    {The Other Digital Divide: Women and Minorities Entering Information Technology Professions},
  booktitle =    {Frontiers in Education},
  OPTcrossref =  {},
  OPTkey =   {},
  pages =    {F4G-F41},
  year =     {2001},
  OPTeditor =    {},
  OPTvolume =    {3},
  OPTnumber =    {},
  OPTseries =    {},
  OPTaddress =   {},
  month =    {October},
  OPTorganization = {},
  OPTpublisher = {},
  OPTnote =      {},
  OPTannote =    {}
}

@InProceedings{igspsetem,
  author =   {Hanesian, D. and Perna, A. J.},
  title =    {Introducing 6th to 12th Grade Students in K to 12 Programs to Science and Engineering through Experimental Measurements},
  booktitle =    {Frontiers in Education},
  OPTcrossref =  {},
  OPTkey =   {},
  pages =    {12D4/20-12D4/25},
  year =     {1999},
  OPTeditor =    {},
  volume =   {2},
  OPTnumber =    {},
  OPTseries =    {},
  OPTaddress =   {},
  month =    {November},
  OPTorganization = {},
  OPTpublisher = {},
  OPTnote =      {},
  OPTannote =    {}
}


@InProceedings{cpmme,
  author =   {Lasser, S. J. S. and Snelsire, R. W.},
  title =    {The Case for Proactive Mentoring for Minorities in Engineering},
  booktitle =    {Frontiers in Education},
  OPTcrossref =  {},
  OPTkey =   {},
  pages =    {767-769},
  year =     {1996},
  OPTeditor =    {},
  volume =   {2},
  OPTnumber =    {},
  OPTseries =    {},
  OPTaddress =   {},
  month =    {November},
  OPTorganization = {},
  OPTpublisher = {},
  OPTnote =      {},
  OPTannote =    {}
}


@InProceedings{temo,
  author =   {Roemer, L. E.and Ford, L.},
  title =    {Tutoring to Encourage Minorities into Opportunities},
  booktitle =    {Frontiers in Education},
  OPTcrossref =  {},
  OPTkey =   {},
  pages =    {12A9/18-12A9/19},
  year =     {1999},
  OPTeditor =    {},
  volume =   {1},
  OPTnumber =    {},
  OPTseries =    {},
  OPTaddress =   {},
  month =    {November},
  OPTorganization = {},
  OPTpublisher = {},
  OPTnote =      {},
  OPTannote =    {}
}

@InProceedings{viagceeem,
  author =   {Jamshidi, M.},
  title =    {A Vertically Integrated Approach to Graduate Control Engineering Education of Ethnic Minorities},
  booktitle =    {World Automaton Congress},
  OPTcrossref =  {},
  OPTkey =   {},
  pages =    {507-514},
  year =     {2002},
  OPTeditor =    {},
  OPTvolume =    {14},
  OPTnumber =    {},
  OPTseries =    {},
  OPTaddress =   {},
  month =    {June},
  OPTorganization = {},
  OPTpublisher = {},
  OPTnote =      {},
  OPTannote =    {}
}

@InProceedings{cpimwe,
  author =   {Crumbly, I. and Garcia-Otero, S. and Garcia-Otero, E. and Hodges, J.},
  title =    {A Cooperative Program Increasing Minorities and Women in Engineering},
  booktitle =    {Frontiers in Education},
  OPTcrossref =  {},
  OPTkey =   {},
  pages =    {777-778},
  year =     {1996},
  OPTeditor =    {},
  volume =   {2},
  OPTnumber =    {},
  OPTseries =    {},
  OPTaddress =   {},
  month =    {November},
  OPTorganization = {},
  OPTpublisher = {},
  OPTnote =      {},
  OPTannote =    {}
}

@InProceedings{phsced,
  author =   {Schwaetz, S. and Regan, T. and Marshall, D.},
  title =    {A Pre-engineering Hich School Course in Engineering Design},
  booktitle =    {Frontiers in Education},
  OPTcrossref =  {},
  OPTkey =   {},
  pages =    {944-948},
  year =     {1997},
  OPTeditor =    {},
  OPTvolume =    {2},
  OPTnumber =    {},
  OPTseries =    {},
  OPTaddress =   {},
  OPTmonth =     {November},
  OPTorganization = {},
  OPTpublisher = {},
  OPTnote =      {},
  OPTannote =    {}
}

@Book{talwuls,
  author =   {Seymour, E and Hewitt, N. M.},
  ALTeditor =    {},
  title =    {Talking About Leaving: Why Undergraduates Leave The Sciences},
  publisher =    {Westview Press},
  year =     {1997},
  OPTkey =   {},
  OPTvolume =    {},
  OPTnumber =    {},
  OPTseries =    {},
  OPTaddress =   {},
  OPTedition =   {},
  OPTmonth =     {},
  OPTnote =      {},
  OPTannote =    {}
}


@InCollection{fuwse,
  author =   {Blaisdell, S.},
  title =    {Factors in the Underrepresentation of Women in Science and Engineering: A Review of the Literature},
  booktitle =    {Women in Engineering Programs and Advocates Network},
  OPTcrossref =  {},
  OPTkey =   {},
  OPTpages =     {},
  OPTpublisher = {},
  year =     {1995},
  OPTeditor =    {},
  OPTvolume =    {},
  OPTnumber =    {},
  OPTseries =    {},
  OPTtype =      {},
  OPTchapter =   {},
  OPTaddress =   {},
  OPTedition =   {},
  month =    {Hoboken, NJ},
  OPTnote =      {},
  OPTannote =    {}
}


@Misc{iawe,
  OPTkey =   {},
  author =   {WEPAN},
  title =    {Increasing Access for Women in Engineering},
  howpublished = {Women in Engineering Programs and Advocates Network},
  month =    {Hoboken, NJ},
  year =     {1996},
  OPTnote =      {},
  OPTannote =    {}
}


@Misc{rbd,
  OPTkey =   {},
  author =   {Landis, R. B.},
  title =    {Retention By Design: Achieving Excellence in Minority Engineering Education},
  howpublished = {National Action Council for Minorities in Engineering},
  OPTmonth =     {},
  year =     {1991},
  OPTnote =      {},
  OPTannote =    {}
}

@InCollection{wmepmauc,
  author =   {Adelman, C.},
  title =    {Women and Men of the Engineering Path: A Model for Analysis of Undergraduare Careers},
  booktitle =    {U.S. Dept. of Education and National Institute for Science Education},
  OPTcrossref =  {},
  OPTkey =   {},
  OPTpages =     {},
  OPTpublisher = {},
  year =     {1998},
  OPTeditor =    {},
  OPTvolume =    {},
  OPTnumber =    {},
  OPTseries =    {},
  OPTtype =      {},
  OPTchapter =   {},
  OPTaddress =   {},
  OPTedition =   {},
  OPTmonth =     {Washington, DC},
  OPTnote =      {},
  OPTannote =    {}
}

@Book{tal,
  author =   {Seymour, E. and Hewitt, N. M.},
  ALTeditor =    {},
  title =    {Talking About Leaving: Factors Contributing to High Attrition Rates Among Science, Mathematics, and Engineering Undergraduate Majors},
  publisher =    {University of Colorado, Bureau of  Sociological Research},
  year =     {1994},
  OPTkey =   {},
  OPTvolume =    {},
  OPTnumber =    {},
  OPTseries =    {},
  OPTaddress =   {},
  OPTedition =   {},
  OPTmonth =     {},
  OPTnote =      {},
  OPTannote =    {}
}


@InProceedings{SPECTS:Jia02,
  author =   "Yanxia Jia and Ioanis Nikolaidis and Pawel Gburzynski",
  title =    "Alternative Paths vs. Inaccurate Link State Information in Realistic Network Topologies",
  OPTcrossref =  "",
  OPTkey =       "",
  OPTeditor =    "",
  volume =       "",
  OPTnumber =    "",
  OPTseries =    "",
  pages =        "162--169",
  booktitle =    "Int. Symp. Performance Evaluation of Computer and Telecommunication Systems (SPECTS)",
  year =         "2002",
  organization = "",
  OPTpublisher = "",
  address =   "San Diego",
  month =        "",
}


@TECHREPORT{techreport-ton,
  author =   "Zheng, Y.X. and Korkmaz, T. and Dou, W.H.",
  title =    "Two Additive-Constrained Path Selection in the Presence of Inaccurate State Information",
  OPTcrossref =  "",
  OPTkey =       "",
  OPTeditor =    "",
  volume =       "",
  OPTnumber =    "",
  OPTseries =    "",
  pages =        "1-17",
  booktitle =    "Technical report",
  year =         "2005",
  institution = "University of Texas at San Antonio",
  OPTpublisher = "",
  address =      "",
  month =        "",
  OPTnote =      "",
  note =    "\\ http://www.cs.utsa.edu/$\sim$korkmaz/yanxing/TR-TWO-ADD.pdf"
  }
@TECHREPORT{Yanxing:NM-MCP:report,
  author =   "Zheng, Y.X. and Korkmaz, T. and Zhang, H. and Dou, W.H.",
  title =    "Pre- and On-demand Computations along with a New Normal Measure",
  OPTcrossref =  "",
  OPTkey =       "",
  OPTeditor =    "",
  volume =       "",
  OPTnumber =    "",
  OPTseries =    "",
  pages =        "",
  institution = "University of Texas at San Antonio",
  booktitle =    "Technical report",
  year =         "2004",
  OPTpublisher = "",
  address =      "",
  month =        "",
  OPTnote =      "",
  note =    "\\ http://www.cs.utsa.edu/$\sim$korkmaz/yanxing/TR-NM-MCP.pdf"
  }
@TECHREPORT{Yanxing:POPF:report,
  author =   "Zheng, Y.X. and Korkmaz, T. and Dou, W.H.",
  title =    "Pareto Optimal based Partition Framework for Two Additive Constrained Path Selection",
  OPTcrossref =  "",
  OPTkey =       "",
  OPTeditor =    "",
  volume =       "",
  OPTnumber =    "",
  OPTseries =    "",
  pages =        "",
  booktitle =    "technical report",
  year =         "2004",
  organization = "",
  OPTpublisher = "",
  address =      "",
  month =        "",
  OPTnote =      "",
  note =         "\\ http://www.cs.utsa.edu/$\sim$korkmaz/yanxing/POPF.pdf"
  }

@TECHREPORT{Yanxing:MP-TACPA:report,
  author =   "Zheng, Y.X. and Korkmaz, T. and Dou, W.H.",
  title =    "Path Selection Subjected to Inaccurate State Information",
  OPTcrossref =  "",
  OPTkey =       "",
  OPTeditor =    "",
  volume =       "",
  OPTnumber =    "",
  OPTseries =    "",
  pages =        "",
  booktitle =    "technical report",
  year =         "2004",
  organization = "",
  OPTpublisher = "",
  address =      "",
  month =        "",
  OPTnote =      "",
  note =    "\\http://www.cs.utsa.edu/$\sim$korkmaz/yanxing/TR-MP-TACPA.pdf"
  }


@InProceedings{LiuJin:ICCT,
  author =   {Jin Liu and Zhisheng Niu and Junli Zheng.},
  title =    {A Robust QoS Routing Algorithm for Hierarchical Networks},
  booktitle =    {International Conference on Communication Technologies (ICCT2000)},
  OPTcrossref =  {},
  OPTkey =   {},
  pages =    {1599--1606},
  year =     {2000},
  OPTeditor =    {},
  volume =   {},
  OPTnumber =    {},
  OPTseries =    {},
  address =   {},
  month =     {August},
  OPTorganization = {},
  OPTpublisher = {},
  OPTnote =      {},
  OPTannote =    {}
}

@InProceedings{Mehlhorn00:ESA2000,
  author =   {Mehlhorn K. Ziegelmann M.},
  title =    {Resource constrained shortest path},
  booktitle =    {Proc. 8th European Symposium on Algorithms(ESA2000)},
  OPTcrossref =  {},
  OPTkey =   {},
  pages =    {},
  year =     {2000},
  OPTeditor =    {},
  volume =   {},
  OPTnumber =    {},
  OPTseries =    {},
  address =   {},
  month =     {},
  OPTorganization = {},
  OPTpublisher = {},
  OPTnote =      {},
  OPTannote =    {}
}

@Article{TON:King-Shan04,
  author =   "Liu, K.S. and Nahrstedt,K. and Chen,S.",
  title =    "Routing with Topology Aggregation in Delay-Bandwidth Sensitive Networks",
  journal =      {IEEE/ACM Transactions on Networking (ToN)},
  year =     {2004},
  OPTkey =   {},
  volume =   {12},
  number =   {1},
  pages =    {},
  month =    {February},
  OPTnote =      {},
  OPTannote =    {}
}

@InProceedings{XueGL:ICC03,
  author =   {Xue,G.L. and Sen, A. and Banka,R.},
  title =    {Routing with many additive QoS constraints},
  booktitle =    {IEEE International Conference on Communications (ICC'03)},
  OPTcrossref =  {},
  OPTkey =   {},
  pages =    {},
  year =     {2003},
  OPTeditor =    {},
  volume =   {},
  OPTnumber =    {},
  OPTseries =    {},
  address =   {},
  month =     {},
  OPTorganization = {},
  OPTpublisher = {},
  OPTnote =      {},
  OPTannote =    {}
}
@InProceedings{TangYong:ICC04,
  author =   {Tang,Y. and Chen, S.},
  title =    {QoS Information Approximation for Aggregated Networks},
  booktitle =    {IEEE International Conference on Communications (ICC'04)},
  OPTcrossref =  {},
  OPTkey =   {},
  pages =    {},
  year =     {2004},
  OPTeditor =    {},
  volume =   {},
  OPTnumber =    {},
  OPTseries =    {},
  address =   {Paris, France},
  month =     {June},
  OPTorganization = {},
  OPTpublisher = {},
  OPTnote =      {},
  OPTannote =    {}
}

@Article{Xue:TOC03,
  author =   "Xue, G.L.",
  title =    "Minimum cost QoS multicast and unicast routing in communication networks",
  journal =      TON,
  year =     {2003},
  OPTkey =   {},
  volume =   {51},
  number =   {},
  pages =    {817-824},
  month =    {},
  OPTnote =      {},
  OPTannote =    {}
}

@Article{Raz:JSAC00,
  author =   "Raz,D. and Shavitt,Y.",
  title =    "Optimal Partition of QoS requirements with Discrete Cost Functions",
  OPTcrossref =  "",
  OPTkey =   "",
  journal =      JSAC,
  year =     "2000",
  volume =   "18",
  number =   "12",
  pages =    "2593-2602",
  month =    "December",
  OPTnote =      "",
  OPTannote =    ""
}

@InProceedings{Feng:ICC02,
  author =   {Feng,G. and Douligeris,C. and Makki,K. and Pissinou, N.},
  title =    {Performance Evaluation of Delay-Constrained Least-Cost QoS Routing Algorithms Based on Linear and Nonlinear Lagrange Relaxation},
  booktitle =    {IEEE International Conference on Communications (ICC'02)},
  OPTcrossref =  {},
  OPTkey =   {},
  pages =    {},
  year =     {2002},
  OPTeditor =    {},
  volume =   {},
  OPTnumber =    {},
  OPTseries =    {},
  address =   {},
  month =     {},
  OPTorganization = {},
  OPTpublisher = {},
  OPTnote =      {},
  OPTannote =    {}
}

@InProceedings{Zheng:APPT03,
  author =   {Zheng,Y.X. and Dou,W.H. and Tian,J. and Xiao,M.Y},
  title =    {An Overview of Research on QoS Routing},
  booktitle =    {Advanced Parallel Processing Technologies(APPT03)},
  OPTcrossref =  {},
  OPTkey =   {},
  pages =    {387-397},
  year =     {2003},
  OPTeditor =    {},
  volume =   {},
  OPTnumber =    {},
  OPTseries =    {},
  address =   {},
  month =     {},
  OPTorganization = {},
  publisher = {Springer LNCS(2834)},
  OPTnote =      {},
  OPTannote =    {}
}

@InProceedings{Zheng:ICN05,
  author =   {Zheng, Y.X. and Korkmaz, T. and Dou, W.H.},
  title =    {Pareto Optimal based Partition Framework for Two Additive Constrained Path Selection},
  booktitle =    {4th International Conference on Networking(ICN05)},
  OPTcrossref =  {},
  OPTkey =   {},
  pages =    {},
  year =     {2005},
  OPTeditor =    {},
  volume =   {},
  OPTnumber =    {},
  OPTseries =    {},
  address =   {},
  month =     {},
  OPTorganization = {},
  publisher = {Springer LNCS},
  note =      {to appear},
  OPTannote =    {}
}


@InProceedings{Casetti-infocom02,
  author =   {Casetti, C. and Lo Cigno, R. and Mellia, M. and Munafo, M.},
  title =    "A New Class of QoS Routing Strategies Based on Network Graph Reduction",
  OPTcrossref =  "",
  OPTkey =       "",
  OPTeditor =    "",
  OPTvolume =       "",
  OPTnumber =    "",
  OPTseries =    "",
  pages =        "",
  booktitle =  INFOCOM02,
  year =         "2002",
  organization = "",
  OPTpublisher = "",
  OPTaddress =   "",
  OPTmonth =        "",
  OPTnote =      "",
  OPTannote =    ""
}

@Article{Dijkstra59,
  author =   "Dijkstra,E.",
  title =    "A note on two problems in connexion with graphs",
  OPTcrossref =  "",
  OPTkey =   "",
  journal =      "Numerische Mathematik",
  year =     "1959",
  volume =   "1",
  number =   "",
  pages =    "169-271",
  month =    "",
  OPTnote =      "",
  OPTannote =    ""
}

@InProceedings{Zheng:INC04,
  author =   "Zheng,Y.X. and Tian,J. and Liu,Z. and Dou,W.",
  title =    {An Efficient Dynamic Weight Coefficient QoS Routing Algorithm},
  booktitle =    {International Network Conference(INC04)},
  OPTcrossref =  {},
  OPTkey =   {},
  pages =    {},
  year =     {2004},
  OPTeditor =    {},
  volume =   {},
  OPTnumber =    {},
  OPTseries =    {},
  address =   {UK},
  month =     {},
  OPTorganization = {},
  OPTpublisher = {},
  OPTnote =      {},
  OPTannote =    {}
}

@Article{Mieghem-exact,
  author =   "Mieghem,P.V. and Kuipers, F.A.",
  title =    "Concepts of Exact QoS Routing Algorithms",
  OPTcrossref =  "",
  OPTkey =   "",
  journal =      TON,
  year =     "2004",
  volume =   "12",
  number =   "",
  pages =    "851-864",
  month =    "",
  note =      "",
  OPTannote =    ""
}

@Article{DAS-NBI,
  author =   "Das, I. and Dennis, J.E.",
  title =    "Normal-boundary intersection: a new method for generating the Pareto surface in nonlinear multicriteria optimization problems",
  OPTcrossref =  "",
  OPTkey =   "",
  journal =     "SIAM J. Optim",
  year =     "1998",
  volume =   "8",
  number =   "",
  pages =    "631-657",
  month =    "",
  note =      "",
  OPTannote =    ""
}

@Article{Messac03,
  author =   "Messac,A. and Ismail-Yahaya,A. and Mattson,C.A.",
  title =    "The normalized normal constraint method for generating the Pareto frontier",
  OPTcrossref =  "",
  OPTkey =   "",
  journal =     "Struct. Multidisc. Optim",
  year =     "2003",
  volume =   "25",
  number =   "",
  pages =    "86-98",
  month =    "",
  note =      "",
  OPTannote =    ""
}

@InProceedings{Kuipers-infocom03,
  author =   "Kuipers,F.A. and Mieghem, P.V.",
  title =    "The Impact of Correlated Link Weights on QoS Routing",
  OPTcrossref =  "",
  OPTkey =   "",
  OPTeditor =    "",
  OPTvolume =    "",
  OPTnumber =    "",
  OPTseries =    "",
  pages =    "",
  booktitle =  INFOCOM03,
  year =     "2003",
  organization = "IEEE",
  OPTpublisher = "",
  OPTaddress =   "",
  OPTmonth =     "",
  OPTnote =      "",
  OPTannote =    ""
}
@InProceedings{Xavier-qosip03,
  author =   "Masip-Bruin, X. and S��nchez-L��pez,S. and Sol��-Pareta,J. and Domingo-Pascual,J",
  title =    "A QoS Routing Mechanism for Reducing the Routing Inaccuracy Effects",
  OPTcrossref =  "",
  OPTkey =   "",
  OPTeditor =    "",
  volume =   "",
  OPTnumber =    "",
  OPTseries =    "",
  pages =    "90-102",
  booktitle = "QoS-IP",
  year =     "2003",
  OPTorganization = "",
  OPTpublisher = "",
  OPTaddress =   "",
  month =    "",
  OPTnote =      "",
  OPTannote =    ""
}


%

%[1] S. Savage et al., "Network Support for IP Traceback", IEEE/ACM Trans. Net., vol 9,

%      no. 3 June 2001, pp 226-237.

%[2] S. M. Bellovin, "ICMP Traceback Messages", IETF draft, 2000;

%      http://www.research.att.com/smb/papers/draft-bellovin-itrace-00.txt

%[3] R. Stone, "Center track: An IP Overlay Network for Tracking DoS Floods", Proc. 9th

%     USENIX Sec. Symp., 200, pp. 199-212.

%[4] H. Burch and B.Cheswich, "Tracing Anonymous Packets to Their Approximate

%      Source", Proc. USENIX LISA, 2000, pp319-327.

%[8] Dawn X. Song and Adrian Perrig, "Advanced and Authenticated Marking Schemes

%      for IP Traceback", Proc. Of the IEEE infocom conference, April 2001, Anchorage,

%      Alaska, http://paris.cs.berkeley.edu/~perrig/projects/iptraceback/tr-iptrace.pdf

%[9] http://www.mesquite.com/documentation/index.htm

--------------030201050508090008010706
Content-Type: text/plain;
 name="ALI.bib"
Content-Transfer-Encoding: 7bit
Content-Disposition: inline;
 filename="ALI.bib"


@InProceedings{dskmmahn,
  author =   {Chan, Aldar C-F},
  title =    {Distributed Symmetric Key Management for Mobile Ad Hoc Networks},
  booktitle =    {INFOCOM 2004},
  OPTcrossref =  {},
  OPTkey =   {},
  OPTpages =     {},
  OPTyear =      {},
  OPTeditor =    {},
  OPTvolume =    {},
  OPTnumber =    {},
  OPTseries =    {},
  OPTaddress =   {},
  OPTmonth =     {},
  OPTorganization = {},
  OPTpublisher = {},
  OPTnote =      {},
  OPTannote =    {}
}


@InProceedings{ope,
  author =   {Agrawal, Rakesh and Kiernan, Jerry and Srikant, Ramakrishnan and Xu, Yorong},
  title =    {Order-preserving Encryption for Numeric Data},
  booktitle =    {ACM SIGMOD International Conference on Management of Data},
  OPTcrossref =  {},
  OPTkey =   {},
  OPTpages =     {},
  year =     {2004},
  OPTeditor =    {},
  OPTvolume =    {},
  OPTnumber =    {},
  OPTseries =    {},
  OPTaddress =   {},
  OPTmonth =     {},
  OPTorganization = {},
  OPTpublisher = {},
  OPTnote =      {},
  OPTannote =    {}
}


@InProceedings{wrdfaa,
  author =   {Agrawal, Rakesh and Haas, Peter and Kiernan, Jerry},
  title =    {Watermarking Relational Data: Framework, Algorithms and Analysis},
  booktitle =    {The VLDB Journal},
  OPTcrossref =  {},
  OPTkey =   {},
  OPTpages =     {},
  year =     {2003},
  OPTeditor =    {},
  volume =   {12},
  number =   {2},
  OPTseries =    {},
  OPTaddress =   {},
  OPTmonth =     {},
  OPTorganization = {},
  OPTpublisher = {},
  OPTnote =      {},
  OPTannote =    {}
}


@InProceedings{ppidn,
  author =   {Bawa, M. and Bayardo, R. and Agrawal, R.},
  title =    {Privacy-preserving Indexing of Documents on the Network},
  booktitle =    {$29^{th}$ International Conference on Very Large Data Bases},
  OPTcrossref =  {},
  OPTkey =   {},
  OPTpages =     {},
  year =     {2003},
  OPTeditor =    {},
  OPTvolume =    {},
  OPTnumber =    {},
  OPTseries =    {},
  address =   {Berlin, GERMANY},
  month =     {September},
  OPTorganization = {},
  OPTpublisher = {},
  OPTnote =      {},
  OPTannote =    {}
}


@InProceedings{isapd,
  author =   {Agrawal, Rakesh and Evfimievski, Alexandre and Srikant, Ramakrishnan},
  title =    {Information Sharing Across Private Databases},
  booktitle =    {ACM SIGMOD International Conference on Management of Data},
  OPTcrossref =  {},
  OPTkey =   {},
  OPTpages =     {},
  year =     {2003},
  OPTeditor =    {},
  OPTvolume =    {},
  OPTnumber =    {},
  OPTseries =    {},
  address =   {San Diego, CA, USA},
  month =     {June},
  OPTorganization = {},
  OPTpublisher = {},
  OPTnote =      {},
  OPTannote =    {}
}


@Article{rivestph,
  author =   {Rivest, R. L. and Adleman, L. and Dertouzos, M. L.},
  title =    {On Data Banks and Privacy Homomorphisms},
  journal =      {Foundations of Secure Computation},
  year =     {1978},
  OPTkey =   {},
  OPTvolume =    {},
  OPTnumber =    {},
  pages =    {169-179},
  OPTmonth =     {},
  OPTnote =      {},
  OPTannote =    {}
}


@InProceedings{wrd,
  author =   {Agrawal, Rakesh and Kiernan, Jerry},
  title =    {Watermarking Relational Databases},
  booktitle =    {$28^{th}$ International Conference on Very Large Data Bases},
  OPTcrossref =  {},
  OPTkey =   {},
  OPTpages =     {},
  year =     {2002},
  OPTeditor =    {},
  OPTvolume =    {},
  OPTnumber =    {},
  OPTseries =    {},
  OPTaddress =   {},
  month =    {August},
  OPTorganization = {},
  OPTpublisher = {},
  OPTnote =      {},
  OPTannote =    {}
}

@InProceedings{ppmar,
  author =   {Evfimievski, Alexandre and Srikant, Ramakrishnan and Agrawal, Rakesh and Gehrke, Johannes},
  title =    {Privacy-preserving Mining of Association Rules},
  booktitle =    {$8^{th}$ ACM SIGKDD International Conference on Knowledge Discovery in Databases and Data Mining},
  OPTcrossref =  {},
  OPTkey =   {},
  OPTpages =     {},
  year =     {2002},
  OPTeditor =    {},
  OPTvolume =    {},
  OPTnumber =    {},
  OPTseries =    {},
  OPTaddress =   {},
  month =    {July},
  OPTorganization = {},
  OPTpublisher = {},
  OPTnote =      {},
  OPTannote =    {}
}

@InProceedings{ppdma,
  author =   {Agrawal, Rakesh and Srikant, Ramakrishnan},
  title =    {Privacy-preserving Data Mining},
  booktitle =    {ACM SIGMOD International Conference on Management of Data},
  OPTcrossref =  {},
  OPTkey =   {},
  OPTpages =     {},
  year =     {2000},
  OPTeditor =    {},
  OPTvolume =    {},
  OPTnumber =    {},
  OPTseries =    {},
  OPTaddress =   {},
  month =    {May},
  OPTorganization = {},
  OPTpublisher = {},
  OPTnote =      {},
  OPTannote =    {}
}

@InProceedings{lpbppdm,
  author =   {Evfimievski, Alexandre and Gehrke, J.E and Srikant, Ramakrishnan},
  title =    {Limiting Privacy Breaches in Privacy-preserving Data Mining},
  booktitle =    {$22^{nd}$ ACM SIGACT-SIGMOD-SIGART Symposium on Principles of Database Systems},
  OPTcrossref =  {},
  OPTkey =   {},
  OPTpages =     {},
  year =     {2003},
  OPTeditor =    {},
  OPTvolume =    {},
  OPTnumber =    {},
  OPTseries =    {},
  address =   {San Diego, CA, USA},
  month =     {June},
  OPTorganization = {},
  OPTpublisher = {},
  OPTnote =      {},
  OPTannote =    {}
}


@InProceedings{pocd,
  author =   {Sion, Radu},
  title =    {Proving Ownership over Categorical Data},
  booktitle =    {IEEE International Conference on Data Engineering},
  OPTcrossref =  {},
  OPTkey =   {},
  OPTpages =     {},
  year =     {2004},
  OPTeditor =    {},
  OPTvolume =    {},
  OPTnumber =    {},
  OPTseries =    {},
  OPTaddress =   {},
  OPTmonth =     {},
  OPTorganization = {},
  OPTpublisher = {},
  OPTnote =      {},
  OPTannote =    {}
}

@InProceedings{rprdtw,
  author =   {Sion, Radu and Atallah, Mikhail and Prabhakar, Sunil},
  title =    {Rights Protection for Relational Data Through Watermarking},
  booktitle =    {IEEE International Conference on Data Engineering},
  OPTcrossref =  {},
  OPTkey =   {},
  OPTpages =     {},
  year =     {2004},
  OPTeditor =    {},
  OPTvolume =    {},
  OPTnumber =    {},
  OPTseries =    {},
  OPTaddress =   {},
  OPTmonth =     {},
  OPTorganization = {},
  OPTpublisher = {},
  OPTnote =      {},
  OPTannote =    {}
}


@Article{imds,
  author =   {Marks, D. G.},
  title =    {Inference in MLS Database Systems},
  journal =      {IEEE Transactions on Knowledge and Data Engineering},
  year =     {1996},
  OPTkey =   {},
  volume =   {8},
  number =   {1},
  pages =    {46-55},
  month =     {February},
  OPTnote =      {},
  OPTannote =    {}
}


@Article{ips,
  author =   {Farkas, Csilla and Jajodia, Sushil},
  title =    {The Inference Problem: A Survey},
  journal =      {SIGKDD Explorations},
  year =     {2002},
  OPTkey =   {},
  volume =   {4},
  number =   {2},
  OPTpages =     {},
  OPTmonth =     {},
  OPTnote =      {},
  OPTannote =    {}
}

@Article{sdcicmd,
  author =   {Brodsky, Alexander and Farkas, Csilla and Jajodia, Sushil},
  title =    {Secure Databases: Constraints, Inference Channels, and Monitoring Disclosures},
  journal =      {IEEE Transactions on Knowledge and Data Engineering},
  year =     {2000},
  OPTkey =   {},
  volume =   {12},
  number =   {6},
  OPTpages =     {},
  OPTmonth =     {},
  OPTnote =      {},
  OPTannote =    {}
}


@InProceedings{dic,
  author =   {Staddon, Jessica},
  title =    {Dynamic Inference Control},
  booktitle =    {ACM SIGMOD Workshop on Research Issues  in Data Mining and Knowledge Discovery},
  OPTcrossref =  {},
  OPTkey =   {},
  OPTpages =     {},
  OPTyear =      {2003},
  OPTeditor =    {},
  OPTvolume =    {},
  OPTnumber =    {},
  OPTseries =    {},
  OPTaddress =   {},
  OPTmonth =     {},
  OPTorganization = {},
  OPTpublisher = {},
  OPTnote =      {},
  OPTannote =    {}
}


@Article{spicsmmq,
  author =   {Chin, Francis},
  title =    {Security Problems on Inference Control for Sum, Max and Min queries},
  journal =      {Journal of the ACM},
  year =     {1986},
  OPTkey =   {},
  volume =   {33},
  number =   {3},
  pages =    {451-464},
  month =    {July},
  OPTnote =      {},
  OPTannote =    {}
}


@InProceedings{riwpp,
  author =   {Dinur, Irit and Nissim, Kobbi},
  title =    {Revealing Information While Preserving Privacy},
  booktitle =    {PODS 2003},
  OPTcrossref =  {},
  OPTkey =   {},
  OPTpages =     {},
  year =     {2003},
  OPTeditor =    {},
  OPTvolume =    {},
  OPTnumber =    {},
  OPTseries =    {},
  OPTaddress =   {},
  month =    {July},
  OPTorganization = {},
  OPTpublisher = {},
  OPTnote =      {},
  OPTannote =    {}
}


@Article{scmsdcs,
  author =   {Adam, Nabil R. and Wortman, John C.},
  title =    {Security-control Methods for Statistical Databases: A Comparative Study},
  journal =      {ACM Computing Surveys},
  year =     {1989},
  OPTkey =   {},
  volume =   {21},
  number =   {4},
  OPTpages =     {},
  OPTmonth =     {},
  OPTnote =      {},
  OPTannote =    {}
}


@Article{sqs,
  author =   {Keefe, T. F. and Thuraisimgham, Bhavani and Tsai, W. T.},
  title =    {Secure Query-Processing Strategies},
  journal =      {IEEE Computer},
  year =     {1989},
  OPTkey =   {},
  volume =   {22},
  number =   {3},
  pages =    {63-70p;},
  OPTmonth =     {},
  OPTnote =      {},
  OPTannote =    {}
}


@InProceedings{iaddms,
  author =   {Hinke, T. H.},
  title =    {Inference Aggregation Detection in Database Management Systems},
  booktitle =    {IEEE Symposium on Security and Privacy},
  OPTcrossref =  {},
  OPTkey =   {},
  pages =    {96-106},
  year =     {1988},
  OPTeditor =    {},
  OPTvolume =    {},
  OPTnumber =    {},
  OPTseries =    {},
  OPTaddress =   {},
  OPTmonth =     {},
  OPTorganization = {},
  OPTpublisher = {},
  OPTnote =      {},
  OPTannote =    {}
}

@Article{cfmimrds,
  author =   {Su, Tzong-An and Ozsoyoglu, Gultekin},
  title =    {Controlling FD and MVD Inferences in Multilevel Relational Database Systems},
  journal =      {IEEE Transactions on Knowledge and Data Engineering},
  year =     {1991},
  OPTkey =   {},
  volume =   {3},
  number =   {4},
  OPTpages =     {},
  OPTmonth =     {},
  OPTnote =      {},
  OPTannote =    {}
}


@InProceedings{hd,
  author =   {Agrawal, Rakesh and Kiernan, Jerry and Srikant, Ramakrishnan and Xu, Yirong},
  title =    {Hippocratic Databases},
  booktitle =    {VLDB Conference},
  OPTcrossref =  {},
  OPTkey =   {},
  OPTpages =     {},
  year =     {2002},
  OPTeditor =    {},
  OPTvolume =    {},
  OPTnumber =    {},
  OPTseries =    {},
  OPTaddress =   {},
  OPTmonth =     {},
  OPTorganization = {},
  OPTpublisher = {},
  OPTnote =      {},
  OPTannote =    {}
}

@InProceedings{psrdaam1,
  author =   {Wenliang Du and Mikhail J. Atallah},
  title =    {Protocols for Secure Remote Database Access with Approximate Matching},
  booktitle =    {7th ACM Conference on Computer and Communication Security (ACMCSS'2000, The First Workshop on Security and Privacy in E-Commerce},
  OPTcrossref =  {},
  OPTkey =   {},
  OPTpages =     {},
  OPTyear =      {},
  OPTeditor =    {},
  OPTvolume =    {},
  OPTnumber =    {},
  OPTseries =    {},
  OPTaddress =   {},
  OPTmonth =     {},
  OPTorganization = {},
  OPTpublisher = {},
  OPTnote =      {},
  OPTannote =    {}
}

@InProceedings{smcg,
  author =   {Mikhail J. Atallah and Wenliang Du},
  title =    {Secure Multi-party Computational Geometry},
  booktitle =    {7th International Workshop on Algorithms and Data Structures},
  OPTcrossref =  {},
  OPTkey =   {},
  OPTpages =     {},
  year =     {2001},
  OPTeditor =    {},
  OPTvolume =    {},
  OPTnumber =    {},
  OPTseries =    {},
  OPTaddress =   {},
  month =    {August},
  OPTorganization = {},
  OPTpublisher = {},
  OPTnote =      {},
  OPTannote =    {}
}

@InProceedings{pcsa,
  author =   {Wenliang Du and Mikhail J. Atallah},
  title =    {Privacy-Preserving Cooperative Statistical Analysis},
  booktitle =    {Annual Computer Security Applications Conference (ACSAC 2001)},
  OPTcrossref =  {},
  OPTkey =   {},
  OPTpages =     {},
  year =     {2001},
  OPTeditor =    {},
  OPTvolume =    {},
  OPTnumber =    {},
  OPTseries =    {},
  address =   {New Orleans, LA, USA},
  month =    {December},
  OPTorganization = {},
  OPTpublisher = {},
  OPTnote =      {},
  OPTannote =    {}
}

@InProceedings{hpmg,
  author =   {O. Goldreich and S. Micali and A. Wigderson},
  title =    {How to Play Any Mental Game },
  booktitle =    {19th Annual ACM Symposium on Theory of Computing},
  OPTcrossref =  {},
  OPTkey =   {},
  pages =    {218-229},
  year =     {1987},
  OPTeditor =    {},
  OPTvolume =    {},
  OPTnumber =    {},
  OPTseries =    {},
  OPTaddress =   {},
  OPTmonth =     {},
  OPTorganization = {},
  OPTpublisher = {},
  OPTnote =      {},
  OPTannote =    {}
}

@InProceedings{hges,
  author =   {A. C. Yao},
  title =    {How to generate and Exchange Secrets},
  booktitle =    {27th IEEE Symposium on Foundations of Computer Science},
  OPTcrossref =  {},
  OPTkey =   {},
  pages =    {162-167},
  year =     {1986},
  OPTeditor =    {},
  OPTvolume =    {},
  OPTnumber =    {},
  OPTseries =    {},
  OPTaddress =   {},
  OPTmonth =     {},
  OPTorganization = {},
  OPTpublisher = {},
  OPTnote =      {},
  OPTannote =    {}
}

@Book{acd,
  author =   {R.C. Dubes and A.K. Jain},
  ALTeditor =    {},
  title =    {Algorithms for Clustering Data},
  publisher =    {Prentice Hall},
  year =     {1988},
  OPTkey =   {},
  OPTvolume =    {},
  OPTnumber =    {},
  OPTseries =    {},
  OPTaddress =   {},
  OPTedition =   {},
  OPTmonth =     {},
  OPTnote =      {},
  OPTannote =    {}
}

@InProceedings{esssd,
  author =   {R. Agrawal and C. Faloutsos and A. Swami},
  title =    {Efficient Similarity Search in Sequence Databases},
  booktitle =    {4th International Conference on Foundations of Data Organization and Algorithms},
  OPTcrossref =  {},
  OPTkey =   {},
  OPTpages =     {},
  year =     {1993},
  OPTeditor =    {},
  OPTvolume =    {},
  OPTnumber =    {},
  OPTseries =    {},
  OPTaddress =   {},
  OPTmonth =     {},
  OPTorganization = {},
  OPTpublisher = {},
  OPTnote =      {},
  OPTannote =    {}
}

@InProceedings{fsspnsttsd,
  author =   {R. Agrawal and K. Lin and H. Sawhney and K. Shim},
  title =    {Fast Similarity Search in the Presence of Noise, Scaling, and Translation in Time-Series Databases},
  booktitle =    {21st VLDB Conference},
  OPTcrossref =  {},
  OPTkey =   {},
  OPTpages =     {},
  year =     {1995},
  OPTeditor =    {},
  OPTvolume =    {},
  OPTnumber =    {},
  OPTseries =    {},
  OPTaddress =   {},
  OPTmonth =     {},
  OPTorganization = {},
  OPTpublisher = {},
  OPTnote =      {},
  OPTannote =    {}
}

@InProceedings{qapsssmhds,
  author =   {R. Weber and H. Schek and S. Blott},
  title =    {A Quantitative Analysis and Performance Study for Similarity-Search Methods in High-Dimensional Spaces},
  booktitle =    {24th VLDB Conference},
  OPTcrossref =  {},
  OPTkey =   {},
  OPTpages =     {},
  year =     {1998},
  OPTeditor =    {},
  OPTvolume =    {},
  OPTnumber =    {},
  OPTseries =    {},
  OPTaddress =   {},
  OPTmonth =     {},
  OPTorganization = {},
  OPTpublisher = {},
  OPTnote =      {},
  OPTannote =    {}
}

@InProceedings{sshdh,
  author =   {A Gionis and P. Indyk and R. Motwani},
  title =    {Similarity Search in High Dimensions via Hashing},
  booktitle =    {25th VLDB Conference},
  OPTcrossref =  {},
  OPTkey =   {},
  OPTpages =     {},
  year =     {1999},
  OPTeditor =    {},
  OPTvolume =    {},
  OPTnumber =    {},
  OPTseries =    {},
  OPTaddress =   {},
  OPTmonth =     {},
  OPTorganization = {},
  OPTpublisher = {},
  OPTnote =      {},
  OPTannote =    {}
}

@InProceedings{meamssms,
  author =   {P. Ciaccia and M. Patella and P. Zezula},
  title =    {M-Tree: An Efficient Access Method for Similarity Search in Metric Spaces},
  booktitle =    {23rd VLDB Conference},
  OPTcrossref =  {},
  OPTkey =   {},
  OPTpages =     {},
  year =     {1997},
  OPTeditor =    {},
  OPTvolume =    {},
  OPTnumber =    {},
  OPTseries =    {},
  OPTaddress =   {},
  OPTmonth =     {},
  OPTorganization = {},
  OPTpublisher = {},
  OPTnote =      {},
  OPTannote =    {}
}

@InProceedings{ftsian,
  author =   {B. Yi and C. Faloutsos},
  title =    {Fast Time Sequence Indexing for Arbitrary Lp Norms},
  booktitle =    {VLDB 2000},
  OPTcrossref =  {},
  OPTkey =   {},
  OPTpages =     {},
  OPTyear =      {},
  OPTeditor =    {},
  OPTvolume =    {},
  OPTnumber =    {},
  OPTseries =    {},
  OPTaddress =   {},
  OPTmonth =     {},
  OPTorganization = {},
  OPTpublisher = {},
  OPTnote =      {},
  OPTannote =    {}
}

@InProceedings{ppdm,
  author =   {R. Agrawal and R. Srikant},
  title =    {Privacy Preserving Data Mining},
  booktitle =    {SIGMOD Conference},
  OPTcrossref =  {},
  OPTkey =   {},
  OPTpages =     {},
  year =     {2000},
  OPTeditor =    {},
  OPTvolume =    {},
  OPTnumber =    {},
  OPTseries =    {},
  OPTaddress =   {},
  OPTmonth =     {},
  OPTorganization = {},
  OPTpublisher = {},
  OPTnote =      {},
  OPTannote =    {}
}

@InProceedings{dqppdma,
  author =   {D. Agrawal and C.C. Aggarwal},
  title =    {On The Design and Quantification of Privacy Preserving Data Mining Algorithms},
  booktitle =    {PODS 2001},
  OPTcrossref =  {},
  OPTkey =   {},
  OPTpages =     {},
  OPTyear =      {},
  OPTeditor =    {},
  OPTvolume =    {},
  OPTnumber =    {},
  OPTseries =    {},
  OPTaddress =   {},
  OPTmonth =     {},
  OPTorganization = {},
  OPTpublisher = {},
  OPTnote =      {},
  OPTannote =    {}
}

@Book{eit,
  author =   {T.M. Cover and J.A. Thomas},
  ALTeditor =    {},
  title =    {Elements of Information Theory},
  publisher =    {John Wiley and Sons},
  year =     {1991},
  OPTkey =   {},
  OPTvolume =    {},
  OPTnumber =    {},
  OPTseries =    {},
  OPTaddress =   {},
  OPTedition =   {},
  OPTmonth =     {},
  OPTnote =      {},
  OPTannote =    {}
}

@Book{tia,
  author =   {I.N. Herstein},
  ALTeditor =    {},
  title =    {Topics in Algebra},
  publisher =    {John Wiley and Sons},
  year =     {1975},
  OPTkey =   {},
  OPTvolume =    {},
  OPTnumber =    {},
  OPTseries =    {},
  OPTaddress =   {},
  OPTedition =   {},
  OPTmonth =     {},
  OPTnote =      {},
  OPTannote =    {}
}

@Book{pra,
  author =   {C.D. Aliprantis and O. Burkinshaw},
  ALTeditor =    {},
  title =    {Principles of Real Analysis},
  publisher =    {North Holland},
  year =     {1881},
  OPTkey =   {},
  OPTvolume =    {},
  OPTnumber =    {},
  OPTseries =    {},
  OPTaddress =   {},
  OPTedition =   {},
  OPTmonth =     {},
  OPTnote =      {},
  OPTannote =    {}
}

@InProceedings{pir,
  author =   { Chor, C. and  Goldreich, O. and  Kushilevitz, E. and Sudan, M.},
  title =    {Private Information Retrieval},
  booktitle =    {Proceedings of IEEE Symposium on Foundations of Computer Science},
  OPTcrossref =  {},
  OPTkey =   {},
  OPTpages =     {},
  year =     {1995},
  OPTeditor =    {},
  OPTvolume =    {},
  OPTnumber =    {},
  OPTseries =    {},
  address =   {Milwaukee, WI, USA},
  month =     {October},
  OPTorganization = {},
  OPTpublisher = {},
  OPTnote =      {},
  OPTannote =    {}
}

@misc{ vaidya02privacy,
  author = "J. Vaidya and C. Clifton",
  title = "Privacy preserving association rule mining in vertically partitioned data",
  text = "J. S. Vaidya and C. Clifton. Privacy preserving association rule mining
    in vertically partitioned data. In The Eighth ACM SIGKDD International Conference
    on Knowledge Discovery and Data Mining, July 23-26 2002.",
  year = "2002",
  url = "citeseer.ist.psu.edu/vaidya02privacy.html" }
--------------030201050508090008010706
Content-Type: text/plain;
 name="inference.bib"
Content-Transfer-Encoding: 7bit
Content-Disposition: inline;
 filename="inference.bib"

@Article{imds,
  author = 	 {Marks, D. G.},
  title = 	 {Inference in MLS Database Systems},
  journal = 	 {IEEE Transactions on Knowledge and Data Engineering},
  year = 	 {1996},
  OPTkey = 	 {},
  volume = 	 {8},
  number = 	 {1},
  pages = 	 {46-55},
  OPTmonth = 	 {February},
  OPTnote = 	 {},
  OPTannote = 	 {}
}


@Article{ips,
  author = 	 {Farkas, Csilla and Jajodia, Sushil},
  title = 	 {The Inference Problem: A Survey},
  journal = 	 {SIGKDD Explorations},
  year = 	 {},
  OPTkey = 	 {},
  volume = 	 {4},
  number = 	 {2},
  OPTpages = 	 {},
  OPTmonth = 	 {},
  OPTnote = 	 {},
  OPTannote = 	 {}
}

@Article{sdcicmd,
  author = 	 {Brodsky, Alexander and Farkas, Csilla and Jajodia, Sushil},
  title = 	 {Secure Databases: Constraints, Inference Channels, and Monitoring Disclosures},
  journal = 	 {IEEE Transactions on Knowledge and Data Engineering},
  year = 	 {2000},
  OPTkey = 	 {},
  volume = 	 {12},
  number = 	 {6},
  OPTpages = 	 {},
  OPTmonth = 	 {},
  OPTnote = 	 {},
  OPTannote = 	 {}
}


@InProceedings{dic,
  author = 	 {Staddon, Jessica},
  title = 	 {Dynamic Inference Control},
  booktitle = 	 {ACM SIGMOD Workshop on Research Issues  in Data Mining and Knowledge Discovery},
  OPTcrossref =  {},
  OPTkey = 	 {},
  OPTpages = 	 {},
  OPTyear = 	 {2003},
  OPTeditor = 	 {},
  OPTvolume = 	 {},
  OPTnumber = 	 {},
  OPTseries = 	 {},
  OPTaddress = 	 {},
  OPTmonth = 	 {},
  OPTorganization = {},
  OPTpublisher = {},
  OPTnote = 	 {},
  OPTannote = 	 {}
}


@Article{spicsmmq,
  author = 	 {Chin, Francis},
  title = 	 {Security Problems on Inference Control for Sum, Max and Min queries},
  journal = 	 {Journal of the ACM},
  year = 	 {1986},
  OPTkey = 	 {},
  volume = 	 {33},
  number = 	 {3},
  pages = 	 {451-464},
  month = 	 {July},
  OPTnote = 	 {},
  OPTannote = 	 {}
}


@InProceedings{riwpp,
  author = 	 {Dinur, Irit and Nissim, Kobbi},
  title = 	 {Revealing Information While Preserving Privacy},
  booktitle = 	 {PODS 2003},
  OPTcrossref =  {},
  OPTkey = 	 {},
  OPTpages = 	 {},
  year = 	 {2003},
  OPTeditor = 	 {},
  OPTvolume = 	 {},
  OPTnumber = 	 {},
  OPTseries = 	 {},
  OPTaddress = 	 {},
  month = 	 {July},
  OPTorganization = {},
  OPTpublisher = {},
  OPTnote = 	 {},
  OPTannote = 	 {}
}


@Article{scmsdcs,
  author = 	 {Adam, Nabil R. and Wortman, John C.},
  title = 	 {Security-control Methods for Statistical Databases: A Comparative Study},
  journal = 	 {ACM Computing Surveys},
  year = 	 {1989},
  OPTkey = 	 {},
  volume = 	 {21},
  number = 	 {4},
  OPTpages = 	 {},
  OPTmonth = 	 {},
  OPTnote = 	 {},
  OPTannote = 	 {}
}


@Article{sqs,
  author = 	 {Keefe, T. F. and Thuraisimgham, Bhavani and Tsai, W. T.},
  title = 	 {Secure Query-Processing Strategies},
  journal = 	 {IEEE Computer},
  year = 	 {1989},
  OPTkey = 	 {},
  volume = 	 {22},
  number = 	 {3},
  pages = 	 {63-70p;},
  OPTmonth = 	 {},
  OPTnote = 	 {},
  OPTannote = 	 {}
}


@InProceedings{iaddms,
  author = 	 {Hinke, T. H.},
  title = 	 {Inference Aggregation Detection in Database Management Systems},
  booktitle = 	 {IEEE Symposium on Security and Privacy},
  OPTcrossref =  {},
  OPTkey = 	 {},
  pages = 	 {96-106},
  year = 	 {1988},
  OPTeditor = 	 {},
  OPTvolume = 	 {},
  OPTnumber = 	 {},
  OPTseries = 	 {},
  OPTaddress = 	 {},
  OPTmonth = 	 {},
  OPTorganization = {},
  OPTpublisher = {},
  OPTnote = 	 {},
  OPTannote = 	 {}
}

@Article{cfmimrds,
  author = 	 {Su, Tzong-An and Ozsoyoglu, Gultekin},
  title = 	 {Controlling FD and MVD Inferences in Multilevel Relational Database Systems},
  journal = 	 {IEEE Transactions on Knowledge and Data Engineering},
  year = 	 {1991},
  OPTkey = 	 {},
  volume = 	 {3},
  number = 	 {4},
  OPTpages = 	 {},
  OPTmonth = 	 {},
  OPTnote = 	 {},
  OPTannote = 	 {}
}


@InProceedings{hd,
  author = 	 {Agrawal, Rakesh and Kiernan, Jerry and Srikant, Ramakrishnan and Xu, Yirong},
  title = 	 {Hippocratic Databases},
  booktitle = 	 {VLDB Conference},
  OPTcrossref =  {},
  OPTkey = 	 {},
  OPTpages = 	 {},
  year = 	 {2002},
  OPTeditor = 	 {},
  OPTvolume = 	 {},
  OPTnumber = 	 {},
  OPTseries = 	 {},
  OPTaddress = 	 {},
  OPTmonth = 	 {},
  OPTorganization = {},
  OPTpublisher = {},
  OPTnote = 	 {},
  OPTannote = 	 {}
}


--------------030201050508090008010706
Content-Type: text/plain;
 name="kdd.bib"
Content-Transfer-Encoding: 7bit
Content-Disposition: inline;
 filename="kdd.bib"

@InProceedings{psrdaam1,
  author = 	 {Wenliang Du and Mikhail J. Atallah},
  title = 	 {Protocols for Secure Remote Database Access with Approximate Matching},
  booktitle = 	 {7th ACM Conference on Computer and Communication Security (ACMCSS'2000, The First Workshop on Security and Privacy in E-Commerce},
  OPTcrossref =  {},
  OPTkey = 	 {},
  OPTpages = 	 {},
  OPTyear = 	 {},
  OPTeditor = 	 {},
  OPTvolume = 	 {},
  OPTnumber = 	 {},
  OPTseries = 	 {},
  OPTaddress = 	 {},
  OPTmonth = 	 {},
  OPTorganization = {},
  OPTpublisher = {},
  OPTnote = 	 {},
  OPTannote = 	 {}
}

@InProceedings{smcg,
  author = 	 {Mikhail J. Atallah and Wenliang Du},
  title = 	 {Secure Multi-party Computational Geometry},
  booktitle = 	 {7th International Workshop on Algorithms and Data Structures},
  OPTcrossref =  {},
  OPTkey = 	 {},
  OPTpages = 	 {},
  year = 	 {2001},
  OPTeditor = 	 {},
  OPTvolume = 	 {},
  OPTnumber = 	 {},
  OPTseries = 	 {},
  OPTaddress = 	 {},
  month = 	 {August},
  OPTorganization = {},
  OPTpublisher = {},
  OPTnote = 	 {},
  OPTannote = 	 {}
}

@InProceedings{pcsa,
  author = 	 {Wenliang Du and Mikhail J. Atallah},
  title = 	 {Privacy-Preserving Cooperative Statistical Analysis},
  booktitle = 	 {Annual Computer Security Applications Conference (ACSAC 2001)},
  OPTcrossref =  {},
  OPTkey = 	 {},
  OPTpages = 	 {},
  year = 	 {2001},
  OPTeditor = 	 {},
  OPTvolume = 	 {},
  OPTnumber = 	 {},
  OPTseries = 	 {},
  OPTaddress = 	 {},
  month = 	 {December},
  OPTorganization = {},
  OPTpublisher = {},
  OPTnote = 	 {},
  OPTannote = 	 {}
}

@InProceedings{hpmg,
  author = 	 {O. Goldreich and S. Micali and A. Wigderson},
  title = 	 {How to Play Any Mental Game },
  booktitle = 	 {19th Annual ACM Symposium on Theory of Computing},
  OPTcrossref =  {},
  OPTkey = 	 {},
  pages = 	 {218-229},
  year = 	 {1987},
  OPTeditor = 	 {},
  OPTvolume = 	 {},
  OPTnumber = 	 {},
  OPTseries = 	 {},
  OPTaddress = 	 {},
  OPTmonth = 	 {},
  OPTorganization = {},
  OPTpublisher = {},
  OPTnote = 	 {},
  OPTannote = 	 {}
}

@InProceedings{hges,
  author = 	 {A. C. Yao},
  title = 	 {How to generate and Exchange Secrets},
  booktitle = 	 {27th IEEE Symposium on Foundations of Computer Science},
  OPTcrossref =  {},
  OPTkey = 	 {},
  pages = 	 {162-167},
  year = 	 {1986},
  OPTeditor = 	 {},
  OPTvolume = 	 {},
  OPTnumber = 	 {},
  OPTseries = 	 {},
  OPTaddress = 	 {},
  OPTmonth = 	 {},
  OPTorganization = {},
  OPTpublisher = {},
  OPTnote = 	 {},
  OPTannote = 	 {}
}

@Book{acd,
  author = 	 {R.C. Dubes and A.K. Jain},
  ALTeditor = 	 {},
  title = 	 {Algorithms for Clustering Data},
  publisher = 	 {Prentice Hall},
  year = 	 {1988},
  OPTkey = 	 {},
  OPTvolume = 	 {},
  OPTnumber = 	 {},
  OPTseries = 	 {},
  OPTaddress = 	 {},
  OPTedition = 	 {},
  OPTmonth = 	 {},
  OPTnote = 	 {},
  OPTannote = 	 {}
}

@InProceedings{esssd,
  author = 	 {R. Agrawal and C. Faloutsos and A. Swami},
  title = 	 {Efficient Similarity Search in Sequence Databases},
  booktitle = 	 {4th International Conference on Foundations of Data Organization and Algorithms},
  OPTcrossref =  {},
  OPTkey = 	 {},
  OPTpages = 	 {},
  year = 	 {1993},
  OPTeditor = 	 {},
  OPTvolume = 	 {},
  OPTnumber = 	 {},
  OPTseries = 	 {},
  OPTaddress = 	 {},
  OPTmonth = 	 {},
  OPTorganization = {},
  OPTpublisher = {},
  OPTnote = 	 {},
  OPTannote = 	 {}
}

@InProceedings{fsspnsttsd,
  author = 	 {R. Agrawal and K. Lin and H. Sawhney and K. Shim},
  title = 	 {Fast Similarity Search in the Presence of Noise, Scaling, and Translation in Time-Series Databases},
  booktitle = 	 {21st VLDB Conference},
  OPTcrossref =  {},
  OPTkey = 	 {},
  OPTpages = 	 {},
  year = 	 {1995},
  OPTeditor = 	 {},
  OPTvolume = 	 {},
  OPTnumber = 	 {},
  OPTseries = 	 {},
  OPTaddress = 	 {},
  OPTmonth = 	 {},
  OPTorganization = {},
  OPTpublisher = {},
  OPTnote = 	 {},
  OPTannote = 	 {}
}

@InProceedings{qapsssmhds,
  author = 	 {R. Weber and H. Schek and S. Blott},
  title = 	 {A Quantitative Analysis and Performance Study for Similarity-Search Methods in High-Dimensional Spaces},
  booktitle = 	 {24th VLDB Conference},
  OPTcrossref =  {},
  OPTkey = 	 {},
  OPTpages = 	 {},
  year = 	 {1998},
  OPTeditor = 	 {},
  OPTvolume = 	 {},
  OPTnumber = 	 {},
  OPTseries = 	 {},
  OPTaddress = 	 {},
  OPTmonth = 	 {},
  OPTorganization = {},
  OPTpublisher = {},
  OPTnote = 	 {},
  OPTannote = 	 {}
}

@InProceedings{sshdh,
  author = 	 {A Gionis and P. Indyk and R. Motwani},
  title = 	 {Similarity Search in High Dimensions via Hashing},
  booktitle = 	 {25th VLDB Conference},
  OPTcrossref =  {},
  OPTkey = 	 {},
  OPTpages = 	 {},
  year = 	 {1999},
  OPTeditor = 	 {},
  OPTvolume = 	 {},
  OPTnumber = 	 {},
  OPTseries = 	 {},
  OPTaddress = 	 {},
  OPTmonth = 	 {},
  OPTorganization = {},
  OPTpublisher = {},
  OPTnote = 	 {},
  OPTannote = 	 {}
}

@InProceedings{meamssms,
  author = 	 {P. Ciaccia and M. Patella and P. Zezula},
  title = 	 {M-Tree: An Efficient Access Method for Similarity Search in Metric Spaces},
  booktitle = 	 {23rd VLDB Conference},
  OPTcrossref =  {},
  OPTkey = 	 {},
  OPTpages = 	 {},
  year = 	 {1997},
  OPTeditor = 	 {},
  OPTvolume = 	 {},
  OPTnumber = 	 {},
  OPTseries = 	 {},
  OPTaddress = 	 {},
  OPTmonth = 	 {},
  OPTorganization = {},
  OPTpublisher = {},
  OPTnote = 	 {},
  OPTannote = 	 {}
}

@InProceedings{ftsian,
  author = 	 {B. Yi and C. Faloutsos},
  title = 	 {Fast Time Sequence Indexing for Arbitrary Lp Norms},
  booktitle = 	 {VLDB 2000},
  OPTcrossref =  {},
  OPTkey = 	 {},
  OPTpages = 	 {},
  OPTyear = 	 {},
  OPTeditor = 	 {},
  OPTvolume = 	 {},
  OPTnumber = 	 {},
  OPTseries = 	 {},
  OPTaddress = 	 {},
  OPTmonth = 	 {},
  OPTorganization = {},
  OPTpublisher = {},
  OPTnote = 	 {},
  OPTannote = 	 {}
}

@InProceedings{ppdm,
  author = 	 {R. Agrawal and R. Srikant},
  title = 	 {Privacy Preserving Data Mining},
  booktitle = 	 {SIGMOD Conference},
  OPTcrossref =  {},
  OPTkey = 	 {},
  OPTpages = 	 {},
  year = 	 {2000},
  OPTeditor = 	 {},
  OPTvolume = 	 {},
  OPTnumber = 	 {},
  OPTseries = 	 {},
  OPTaddress = 	 {},
  OPTmonth = 	 {},
  OPTorganization = {},
  OPTpublisher = {},
  OPTnote = 	 {},
  OPTannote = 	 {}
}

@InProceedings{dqppdma,
  author = 	 {D. Agrawal and C.C. Aggarwal},
  title = 	 {On The Design and Quantification of Privacy Preserving Data Mining Algorithms},
  booktitle = 	 {PODS 2001},
  OPTcrossref =  {},
  OPTkey = 	 {},
  OPTpages = 	 {},
  OPTyear = 	 {},
  OPTeditor = 	 {},
  OPTvolume = 	 {},
  OPTnumber = 	 {},
  OPTseries = 	 {},
  OPTaddress = 	 {},
  OPTmonth = 	 {},
  OPTorganization = {},
  OPTpublisher = {},
  OPTnote = 	 {},
  OPTannote = 	 {}
}

@Book{eit,
  author = 	 {T.M. Cover and J.A. Thomas},
  ALTeditor = 	 {},
  title = 	 {Elements of Information Theory},
  publisher = 	 {John Wiley and Sons},
  year = 	 {1991},
  OPTkey = 	 {},
  OPTvolume = 	 {},
  OPTnumber = 	 {},
  OPTseries = 	 {},
  OPTaddress = 	 {},
  OPTedition = 	 {},
  OPTmonth = 	 {},
  OPTnote = 	 {},
  OPTannote = 	 {}
}

@Book{tia,
  author = 	 {I.N. Herstein},
  ALTeditor = 	 {},
  title = 	 {Topics in Algebra},
  publisher = 	 {John Wiley and Sons},
  year = 	 {1975},
  OPTkey = 	 {},
  OPTvolume = 	 {},
  OPTnumber = 	 {},
  OPTseries = 	 {},
  OPTaddress = 	 {},
  OPTedition = 	 {},
  OPTmonth = 	 {},
  OPTnote = 	 {},
  OPTannote = 	 {}
}

@Book{pra,
  author = 	 {C.D. Aliprantis and O. Burkinshaw},
  ALTeditor = 	 {},
  title = 	 {Principles of Real Analysis},
  publisher = 	 {North Holland},
  year = 	 {1881},
  OPTkey = 	 {},
  OPTvolume = 	 {},
  OPTnumber = 	 {},
  OPTseries = 	 {},
  OPTaddress = 	 {},
  OPTedition = 	 {},
  OPTmonth = 	 {},
  OPTnote = 	 {},
  OPTannote = 	 {}
}

@InProceedings{pir,
  author = 	 {C.Chor and O.Goldreich and E.Kushilevitz and M.Sudan},
  title = 	 {Private Information Retrieval},
  booktitle = 	 {Proceedings of IEEE Symposium on Foundations of Computer Science},
  OPTcrossref =  {},
  OPTkey = 	 {},
  OPTpages = 	 {},
  year = 	 {1995},
  OPTeditor = 	 {},
  OPTvolume = 	 {},
  OPTnumber = 	 {},
  OPTseries = 	 {},
  OPTaddress = 	 {},
  OPTmonth = 	 {},
  OPTorganization = {},
  OPTpublisher = {},
  OPTnote = 	 {},
  OPTannote = 	 {}
}

@misc{ vaidya02privacy,
  author = "J. Vaidya and C. Clifton",
  title = "Privacy preserving association rule mining in vertically partitioned data",
  text = "J. S. Vaidya and C. Clifton. Privacy preserving association rule mining
    in vertically partitioned data. In The Eighth ACM SIGKDD International Conference
    on Knowledge Discovery and Data Mining, July 23-26 2002.",
  year = "2002",
  url = "citeseer.ist.psu.edu/vaidya02privacy.html" }

--------------030201050508090008010706
Content-Type: text/plain;
 name="main.bib"
Content-Transfer-Encoding: 7bit
Content-Disposition: inline;
 filename="main.bib"

@manual{ns-documentation,
   author = "Fall, K. and Varadhan, K.",
   title = "{ns} Notes and Documentation",
   organization = "{UC} {B}erkeley, {LBL}, {USC/ISI}, and {X}erox {PARC}",
   note = "Available at http://www.isi.edu/nsnam/ns"}

@article{Adam89,
   author = "Nabil R. Adam and John C. Wortmann",
   title = "Security-Control Methods for Statistical Databases:  A Comparative Study",
   journal = ACMCS,
   volume = 21,
   number = 4,
   month = dec,
   year = 1989,
   pages = "515--556",
   url = "http://doi.acm.org/10.1145/76894.76895"
}

@article{KDDExp03,
   author = "Chris Clifton and Murat Kantarc{\i}o\u{g}lu and Xiaodong Lin and Jaideep Vaidya and Michael Zhu",
   title = "Tools for Privacy Preserving Distributed Data Mining",
   journal = "SIGKDD Explorations",
   publisher = "ACM",
   volume = "4",
   number = "2",
   editor = "Johannes Gehrke",
   month = jan,
   year = 2003,
   pages = "28--34",
}

@inbook{HDM03,
   chapter="18: Security and Privacy",
   author="Chris Clifton",
   title="Handbook of Data Mining",
   editor = "Nong Ye",
   publisher = "Lawrence Erlbaum Associates",
   pages = "441-452",
   month = apr,
   year = 2003
}

@manual{iToM:url,
   title="{iToM}: {I}nternet Topology Mapper",
   note = "http://itom.utdallas.edu"}


@manual{ipas:url,
   title="IPAS Tool",
   note = "http://mna.nlanr.net/Software/IPAS/docs/index.html"}

@manual{rocketfuel:url,
   title = "Rocketfuel Project",
   note = "http://cs.washington.edu/research/networking/rocketfuel"}

@manual{dimes:url,
   title = "Dimes Project",
   note = "http://www.netdimes.org"}

@manual{iPlane:url,
   title = "iPlane",
   note = "http://iplane.cs.washington.edu/"}


@manual{ally:url,
   title = "ally tool",
   note = "http://www.cs.washington.edu/research/networking/rocketfuel/"}


@article{plab:ccr,
    author = "Chun, B. and Culler, D. and Roscoe, T. and Bavier, A. and Peterson, L. and Wawrzoniak, M. and Bowman, M.",
    title = "{PlanetLab}: An Overlay Testbed for Broad-Coverage Services",
    journal = "{ACM} Computer Communications Review",
    volume = "33",
    number = "3",
    month = "July",
    year = "2003"}

@inproceedings{plab:hotnets,
    author = "Peterson, L. and Anderson, T. and Culler, D. and Roscoe, T.",
    title = "A Blueprint for Introducing Disruptive Technology into the {I}nternet",
    month = "July",
    year = "2002",
    booktitle = "Proceedings of {ACM} {HotNets-I} Workshop",
    address = "Princeton, NJ, USA"}

@article{bu:plaw,
    author = "Medina, A. and Matta, I. and Byers, J.",
    title = "On the origin of power laws in {I}nternet topologies",
    journal = "{ACM} Computer Communications Review",
    volume = "30",
    year = "2000",
    pages = "18-28"}

@inproceedings{improved,
    author = "Donnet, B. and Friedman, T. and Crovella, M.",
    title = "Improved Algorithms for Network Topology Discovery",
    booktitle = "Proceedings of Passive and Active Measurement {(PAM)} Workshop",
    address = "Boston, MA, USA",
    month = "March",
    year = "2005"}

@inproceedings{topo-discover,
   author = "Donnet, B. and Friedman, T.",
   title = "Topology Discovery Using and Address Prefix Based Stopping Rule",
   booktitle = "Proceedings of {EUNICE} Workshop",
   address = "Madrid, SPAIN",
   month = "July",
   year = "2005"}


@inproceedings{ally:problems,
   author = "Teixeira, R. and Marzullo, K. and Savage, S. and Voelker, G.",
   title = "In Search of Path Diversity in {ISP} Networks",
   booktitle = "{IEEE} {I}nternet Measurements Conference",
   address = "Miami Beach, FL, USA",
   month = "October",
   year = "2003"}

@techreport{spring:alias,
   author = "Spring, N. and Dontcheva, M. and Rodrig, M. and Wetherall, D.",
   title = "How to Resolve {IP} Aliases",
   institution = "University of Washington",
   month = "May",
   year = "2004"}

@inproceedings{plaw:origin,
    author = "Chen, Q. and Chang, H. and Govindan, R. and Jamin, S. and Shenker, S. and Willinger, W.",
    title = "The Origin of Power Laws in {I}nternet Topologies Revisited",
    booktitle = "Proceedings of {IEEE} {INFOCOM}",
    address = "New York, NY, USA",
    month = "June",
    year = "2002"}

@inproceedings{mercator:infocom,
    author = "Govindan, R. and Tangmunarunkit, H.",
    title = "Heuristics for {I}nternet Map Discovery",
    booktitle = "IEEE INFOCOM",
    address = "Tel Aviv, ISRAEL",
    month = "March",
    year = "2000"}


@inproceedings{scriptroute03,
  author = "Spring, N. and Wetherall, D. and Anderson, T.",
  title = "Scriptroute: A Public {I}nternet Measurement Facility",
  booktitle = "{USENIX} Symposium on {I}nternet Technologies and Systems {(USITS)}",
  address = "Seattle, WA, USA",
  month = "March",
  year = "2003"}

@inproceedings{latapy:infocom05,
   author = "Guillaume, J.L. and Latapy, M.",
   title = "Relevance of Massively Distributed Explorations of the {I}nternet Topology: Simulation Results",
   booktitle = "Proceedings of {IEEE} {INFOCOM}",
   address = "Miami, FL, USA",
   month = "March",
   year = "2005"}

@inproceedings{kurian:fonet,
   author = "Kurian, J. and Sarac, K.",
   title = "{FONet}: A Federated Overlay Network for DoS Defense in the {I}nternet",
   booktitle = "Proceedings of {IEEE} {ICNP}",
   address = "Boston, MA, USA",
   month = "November",
   year = "2005",
   note = "poster presentation"}

@inproceedings{overlay:underlay,
   author = "Nakao, A. and Peterson, L. and Bavier, A.",
   title = "Routing Underlay for Overlay Networks",
   booktitle = "Proceedings of {SIGCOMM}",
   address = "Karlsruhe, GERMANY",
   month = "August",
   year = "2003"}

@inproceedings{Chang01,
   author = "Chang, H. and Jamin, S. and Willinger, W.",
   title = "Inferring AS-level {I}nternet topology from router-level path traces",
   booktitle = "Proceedings of {SPIE ITCom}",
   address = "Denver, CO",
   month = "August",
   year = "2001"}


@inproceedings{brite:paper,
   author = "Medina, A. and Lakhina, A. and Matta, I. and Byers, J.",
   title = "{BRITE}: An Approach to Universal Topology Generation",
   booktitle = "Proceedings of the International Workshop on Modeling, Analysis and Simulation of Computer and Telecommunications Systems- {MASCOTS}",
   address = "Cincinnati, OH, USA",
   month = "August",
   year = "2001"}

@article{relevance:comnet,
   author = "Guillaume, J.L. and Latapy, M. and Mogani, D.",
   title = "Relevance of Massively Distributed Explorations of the {I}nternet Topology: Qualitative Results",
   journal = "Elsevier Science Computer Networks",
   year = "2006",
   note = "in press"}

@article{Matsuda02,
   author = "Matsuda, T. and Motoda, H. and  Washio, T.",
   title = "Graph-based induction and its applications",
   journal = "Advanced Engineering Informatics",
   volume = "16",
   number = "2",
   pages = "135-1434",
   month = "April",
   year = "2002"}


@article{karger:sampling,
   author = "Karger, D.",
   title = "Randomization in Graph Optimization Problems: A Survey",
   journal = "{OPTIME}: Mathematical Programming Society Newsletter",
   volume = "58",
   month = "June",
   year = "1998"}

@article{virtualization:commag,
   author = "Anderson, T. and Peterson, L. and Shenker, S. and Turner, J.",
   title = "Overcoming the {I}nternet Impass through Virtualization",
   journal = "{IEEE} Computer Magazine",
   month = "April",
   year = "2005"}


@article{multilevel:partition,
   author = "Karypis, G. and Aggarwal, R. and Kumar, V. and Shekhar, S.",
   title = "Multilevel Hypergraph Partitioning: Applications in {VLSI} Domain",
   journal = "{IEEE} Transactions on {VLSI} Systems",
   volume = "7",
   number = "1",
   pages = "69-79",
   year = "1999"}


@inproceedings{karypis:partition,
   author = "Abou-Rjeili, A. and Karypis, G.",
   title = "Multilevel Algorithms for Partitioning Power-Law Graphs",
   booktitle = "{IEEE} International Parallel and Distributed Processing Symposium {(IPDPS)}",
   address = "Rhodes Island, GREECE",
   month = "April",
   year = "2006"}

@inproceedings{shrink,
   author = "Pan, R. and Prabhakar, B. and Psounis, K. and Wischik, D.",
   title = "{SHRiNK}: A method for scaleable performance prediction and efficient network simulation",
   booktitle = "Proceedings of {IEEE} {INFOCOM}",
   address = "San Francisco, CA, USA",
   month = "March",
   year = "2003"}

@inproceedings{reduce:networking,
   author = "Krishnamurthy, V. and Faloutsos, M. and Chrobak, M. and Lao, L.",
   title = "Reducing Large {I}nternet Topologies for Faster Simulations",
   booktitle = "Proceedings of {IFIP} Networking",
   address = "Waterloo, Ontario, CANADA",
   month = "May",
   year = "2005"}


@inproceedings{bias:stoc,
  author = "Achlioptas, D. and Clauset, A. and Kempe, D. and Moore, C.",
  title = "On the Bias of Traceroute Sampling",
  booktitle = "{ACM STOC}",
  address = "Baltimore, MD, USA",
  month = "May",
  year = "2005"}

@inproceedings{troute:home,
  author = "Donnet, B. and Raoult, P. and Friedman, T. and Crovella, M.",
  title = "Efficient Algorithms for Large-Scale Topology Discovery",
  booktitle = "Proceedings of {ACM} Sigmetrics",
  address = "Banf, Alberta, CANADA",
  month = "June",
  year = "2005"}

@article{stat-approach,
   author = "Dall'Asta, L. and Alvarez-Hamelin, I. and Barrat, A. and V{\'a}zquez, A. and Vespignani, A.",
   title = "A statistical approach to the traceroute-like exploration of networks: theory and simulations",
   journal = "{CoRR}",
   volume = "cond-mat/0406404",
   year = "2004"},
   ee = "http://arxiv.org/abs/cond-mat/0406404"}

@book{int-evol:book,
   author = "Pastor-Satorras, R. and Vespignani, A.",
   title = "Evolution and Structure of the {I}nternet",
   publisher = "Cambridge University Press",
   year = "2004"}

@article{nec:cc,
   author = "Magoni, D. and Hoerdt, M.",
   title = "{I}nternet Core Topology Mapping and Analysis",
   journal = "Elsevier Science Computer Communications",
   volume = "28",
   issue = "5",
   month = "March",
   year = "2005",
   pages = "494-506"}


@article{scale-free,
   author = "Petermann, T. and {De Los Rios}, P.",
   title = "Exploration of Scale-Free Networks",
   journal = "The European Physical Journal {B}",
   volume = "38",
   pages = "201-204",
   year = "2004"}

@article{spring:rocketfuel,
   author = "Spring, N. and Mahajan, R. and Wetherall, D. and Anderson, T.",
   title = "Measuring {ISP} Topologies using Rocketfuel",
   journal = "IEEE/ACM Transactions on Networking",
   volume = "12",
   number = "1",
   month = "February",
   year = "2004",
   pages = "2-16"}

@inproceedings{raja:sac,
   author = "Daescu, O. and Jothi, R. and Peri, S. and Raghavachari, B. and Sarac, K.",
   title = "Optimal Placement of NAK Suppressing Agents for Reliable Multicast: A Partial Deployment Case",
   booktitle = "Proceedings of 19th ACM Symposium on Applied Computing (SAC)",
   address = "Nicosia, Cyprus",
   month = "March",
   year = "2004"}

@inproceedings{ehab:smrm,
   author = "Al-Shaer, E. and Tang, Y.",
   title = "{SMRM}: {SNMP}-based Multicast Reachability Monitoring",
   booktitle = "{IEEE/IFIP} Network Operations and Management Symposium {(NOMS)}",
   pages = "467-482",
   address = "Florence, {ITALY}",
   month = "April",
   year = "2002"}

@inproceedings{ehab:mrmon,
   author = "Al-Shaer, E. and Tang, Y",
   title = "MRMON: Multicast Remote Monitoring",
   booktitle = "IEEE/IFIP Network Operations and Management Symposium ({NOMS})",
   pages = "585-598",
   address = "Seoul, {KOREA}",
   month = "April",
   year = "2004"}

@inproceedings{biases,
   author = "Lakhina, A. and Byers, J. and Crovella, M. and Xie, P.",
   title = "Sampling Biases in {IP} Topology Measurements",
   booktitle = "{IEEE} {INFOCOM}",
   address = "San Francisco, CA, USA",
   month = "March",
   year = "2003"}

@BOOK{Tan05,
   author = "Tan, P.N. and Steinbach, M. and Kumar, V.",
   title = "Introduction to data mining",
  PUBLISHER =    "Addison-Wesley",
  address = "Reading, MA, USA",
  YEAR =         "2005",
  file = F
}

@article{powerlaw:ton,
   author = "Siganos, G. and Faloutsos, M. and Faloutsos, P. and Faloutsos, C.",
   title = "Power-Laws and the AS-level {I}nternet Topology",
   journal = "IEEE/ACM Transactions on Networking",
   volume = "11",
   number = "4",
   pages = "514-524",
   month = "August",
   year = "2003"}

@inproceedings{broida:itcom,
   author = "Broido, A. and Claffy, K.",
   title = "{I}nternet Topology: Connectivity of {IP} Graphs",
   booktitle = "Proceedings of {SPIE} {ITCom} Conference",
   address = "Denver, CO, USA",
   month = "August",
   year = "2001"}

@article{firstprinciples,
   author = "Alderson, D. and Li, L. and Willinger, W. and Doyle, J.C.",
   title = "Understanding {I}nternet Topology: Principles, Models, and Validation",
   journal = "{IEEE/ACM} Transactions on Networking",
   volume = "13",
   number = "6",
   pages = "1205-1218",
   month = "December",
   year = "2005"}

@inproceedings{firstprinciples-c,
   author = "Li, L. and Alderson, D. and Willinger, W. and Doyle, J.",
   title = "A First-Principles Approach to Understanding the {I}nternet's Router-level Topology",
   booktitle = "Proceedings of {ACM} {SIGCOMM}",
   address = "Protland, OR, USA",
   month = "August",
   year = "2004"}

@inproceedings{amini:issues,
   author = "Amini, L. and Shaikh, A. and Schulzrinne, H.",
   title = "Issues with Inferring {I}nternet Topological Attributes",
   booktitle = "Proceedings of {SPIE} {ITCom}",
   address = "Boston, MA, USA",
   month = "July/August",
   year = "2002"}

@inproceedings{yao:infocom,
   author = "Yao, B. and Viswanathan, R. and Chang, F. and Waddington, D.",
   title = "Topology Inference in the Presence of Anonymous Routers",
   booktitle = "{IEEE} {INFOCOM}",
   address = "San Francisco, CA, USA",
   month = "March",
   year = "2003"}

@inproceedings{marginal,
   author = "Barford, P. and Bestavros, A. and Byers, J. and
            Crovella, M.",
   title = "On the Marginal Utility of Network Topology
            Measurements",
   booktitle = "{ACM} {I}nternet Measurements Workshop",
   address = "San Francisco, CA, USA",
   month = "November",
   year = "2001"}


@inproceedings{ron,
   author = "Andersen, D. and Balakrishnan, H. and Kaashoek, M.F. and Morris, R.",
   title = "Resilient Overlay Networks",
   booktitle = "Proceedings of 18th {ACM} {SOSP}",
   address = "Banff, Canada",
   month = "October",
   year = "2001"}

@inproceedings{fit:infocom,
   author = "Yaar, A. and Perrig, A. and Song, D.",
   title = "{FIT}: Fast {I}nternet Traceback",
   booktitle = "{IEEE INFOCOM}",
   address = "Miami, FL, USA",
   month = "March",
   year = "2005"}

@inproceedings{stoica:reunite,
   author = "Stoica, I. and Ng, E. and Zhang, H.",
   title = "{REUNITE}: A Recursive Unicast Approach to Multicast",
   booktitle = "{IEEE INFOCOM}",
   address = "Tel Aviv, ISRAEL",
   month = "March",
   year = "2000"}

@inproceedings{esm,
   author = "Chu, Y. and Rao, S. and Zhang, H.",
   title = "A Case For End System Multicast",
   booktitle = "Proceedings of {ACM SIGMETRICS}",
   address = "Santa Clara, CA, USA",
   month = "June",
   year = "2000"}

@inproceedings{salm,
   author = "Banerjee, S. and Bhattacharjee, B. and Kommareddy, C.",
   title = "Scalable Application Layer Multicast",
   booktitle = "Proceedings of {ACM} {SIGCOMM}",
   address = "Pittsburgh, PA, USA",
   month = "August",
   year = "2002"}

@manual{nlanr:beacon,
   author = "NLANR",
   title = "Multicast Beacon",
   organization = "National Laboratory for Applied Network Research",
   month = "June",
   year = "2000",
   note = "Available at http://dast.nlanr.net/Projects/Beacon/"}


@inproceedings{esp:sigcomm02,
   author = "Calver, K. and Griffioen, J. and Wen, S.",
   title = "Lightweight Network Support for Scalable End-to-End Services",
   booktitle = "Proceedings of {ACM SIGCOMM}",
   address = "Pittsburgh, PA, USA",
   month = "August",
   year = "2002"}

@inproceedings{i3:sigcomm,
   author = "Stoica, I. and Adkins, D. and Zhuang, S. and Shenker, S. and Surana, S.",
   title = "{I}nternet Indirection Infrastructure",
   booktitle = "Proceedings of {ACM} {SIGCOMM}",
   address = "Pittsburgh, PA, USA",
   month = "August",
   year = "2002"}

@inproceedings{p2cast:sciss,
   author = "Sarac, K.",
   title = "{SSM}-Based Receiver-Controlled Communication in the {I}nternet",
   booktitle = "Proceedings of South Central Information Security Symposium",
   address = "Denton, TX, USA",
   month = "April",
   year = "2003"}

@inproceedings{taming:hotnets,
   author = "Adkins, D. and Lakshminarayanan, K. and Perrig, A. and Stoica, I.",
   title = "Taming {IP} Packet Flooding Attacks",
   booktitle = "Proceedings of Second {ACM} {SIGCOMM} HotNets Workshop",
   address = "Cambridge, MA, USA",
   month = "November",
   year = "2003"}

@inproceedings{gong:sciss,
   author = "Gong, C. and Sarac, K.",
   title = "{IP} Traceback with Packet Marking and Logging",
   booktitle = "Proceedings of South Central Information Security Symposium",
   address = "Houston, TX, USA",
   month = "April",
   year = "2004"}

@inproceedings{gong:icc05,
   author = "Gong, C. and Sarac, K.",
   title = "{IP} Traceback based on Packet Marking and Logging",
   booktitle = "{IEEE} International Conference on Communication ({ICC})",
   address = "Seoul, Korea",
   month = "May",
   year = "2005"}

@inproceedings{siff,
   author = "Yaar, A. and Perrig, A. and Song, D.",
   title = "{SIFF}: A Stateless {I}nternet Flow Filter to Mitigate {DDoS} Flooding Attacks",
   booktitle = "IEEE Symposium on Security and Privacy",
   address = "Oakland, CA, USA",
   month = "May",
   year = "2004"}


@misc{syn:cookies,
   author = "Bernstein, D.J.",
   title = "{SYN} Cookies",
   note = "http://cr.yp.to/syncookies.html"}

@inproceedings{dos:resistant,
   author = "Leiwo, J. and Nikander, P. and Auro, T.",
   title = "Towards network denial of service resistant protocols",
   booktitle = "15th International Information Security Conference",
   month = "August",
   year = "2000"}

@inproceedings{prt:scrubbing,
   author = "Malan, G.R. and Watson, D. and Jahanian, F. and Howell, P.",
   title = "Transport and Application Protocol Scrubbing",
   booktitle = "{IEEE INFOCOM}",
   address = "Tel-Aviv, ISRAEL",
   month = "March",
   year = "2000"}

@inproceedings{virus:throll,
   author = "Williamson, M.",
   title = "Throttling viruses: Restricting propagation  to defeat malicious mobile code",
   booktitle = "18th Annual Computer Security Applications Conference",
   month = "December",
   year = "2002"}

@inproceedings{stoica:csfq,
   author = "Stoica, I. and Shenker, S. and Zhang, H.",
   title = "Core-Stateless Fair Queueing: A Scalable Architecture to Approximate
   Fair Bandwidth Allocations in High Speed Networks",
   booktitle = "Proceedings of {ACM SIGCOMM}",
   address = "Vancouver, British Columbia, Canada",
   month = "September",
   year = "1998"}

@inproceedings{prash:infocom2003,
   author = "Rajvaidya, P. and Almeroth, K.",
   title = "Analysis of Routing Characteristics in the Multicast Infrastructure",
   booktitle = "Proceedigns of {IEEE INFOCOM}",
   address = "San Francisco, CA, USA",
   pages = "1532-1542",
   month = "April",
   year = "2003"}

@inproceedings{relay:state,
   author = "Tian, J. and Neufeld, G.",
   title = "Forwarding State Reduction for Space Mode Multicast Communication",
   booktitle = "{IEEE} {INFOCOM}",
   address = "San Francisco, CA, USA",
   month = "March",
   year = "1998"}

@inproceedings{sarac:ssmannouncements,
   author = "Sarac, K. and Namburi, P.",
   title = "Multicast Session Announcements of top of {SSM}",
   booktitle = "IEEE International Conference on Communication (ICC)",
   address = "Paris, FRANCE",
   month = "June",
   year = "2004"}

@techreport{pavlin:state,
   author = "Radoslavov, P.I. and Estrin, D. and Govindan, R.",
   title = "Exploiting the Bandwidth-Memory Tradeoff in Multicast State Aggregation",
   institution = "University of Southern California",
   month = "July",
   year = "1999"}

@inproceedings{thaler:state,
   author = "Thaler, D. and Handley, M.",
   title = "On the Aggregatability of Multicast Forwarding State",
   booktitle =  "{IEEE} {INFOCOM}",
   address = "Tel Aviv, ISRAEL",
   month = "March",
   year = "2000"}

@inproceedings{clark:tussle,
   author = "Clark, D. and Sollins, K. and Wroclawski, J. and Braden, R.",
   title = "Tussle in Cyberspace: Defining Tomorrow's {I}nternet",
   booktitle = "Proceedings of {ACM} {SIGCOMM}",
   address = "Pittsburgh, PA, USA",
   month = "August",
   year = "2002"}

@article{rsvp,
   author = "Zhang, Z. and Deering, S. and Estrin, D. and Shenker, S. and Zappala, D.",
   title = "{RSVP}: A Resource ReSerVation Protocol",
   journal = "IEEE Network",
   month = "September",
   year = "1993"}


@article{clark:rio,
   author = "Clark, D. and Fang, W.",
   title = "Explicit Allocation of Best-Effort Packet Delivery Service",
   journal = "IEEE/ACM Transactions on Networking",
   volume = "6",
   number = "4",
   pages = "362-373",
   month = "August",
   year = "1998"}

@article{chord:ton,
   author = "Stoica, I. and Morris, R. and Liben-Nowell, D. and Karger, D.R. and Kaashoek, M.F.
            and Dabek, F. and Balakrishnan, H.",
   title = "Chord: A Scalable Peer-to-Peer Lookup Protocol for {I}nternet Applications",
   journal = "{IEEE/ACM} Transactions on Networking",
   volume = "11",
   number = "1",
   month = "February",
   year = "2003",
   pages = "33-46"}

@article{gtt,
   author = "von Ahn, L. and Blum, M. and Langford, J.",
   title = "Telling Humans and Computers Apart Automatically",
   journal = "Communications of {ACM}",
   volume = "47",
   number = "2",
   month = "February",
   year = "2004",
   pages = "56-60"}

@article{eskicioglu:smulticast,
   author = "Eskicioglu, A.",
   title = "Multimedia Security in Group Communications: Recent Progress in Key Management, Authentication, and Watermarking",
   journal = "{ACM} Multimedia Systems  Journal, Special Issue on Multimedia Security",
   volume = "9",
   pages = "239-248",
   year = "2003"}

@article{activenw:wetherall,
   author = "Wetherall, D.",
   title = "Active network vision and reality: lessions from a capsule-based system",
   journal = "{ACM} {SIGOPS} Operating Systems Review",
   volume = "33",
   number = "5",
   pages = "64-79",
   year = "1999"}

@article{clark:rethink,
   author = "Blumenthal, M.S. and Clark, D.D.",
   title = "Rethinking the Design of the {I}nternet: The End to End Arguments vs. the Brave
   New World",
   journal = "{ACM} Transactions on {I}nternet Technology",
   volume = "1",
   number = "1",
   pages = "70-109",
   year = "2001"}

% Security Related References


@article{chang:tutorial,
   author = "Chang, R.",
   title = "Defending against Flooding-Based Distributed Denial-of-Service Attacks: A Tutorial",
   journal = "{IEEE} Communications Magazine",
   volume = "40",
   number = "10",
   pages = "42-51",
   month = "October",
   year = "2002"}

@article{intfilter:journal,
   author = "Sung, M. and Xu, J.",
   title = "{IP} Traceback-based Ingelligent Packet Filtering: A Novel Technique for Defending
   Against {I}nternet {DDoS} Attacks",
   journal = "{IEEE} Transactions on Parallel and Distributed Systems",
   volume = "14",
   number = "9",
   pages = "861-872",
   month = "September",
   year = "2003"}

@article{ddos:classification,
   author = "Mirkovic, J. and Reiher, P.",
   title = "A Taxonomy of {DDoS} Attacks and {DDoS} Defense Mechanisms",
   journal = "{ACM SIGCOMM} Computer Communications Review",
   volume = "34",
   number = "2",
   pages = "39-54",
   month = "April",
   year = "2004"}


@inproceedings{intelligent:filtering,
   author = "Sung, M. and Xu, J.",
   title = "{IP} Traceback-based Ingelligent Packet Filtering: A Novel Technique for Defending
   Against {I}nternet {DDoS} Attacks",
   booktitle = "Proceedings of the IEEE International Conference on Network Protocols (ICNP)",
   address = "Paris, France",
   month = "November",
   year = "2002"}


@inproceedings{dos:infer,
   author = "Moore, D. and Voelker, G. and Savage, S.",
   title = "Inferring {I}nternet Denial-of-Service Activity",
   booktitle = "Proceedings of the 2001 USENIX Security Symposium",
   address = "Washington, D.C., USA",
   month = "August",
   year = "2001"}

@inproceedings{hcf,
   author = "Jin, C. and Wang, H. and Shin, K.G.",
   title = "Hop Count Filtering: An Effective Defense Against Spoofed {DDoS} Traffic",
   booktitle = "Proceedings of {ACM} {CCS}",
   address = "Washington, D.C., USA",
   month = "October",
   year = "2003"}

@inproceedings{ip:easy-pass,
   author = "Wang, H. and Bose, A. and El-Gendy, M. and Shin, K.G.",
   title = "{IP} Easy-pass: Edge Resource Access Control",
   booktitle = "Proceedings of {IEEE INFOCOM}",
   address = "Hong Kong",
   month = "March",
   year = "2004"}

@inproceedings{mpls:deploy,
   author = "Fang, L.",
   title = "Meeting {VPN} customer requirements: Lessons from real world deployments",
   booktitle = "{MPLS} World Congress",
   month = "February",
   year = "2004"}

@misc{draft:inter-mpls,
   author = "Le Roux, J.L. and Vasseur, J.P. and Boyle, J.",
   title = "Requirements for Inter-area {MPLS} Traffic Engineering",
   howpublished = "{I}nternet Engineering Task Force ({IETF}), {I}nternet Draft",
   month = "June",
   year = "2004",
   note = "Work in progress"}
a, S. and Bandi, S. and Farrel,
   A.",
   title = "{BGP/MPLS} {IP} Multicast {VPNs}",
   howpublished = "{I}nternet Engineering Task Force ({IETF}), {I}nternet Draft",
   month = "February",
   year = "2005",
   note = "Work in progress"}


@misc{rfc:2547,
   author = "Rosen, E. and Rekhter, Y.",
   title = "{BGP/MPLS} {VPNs}",
   howpublished = "{I}nternet Engineering Task Force ({IETF}), {RFC} 2547",
   month = "March",
   year = "1999"}

@misc{rfc1633,
  author =   "Braden, R. and Clark, D. and Shenker, S.",
  title =    "Integrated Services in the {I}nternet Architecture: an Overview",
  howpublished = "{I}nternet Engineering Task Force ({IETF}), {RFC} 1633",
  month = "June",
  year =     "1994"}

@misc{rfc:3031,
   author = "Rosen, E. and Viswanathan, A. and Callon, R.",
   title = "Multiprotocol Label Switching Architecture",
   howpublished = "{I}nternet Engineering Task Force ({IETF}), {RFC} 3031",
   month = "January",
   year = "2001"}

@misc{rfc:2475,
   author = "Blake, S. and Black, D. and Carlson, M. and Davies, E. and Wang, Z.
            and Weiss, W.",
   title = "An Architecture for Differentiated Services",
   howpublished = "{I}nternet Engineering Task Force ({IETF}), {RFC} 2475",
   month = "December",
   year = "1998"}

@misc{rfc:2267,
   author = "Ferguson, P. and Senie, D.",
   title = "Network Ingress Filtering: Defeating Denial of Service Attacks Which Employe {IP}
   Source Address Spoofing",
   howpublished = "{I}nternet Engineering Task Force ({IETF}), {RFC} 2267",
   month = "January",
   year = "1998"}

@manual{XORP:url,
   title = "eXtensible Open Router Platform (XORP) Project",
   note = "http://www.xorp.org/"}

@misc{routeviews,
   author = "{University of Oregon}",
   title = "Route Views Project",
   howpublished = "http://www.routeviews.org"}

@manual{planetlab,
   title = "PlanetLab Project",
   note = "http://www.planet-lab.org"}

@misc{ti:emmitt,
   author = "{Texas Instruments News Release}",
   title = "{TI} Taps Texas as Site for Next Semiconductor Manufacturing Facility",
   howpublished = "Available at http://www.ti.com/corp/docs/press/company/2003/c03029.shtml"}

@misc{mit:spamwar,
   author = "Schwartz, E.",
   title = "Spam Wars",
   howpublished = "Technology Review - {MIT's} Magazine of Innovation",
   month = "July/August",
   year = "2003"}

@misc{intrusion:survey,
   author = "Debar, H. and Dacier,M. and Wepsi, A.",
   title = "A Revised Taxonomy for Intrusion-Detection Systems",
   howpublished = "{IBM} Research Report",
   year = "1999"}

@misc{lipson:report,
   author = "Lipson, H.F.",
   title = "Tracking and Tracing Cyber-Attacks: Technical Challenges and Global Policy Issues",
   howpublished = "{CERT} Coordination Center Special Report",
   month = "November",
   year = "2002"}

@misc{dos:f2000,
   author = "Berkowitz, D.",
   title = "February 2000 Denial of Service Attacks",
   howpublished = "Press Release by {KEYNOTE} - The {I}nternet Performance Authority",
   month = "February",
   year = "2000",
   note = "Available at http://www.keynote.com/news\_events/releases\_2000/00feb12.html"}


@misc{rfc:2246,
   author = "Dierks, T. and Allen, C.",
   title = "The {TLS} Protocol - Version 1.0",
   howpublished = "{I}nternet Engineering Task Force ({IETF}), {RFC} 2246",
   month = "January",
   year = "1999"}


@inproceedings{client:puzzles,
   author = "Aura, T. and Nikander, P. and Leiwo, J.",
   title = "{DoS}-resistant Authentication with Client Puzles",
   booktitle = "8th International Workshop on Security Protocols",
   address = "Cambridge, UK",
   month = "April",
   year = "2000"}

@inproceedings{crispo,
   author = "Bergadano, F. and Crispo, B. and Eccettuato, M.",
   title = "Secure {WWW} Transactions Using Standard {HTTP} and Java Applets",
   booktitle = "Proceedings of the 3rd {USENIX} Workshop on Electronic Commerce",
   address = "Boston, MA, USA",
   month = "August",
   year = "1998"}

@inproceedings {fu:usenix,
   author = "Fu, K. and Sit, E. and Smith, K. and Feamster, N.",
   title = "Dos and Don'ts of Client Authentication on the Web",
   booktitle = "Proceedings of the 10th USENIX Security Symposium",
   address = "Washington, DC, USA",
   month = "August",
   year = "2001"}


@misc{csi:report2004,
   author = "{Computer Security Institute}",
   title = "2004 {CSI}/{FBI} Computer Crime and Security Survey",
   howpublished = "Available at http://www.gocsi.com"}

@misc{nucleus:report04,
   author = "{Nucleus Research Inc.}",
   title = "Spam: The Serial {ROI} Killer",
   howpublished = "Available at http://www.nucleusresearch.com"}


@inproceedings{inter:mpls,
   author = "Uhlig, S. and Bonaventure, O.",
   title = "On the cost of using {MPLS} for interdomain traffic",
   booktitle = "Quality of Future {I}nternet Services",
   address = "Berlin, Germany",
   month = "September",
   year = "2000"}

@inproceedings{inter:lsp,
   author = "Pelsser, C. and Uhlig, S. and Bonaventure, O.",
   title = "On the difficulty of establishing interdomain {LSP}",
   booktitle = "{IEEE} International Workshop on IP Operations \& Management {(IPOM)}",
   year = "2004"}

@misc{rfc:2764,
   author = "Gleeson, B. and Lin, A. and Heinanen, J. and Armitage, G. and Malis, A.",
   title = "A Framework for {IP} Based Virtual Private Networks",
   howpublished = "{I}nternet Engineering Task Force ({IETF}), RFC 2764",
   month = "February",
   year = "2000"}

@inproceedings{stone:centertrack,
   author = "Stone, R.",
   title = "Centertrack: An IP overlay network for tracking {DoS} floods",
   booktitle = "Proceedings of the {USENIX} Security Symposium",
   address = "Denver, CO, USA",
   month = "July",
   year = "2000"}

@inproceedings{honeypots:dos,
  author = "Khattab, S. and Sangpachatanaruk, C. and Mosse, D. and Melhem, R. and Znati, T.",
  title = "Roaming Honeypots for Mitigating Service-level Denial-of-Service Attacks",
  booktitle = "Proceedings of the 24th International Conference on Distributed Computing Systems",
  month = "March",
  year = "2004"}

@inproceedings{pi,
  author = "Yaar, A. and Perrig, A. and Song, D.",
  title = "Pi: A Path Identification Mechanism to Defend Against {DDoS} Attacks",
  booktitle = "Proceedings of {IEEE} Symposium on Security and Privacy",
  address = "Oakland, CA, USA",
  month = "May",
  year = "2003"}


@article{sos:jsac,
   author = "Keromytis, A. and Misra, V. and Rubenstein, D.",
   title = "{SOS}: An Architecture for Mitigating {DDoS} Attacks",
   journal = "{IEEE} Journal on Selected Areas in Communications (JSAC),
            Special Issue on Service Overlay Networks",
   volume = "22",
   number = "1",
   month = "January",
   year = "2004"}


@inproceedings{websos,
   author = "Morein, W. and Stavrou, A. and Cook, D. and Keromytis, A. and Misra, V. and Rubenstein, D.",
   title = "Using Graphic Turing Tests to Counter Automated {DDoS} Attacks Against Web Servers",
   booktitle = "Proceedings of the 10th ACM International Conference on Computer and Communications Security ({CCS})",
   address = "Washington, DC, USA",
   month = "October",
   year = "2003"}

@inproceedings{capabilities:sigcom,
   author = "Yang, X. and Wetherall, D. and Anderson, T.",
   title = "A {DoS}-limiting Network Architecture",
   booktitle = "Proceedings of the {ACM} {SIGCOMM}",
   address = "Philadelphia, PA, USA",
   month = "August",
   year = "2005"}

@inproceedings{capabilities:hotnets,
   author = "Anderson, T. and Roscoe, T. and Wetherall, D",
   title = "Preventing {I}nternet Denial-of-Service with Capabilities",
   booktitle = "Proceedings of Second {ACM} {SIGCOMM} HotNets Workshop",
   month = "November",
   year = "2003"}

@inproceedings{move,
   author = "Stavrou, A. and Keromytis, A.D. and Nieh, J. and Misra, V. and Rubenstein, D.",
   title = "MOVE: An End-to-End Solution To Network Denial of Service",
   booktitle = "{I}nternet Society ({ISOC}) Symposium on Network and
                Distributed Systems Security ({SNDSS})",
   address = "San Diego, CA, USA",
   month = "February",
   year = "2005"}

@inproceedings{save:infocom,
   author = "Jun, L. and Mirkovic, J. and Mengqiu, W. and Reiher, P. and Zhang, L.",
   title = "{SAVE}: Source Address Validity Enforcement Protocol",
   booktitle = "Proceedings of {IEEE} {INFOCOM}",
   address = "New York, NY, USA",
   year = "2002"}

@inproceedings{andersen:mayday,
   author = "Andersen, D.",
   title = "Mayday: Distributed Filtering for {I}nternet Services",
   booktitle = "4th Usenix Symposium on {I}nternet Technologies and Systems",
   address = "Seattle, WA, USA",
   month = "March",
   year = "2003"}


@misc{ferris:spam,
   author = "{Ferris Research}",
   title = "The Cost of False Spam Positives",
   howpublished = "Ferris Analyzer Information Service, Report \#385",
   month = "August",
   year = "2003"}

@misc{backscatter,
   author = "Gemberling, B. and Morrow, C. and Christopher, L. and Greene, B.",
   title = "ISP Security - Real World Techniques",
   howpublished = "NANOG Presentation",
   month = "October",
   year = "2001",
   note = "Available at http://www.nanog.org/mtg-0110/greene.html"}

@inproceedings{dward:icnp,
   author = "Mirkovic, J. and Prier, G. and Reiher, P.",
   title = "Attacking {DDoS} at the source",
   booktitle = "Proceedings of the {IEEE} International Conference on Network
            Protocols",
   address = "Paris, FRANCE",
   month = "November",
   year = "2002"}

@inproceedings{multops:usenix,
   author = "Gil, T.M. and Potello, M.",
   title = "{MULTOPS}: A Data-Structure for Bandwidth Attack Detection",
   booktitle = "Proceedings of the {USENIX} Security Sypmosium",
   address = "Washington, DC, USA",
   onth = "July",
   year = "2001"}

@inproceedings{sim,
   author = "Peng, T. and Leckie, C. and Kotagiri, R.",
   title = "Protection from Distributed Denial of Service Attack
            Using History-based {IP} Filtering",
   booktitle = "{IEEE} International Conference on Communications ({ICC})",
   address = "Anchorage, Alaska, USA",
   month = "May",
   year = "2003"}

@inproceedings{hussain:sigcom03,
   author = "Hussain, A. and Heidemann, J. and Papadopoulos, C.",
   title = "A Framework for Classifying Denial of Service Attacks",
   booktitle = "Proceedings of the {ACM} {SIGCOMM}",
   address = "Karlsruhe, GERMANY",
   month = "August",
   year = "2003"}

@inproceedings{spectral:globecom,
   author = "Cheng, C.M. and Kung, H.T. and Tan, K.S.",
   title = "Use of Spectral Analysis in Defense Against {DoS} Attacks",
   booktitle = "Proceedings of the {IEEE} {GLOBECOM}",
   address = "Taipei, TAIWAN",
   month = "October",
   year = "2002"}

@inproceedings{syn-detect,
   author = "Wang, H. and Zhang, Dl and Shin, K.G.",
   title = "Detecting {SYN} Flooding Attacks",
   booktitle = "Proceedings of {IEEE INFOCOM}",
   address = "New York, NY, USA",
   month = "June",
   year = "2002"}


@inproceedings{chalmers:infocom-2001,
   author = "Chalmers, R. and Almeroth, K.",
   title = "Modeling the Branching Characteristics and Efficiency
            Gains of Global Multicast Trees",
   booktitle = "Proceedings of {IEEE INFOCOM}",
   address = "Anchorage, Alaska, USA",
   month = "April",
   year = "2001"}

@inproceedings{dam:caching,
   author = "Dammicco, G. and Mocci, U.",
   title = "Program caching and multicasting techniques in {VoD} networks",
   booktitle = "Workshop on Interactive Distributed
                Multimedia Systems and Telecommunication Services (IDMS)",
   address = "Darmstadt, GERMANY",
   month = "September",
   year = "1997",
   pages = "65-76"}

@inproceedings{eager:caching,
   author = "Eager, D. and Ferris, M. and Vernon, M.",
   title = "Optimized regional caching for on-demand data delivery",
   booktitle = "Proceedings of the SPIE - The International Society for
                Optical Engineering",
   address = "San Jose, California, USA",
   month = "January",
   year = "1999",
   pages = "301-316"}

@inproceedings{chan:caching,
   author = "Chan, S.-H. and Tobagi, F.",
   title = "Caching schemes for distributed video services",
   booktitle = "IEEE International Conference on Communications",
   address = "Vancouver, British Columbia, Canada",
   month = "June",
   year = "1999"}

@inproceedings{stoller:mirroring,
   author = "Stoller, S. and DeTreville, J.",
   title = "Storage replication and layout in video-on-demand servers",
   booktitle = "Workshop on Network and Operating System Support for
                Digital Audio and Video (NOSSDAV)",
   address = "Durham, New Hampshire, USA",
   month = "April",
   year = "1995",
   pages = "351-362"}

@inproceedings{biersack:mirroring,
   author = "Gafsi, J. and Biersack, E.",
   title = "Performance and relability study for distributed video servers:
            mirroring or parity?",
   booktitle = "IEEE International Conference on Multimedia Computing and
                Systems",
   address = "Florence, ITALY",
   month = "June",
   year = "1999"}

@article{dalal:rpf,
   author = "Dalal, Y. and Metcalfe, R",
   title = "Reverse Path Forwarding of Broadcast Packets",
   journal = "Communications of the ACM",
   volume = "21",
   number = "12",
   pages = "1040-1048",
   year = "1978"}


@article{pushback:ccr,
   author = "Manajan, R. and Bellovin, S.M. and Floyd, S. and Ioannidis, J. and
            Paxson, V. and Shenker, S.",
   title = "Controlling High Bandwidth Aggregates in the Network",
   journal = " Computer Communications Review",
   volume = "32",
   number = "3",
   month = "July",
   year = "2002"}

@article{paul:rmtp,
   author = "Paul, S. and Sabnani, K.K. and Lin, J.C. and Bhattacharyya, S.",
   title = "Reliable Multicast Transport Protocol ({RMTP})",
   journal = "IEEE Journal on Selected Areas in Communications",
   volume = "15",
   number = "3",
   pages = "407-421",
   month = "April",
   year = "1997"}

@article{pgm:ieee,
   author = "Gemmell, J. and Montgomery, T. and Speakman, T. and Crowcroft, J.",
   title = "The {PGM} reliable multicast protocol",
   journal = "IEEE Network",
   volume = "17",
   number = "1",
   month = "January/February",
   year = "2003"}

@inproceedings{yoon:arm,
   author = "Yoon, J. and Bestavros, A. and Matta, I.",
   title = "Adaptive reliable multicast",
   booktitle= "IEEE International Conference on Communications (ICC)",
   address = "",
   month = "June",
   year = "2000"}

% TCP + multicast papers

@inproceedings{tcp-smo:infocom,
   author = "Liang, S. and Cheriton, D.",
   title = "{TCP-SMO}: Extending {TCP} to Support Medium-Scale Multicast Applications",
   booktitle = "Proceedings of {IEEE INFOCOM}",
   address = "New York, NY, USA",
   month = "June",
   year = "2002"}

@inproceedings{tcp-xm:msn,
   author = "Jeacle, K.",
   title = "{TCP-XM}: Multicast Transport for Grid Computing",
   booktitle = "Proceedings of Multi-Service Networks",
   address = "Abingdon, Oxfordshire, UK",
   month = "July",
   year = "2003"}


@article{chalmers:ton,
   author = "Chalmers, R. and Almeroth, K.",
   title = "On the Topology of Multicast Trees",
   journal = "IEEE/ACM Transactions on Networking",
   volume = "11",
   number = "1",
   pages = "153-165",
   month = "January",
   year = "2003"}

@article{ross:prefetching,
   author = "Reisslein, M. and Ross, K.",
   title = "High-performance prefetching protocols for {VBR} prerecorded video",
   journal = "IEEE Network",
   volume = "12",
   number = "6",
   pages = "46-55",
   month = "November/December",
   year = "1998"}

@article{pansiot:tree-char,
   author = "Pansiot, JJ. and Grad, D.",
   title = "On Routes and Multicast Trees in the {I}nternet",
   journal = "ACM Computer Communication Review",
   volume = "28",
   number = "1",
   month = "January",
   year = "1998"}

@article{sptback:ton,
   author = "Snoeren, A.C. and Partridge, C. and Sanchez, L.A. and Jones, C.E. and Tchakountio, F. and Schwartz, B. and Kent, S.T. and Strayer, W.T.",
   journal ="IEEE/ACM Transactions on Networking",
   volume = "10",
   number = "6",
   pages = "721-734",
   month = "December",
   year = "2002"}

@article{paxson:reflector,
   author = "Paxson, V.",
   title = "An Analysis of Using Reflectors for Distributed Denial-of-Service Attacks",
   journal = "Computer Communication Review",
   volume = "31",
   number = "3",
   month = "July",
   year = "2001"}

@inproceedings{spie,
   author = "Snoerer, A.C. and Partridge, C. and Sanchez, L.A. and Jones, C.E. and
            Tchakountio, F. and Kent, S.T. and Strayer, W.T.",
   title = "Hash-based {IP} Traceback",
   booktitle = "Proceedings of {ACM} {SIGCOMM}",
   address = "San Diego, CA, USA",
   month = "August",
   year = "2001"}

@inproceedings{burch:usenix,
   author = "Burch, H. and Cheswick, B.",
   title = "Tracing Anonymous Packets to Their Approximate Source",
   booktitle = "Proceedings of the {USENIX} Large Installation Systems Administration Conference",
   address = "New Orleans, LA, USA",
   month = "December",
   year = "2000"}


@inproceedings{Cheswick00,
   author = "Cheswick, B. and Burch, H. and Branigan, S.",
   title = "Mapping and visualizing the {I}nternet",
   booktitle = "ACM USENIX",
   address = "San Diego, CA, USA",
   month = "June",
   year = "2000"}


@inproceedings{savage:traceback,
   author = "Savage, S. and Wetherall, D. and Karlin, A. and Anderson, T.",
   title = "Practical Network Support for {IP} Traceback",
   booktitle = "Proceedings of the {ACM} {SIGCOMM}",
   address = "Stockholm, SWEDEN",
   month = "August",
   year = "2000"}

@inproceedings{practical:sigcomm,
   author = "Savage, S. and Wetherall, D. and Karlin, A. and Anderson, T.",
   title = "Practical Network Support for {IP} Traceback",
   booktitle = "Proceedings of the {ACM} {SIGCOMM}",
   address = "Stockholm, SWEDEN",
   month = "August",
   year = "2000"}

@inproceedings{SIFF:ieee,
    author = "Yaar, A. and Perrig, A. and Song, D.",
    title = "SIFF: A Stateless {I}nternet Flow Filter to Mitigate DDoS Flooding Attacks",
    booktitle = "IEEE Security and Privacy Symposium",
    month = "May",
    year = "2004"}

@inproceedings{DCM,
    author = "Blazevic, L. and Boudec, J.",
    title = "Distribured Core Multicast (DCM) :a multicast routing protocol for many groups with few receivers",
    booktitle = "Networked Group Communication Workshop",
    address = "Pisa, ITALY",
    month = "November",
    year = "1999"}

@inproceedings{Reunite:infocom,
    author = "Stoica, I. and Ng, T.E. and Zhang, H.",
    title = "REUNITE: A Recursive Unicast Approach to Multicast",
    booktitle = "{IEEE INFOCOM}",
    address = "Tel Aviv, ISRAEL",
    month = "March",
    year = "2000"}

@article{aggregated:journal,
     author = "Cui, J.H. and Kim, J. and Maggiorini, D. and Boussetta, K. and Gerla, M.",
     title = "Aggregated Multicast --- A Comparative Study",
     journal = "The Journal of Networks, Software and Applications",
     year = "2003",
     publisher = "Baltzer Science" }

@inproceedings{wong:icnp00,
    author = "Wong, T. and Katz, R.",
    title = "An Analysis of Multicast Forwarding State Scalability",
    booktitle = "IEEE International Conference on Network Protocols",
    address = "Osaka, JAPAN",
    month = "October",
    year = "2000"}

@inproceedings{song:traceback,
   author = "Song, D.X. and Perrig, A.",
   title = "Advanced and Authenticated Marking Schemes for {IP} Traceback",
   booktitle = "Proceedings of {IEEE INFOCOM}",
   address = "Anchorage, Alaska, USA",
   month = "April",
   year = "2001"}

@article{singlepacket:ton,
     author = " Snoeren, A. and Partridge, C. and Sanchez, L. and Jones,
            C. and Tchakountio, F. and Schwartz, B. and Kent, S. and Strayer, W. ",
     title = "Single-Packet IP Traceback",
     journal = "IEEE/ACM Transactions on Networking",
     volume = "10",
     number = "6",
     month = "December",
     year = "2002" }


@inproceedings{dean:traceback,
   author = "Dean, D. and Franklin, M. and Stubblefield, A.",
   title = "An Algebraic Approach to {IP} Traceback",
   booktitle = "Network and Distributed System Security Symposium",
   address = "San Diego, CA, USA",
   month = "February",
   year = "2001"}


@inproceedings{park:filtering,
   author = "Park, K. and Lee, H.",
   title = "On the Effectiveness of Route-Based Packet Filtering
   for Distributed {DoS} Attack Prevention in Power-Law {I}nternets",
   booktitle = "Proceedings of {ACM SIGCOMM}",
   address = "San Diego, CA, USA",
   month = "Aug",
   year = "2001"}

@inproceedings{li:prefetching,
   author = "Bakiras, S. and Li, V.O.K.",
   title = "Smoothing and prefetching video from distributed servers",
   booktitle = "International Conference on Network Protocols (ICNP)",
   address = "Toronto, CANADA",
   month = "November",
   year = "1999"}

@inproceedings{choi:prefetching,
   author = "Choi, T.U. and Young-Ju, K. and Ki-Dong, C.",
   title = "A prefetching scheme based on the analysis of user
            access patterns in news-on-demand system",
   booktitle = "ACM Multimedia",
   address = "Orlando, Florida, USA",
   month = "November",
   year = "1999"}

@article{ehab:snmp,
   author = "Al-Shaer, E. and Tang, Y.",
   title = "Toward Integrating {IP} Multicasting in {I}nternet Network Management
            Protocols",
   journal = "Computer Communications--Integrating Multicast into the {I}nternet",
   year = "2000"}

@inproceedings{thaler:gdt,
        author = "Thaler, D. and Ravishankar, C.",
        title = "An Architecture for Inter-Domain Troubleshooting",
        booktitle = "Proceedings of Sixth International Conference on
Computer Communications and Networks",
        address = "Las Vegas, Nevada, USA",
        month = "September",
        year = "1997"}

@inproceedings{levine:ngc2000,
   author = "Walz, J. and Levine, B.",
   title = "A Hierarchical Multicast Monitoring Scheme",
   booktitle = "International Workshop on Networked Group Communication (NGC)",
   address = "Palo Alto, California, USA",
   month = "November",
   year = "2000"}

@inproceedings{jsrini:nossdav00,
   author = "Jagannathan, S. and  Almeroth, K. and Acharya, A.",
   title = "Topology Sesitive Congestion Control for Real-Time Multicast",
   booktitle = "Workshop on Network and Operating System Support for
                Digital Audio and Video (NOSSDAV)",
   address = "Chapel Hill, North Carolina, USA",
   month = "June",
   year = "2000"}

@inproceedings{aggr:ssm,
  author = "Cui, J.H. and Maggiorini, D. and Kim, J. and Boussetta, K. and Gerla, M.",
  title = "A Protocol to Improve the State Scalability of Source Specific Multicast",
  booktitle = "Proceedings of {IEEE} {GLOBECOM}",
  address = "Taipei, TAIWAN",
  month = "November",
  year = "2002"}

@article{aggr:mcast,
   author = "Cui, J.H. and Kim, J. and Maggiorini, D. and Boussetta, K. and Gerla, M.",
   title = "Aggregated Multicast --- A Comparative Study",
   journal = "Special Issue of Cluster Computing: The Journal of Networks, Software and
            Applications, Baltzer Science Publisher",
   year = "2003"}


@article{dvb:multicast,
   author = "Linder, H. and Clausen, H. and Collini-Nocker, B.",
   title = "Satellite {I}nternet Service Using {DVB/MPEG-2} and Multicast Web Caching",
   journal = "IEEE Communications",
   volume = "38",
   number = "6",
   month = "June",
   year = "2000",
   pages ="156-161"}

@inproceedings{jsrini:nossdav00,
   author = "Jagannathan, S. and  Almeroth, K. and Acharya, A.",
   title = "Topology Sesitive Congestion Control for Real-Time Multicast",
   booktitle = "Workshop on Network and Operating System Support for
                Digital Audio and Video (NOSSDAV)",
   address = "Chapel Hill, North Carolina, USA",
   month = "June",
   year = "2000"}

@inproceedings{bajaj:pdrop,
   author = "Bajaj, S. and Breslau, L. and Shenker, S.",
   title = "Uniform versus Priority Dropping for Layered Video",
   booktitle = "Proceedings of {ACM SIGCOMM}",
   address = "Vancouver, British Columbia, Canada",
   month = "September",
   year = "1998",
   pages = "131-143"}

@inproceedings{griff:info2000,
   author = "Gopalakrishnan, R. and Griffioen, J. and Hjalmtysson, G.
             and Sreenan, C.  and Wen, S.",
   title = "A Simple Loss Differentiation Approach to Layered Multicast",
   booktitle = "{IEEE INFOCOM}",
   address = "Tel Aviv, ISRAEL",
   month = "March",
   year = "2000",
   pages = ""}
@inproceedings{legout:plm,
   author = "Legout, A. and Biersack, W.",
   title = "{PLM}: Fast Convergence for Cumulative Layered Multicast
            Transmission Schemes",
   booktitle = "Proceedigns of {ACM SIGMETRICS}",
   address = "Santa Clara, California, USA",
   month = "June",
   year = "2000",
   pages = ""}

@unpublished{firebreak,
   author = "Francis, P.",
   title = "Firebreak: An {IP} Perimeter Defense Architecture",
   note = "Available at http://www.cs.cornell.edu/People/francis/firebreak/hotnets-firebreak-v7.pdf"}

@unpublished{claffy:{I}nternet,
   author = "McCreary, S. and Claffy, K.",
   title = "Trends in Wide Area {IP} Traffic Patterns, A View from {A}mes
            {I}nternet E{x}change ",
   note = "http://www.caida.org/outreach/papers/AIX0005"}

@inproceedings{yavatkar:dissemination,
   author = "Yavatkar, R. and Manoj, L.",
   title = "Optimistic Strategies for Large-Scale Dissemination of
            Multimedia Information",
   booktitle = "ACM Multimedia",
   address = "Anaheim, California, USA",
   month = "August",
   year = "1993"}

@inproceedings{raman:soft-state,
   author = "Raman, S. and McCanne, S.",
   title = "A Model, Analysis, and Protocol Framework for Soft State-based
            Communication",
   booktitle = "Proceedings of {ACM SIGCOMM}",
   address = "Cambridge, Massachusetts, USA",
   month = "September",
   year = "1999"}

@inproceedings{jacobson:congestion,
   author = "Jacobson, V.",
   title = "Congestion Avoidance and Control",
   booktitle = "Proceedings of {ACM SIGCOMM}",
   address = "Stanford, California, USA",
   month = "August",
   year = "1988",
   pages = "314-329"}

@inproceedings{mccanne:layered,
   author = "McCanne, S. and Jacobson, V. and Vetterli, M.",
   title = "Receiver-Driven Layered Multicast",
   booktitle = "Proceedings of {ACM SIGCOMM}",
   address = "Stanford, California, USA",
   month = "August",
   year = "1996",
   pages = "117-130"}

@inproceedings{duffield:inference,
   author = "Duffield, N.G. and Horowitz, J. and Lo Presti, F.",
   title = "Adaptive Multicast Topology Inference",
   booktitle = "Proceedings of {IEEE INFOCOM}",
   address = "Anchorage, Alaska, USA",
   month = "April",
   year = "2001"}

@inproceedings{lee:fan-out,
   author = "Lee, J. and de Veeciana, G.",
   title = "Resource and Topology Discovery for {IP} Multicast using Fan-out Decrement Mechanism",
   booktitle = "Proceedings of {IEEE INFOCOM}",
   address = "Anchorage, Alaska, USA",
   month = "April",
   year = "2001"}

@inproceedings{mccanne:tree,
   author = "Ratnasamy, S. and McCanne, S.",
   title = "Inference of Multicast Routing Trees and Bottleneck Bandwidths
            using End-to-end Measurements",
   booktitle = "Proceedings of {IEEE INFOCOM}",
   address = "New York, New York, USA",
   month = "March",
   year = "1999"}

@article{minc:ramon,
   author = "Caceres, R. and Duffield, N. and Horowitz J. and Towsley, D.",
   title = "Multicast-based inference of network-internal loss characteristics",
   journal = "{IEEE} Transactions on Information Theory",
   volume = "45",
   number = "7",
   month = "November",
   year = "1999"}

@article{sdrmon:cn,
   author = "Sarac, K. and Almeroth, K.",
   title = "Application layer reachability monitoring for {IP}
   multicast",
   journal = "Elsevier Computer Networks",
   volume = "48",
   number = "2",
   month = "June",
   year = "2005"}

@inproceedings{almeroth:integration,
   author = "Almeroth, K. and Bhattacharyya, S. and Diot, C.",
   title = "Challenges of Integrating {ASM} and {SSM} {IP} Multicast Protocol Architectures",
   booktitle = "International Workship on Digital Communications: Evolutionary Trends of the {I}nternet",
   address = "Taormina, ITALY",
   month = "Septermber",
   year = "2001"}

@manual{francis:yoid,
   author = "Francis, P.",
   title = "Yoid: Extending the {I}nternet Multicast Architecture",
   note = "Available at http://www.aciri.org/yoid/docs/yoidArch.ps",
   year = "2000"}

@inproceedings{chu00case:narada,
    author = "Yang-Hua Chu and Sanjay G. Rao and Hui Zhang",
    title = "A case for end system multicast",
    booktitle = "Proceedings of {ACM SIGMETRICS}",
    address = "Santa Clara, CA, USA",
    pages = "1-12",
    month = "June",
    year = "2000"}

@inproceedings{jonnatti:overcast,
    author = "Jonnatti, J. and Gifford, D. and Johnson, K. and Kaashoek, M. and O'Toole, J.",
    title = "Overcast: Reliable Multicasting with an Overlay Network",
    booktitle = "Proceedings of 4th {USENIX} {OSDI}",
    pages = "197-212",
    address = "San Diego, CA, USA",
    year = "2000",
    month = "October"}

@misc{pendarakis01almi,
   author = "Dimitrios Pendarakis and Sherlia Shi and Dinesh Verma and Marcel Waldvogel",
   title = "{ALMI}: An application level multicast infrastructure",
   booktitle = "3rd USENIX Symposium on {I}nternet Technologies and Systems (USITS)",
   pages = "49-60",
   address = "San Francisco, CA, USA",
   month = "March",
   year = "2001"}

@inproceedings{ksarac:sdr-icnp,
   author = "Sarac, K. and Almeroth, K.",
   title = "Monitoring Reachability in the Global Multicast Infrastructure",
   booktitle = "International Conference on Network Protocols (ICNP)",
   address = "Osaka, JAPAN",
   month = "November",
   year = "2000"}

@inproceedings{ksarac:sdr-nossdav,
   author = "Sarac, K. and Almeroth, K.",
   title = "Supporting the Need for Inter-Domain Multicast Reachability",
   booktitle = "Workshop on Network and Operating System Support for
                Digital Audio and Video (NOSSDAV)",
   address = "Chapel Hill, North Carolina, USA",
   month = "June",
   year = "2000"}

@inproceedings{ksarac:tracetree-nossdav,
   author = "Sarac, K. and Almeroth, K.",
   title = "Scalable Techniques for Discovering Multicast Tree Topology",
   booktitle = "Workshop on Network and Operating System Support for
               Digital Audio and Video (NOSSDAV)",
   address = "Port Jefferson, New York, USA",
   month = "June",
   year = "2001"}

@techreport{prash:mantra-gi,
   author = "Rajvaidya, P. and Almeroth, K.",
   title = "Monitoring Multicast at the Network Layer Using Router State",
   institution = "University of California--Santa Barbara",
   year = "2000",
   note = "(submitted)"}

@inproceedings{prash:mantra-dsom,
   author = "Rajvaidya, P. and Almeroth, K.",
   title = "A Scalable Architecture for Monitoring
            and Visualizing Multicast Statistics",
   booktitle = "IFIP/IEEE International Workshop on
                Distributed Systems: Operations \& Management (DSOM)",
   address = "Austin, Texas, USA",
   month = "June",
   year = "2000"}

@techreport{almer:mrm-icnp,
   author = "Almeroth, K. and Sarac, K. and Wei, L.",
   title = "The Multicast Reachability Monitor (MRM) Protocol:
            An Instantiation of a Multicast Management Architecture",
   institution = "University of California--Santa Barbara",
   month = "September",
   year = "1998"}

@techreport{crowcroft:rama,
   author = "Ballardie, T. and Crowcroft, J. and Diot, C. and Lee, C.Y.
             and Perlman, R. and Wang, Z.",
   title = "On extending the standard {IP} multicast architecture",
   institution = "University College London Research Report RN/99/21",
   month = "October",
   year = "1999"}

@inproceedings{fenner:faults,
   author = "Massey, D. and Fenner, B.",
   title = "Fault Detection in Routing Protocols",
   booktitle = "International Conference on Network Protocols (ICNP)",
   address = "Toronto, CANADA",
   month = "November",
   year = "1999"}

@article{tracetree:ton,
   author = "Sarac, K. and Almeroth, K.",
   title = "Tracetree: A Scalable Mechanism to Discover  Multicast Tree Topologies in the {I}nternet",
   journal = "IEEE/ACM Transactions on Networking",
   volume = "12",
   number = "5",
   pages = "795-808",
   month = "September",
   year = "2004"}

@article{diot:issues,
   author = "Diot, C. and Levine, B. and Lyles, B. and Kassem, H. and Balensiefen, D.",
   title = "Deployment Issues for the {IP} Multicast Service and Architecture",
   journal = "IEEE Network",
   volume = "14",
   number = "1",
   pages = "78-88",
   month = "January/February",
   year = "2000"}

@inproceedings{almer:mbone-infocom,
   author = "Almeroth, K.",
   title = "A Long-Term Analysis of Growth and Usage Patterns in the
            {M}ulticast {B}ackbone ({MB}one)",
   booktitle = "{IEEE INFOCOM}",
   address = "Tel Aviv, ISRAEL",
   month = "March",
   year = "2000"}


@inproceedings{almer:integration,
   author = "Almeroth, K. and Bhattacharyya, S. and Diot, C.",
   title = "Challenges of Itegrating {ASM} and {SSM} {IP} Multicast Protocol Architectures",
   booktitle = "International Workshop on Digital Communications: Evolutionary Trends of
   the {I}nternet {(IWDC'01)}",
   address = "Taormina, ITALY",
   month = "September",
   year = "2001"}

@inproceedings{ssm:stateaggr,
    author = "Cui, J. and Maggiorini, D.  and Kim, J. and Boussetta, K. and Gerla, M.",
    title = "A Protocol to Improve the State Scalability of Source Specific Multicast",
    booktitle = "In Proceedings of IEEE Globecom",
    address = "Taiwan",
    month = "November",
    year = "2002"}

@inproceedings{dei,
   author = "Moore, J. (Principle Investigator)",
   title = "Digital Entrepreneurship and Innovation: A Framework for Policy, Legal and Regulatory
            Action",
   booktitle = "World Economic Forum Annual Meeting",
   address = "New York, NY, USA",
   month = "January",
   year = "2002"}

@inproceedings{thaler:stateaggr,
    author = "David Thaler and Mark Handley",
    title = "On the Aggregatability of Multicast Forwarding State",
    booktitle = "Proceedings of {IEEE INFOCOM}",
    pages = "1654-1663",
    year = "2000"}

@article{almer:mbonehistory-ieee,
   author = "Almeroth, K.",
   title = "The Evolution of Multicast:  From the {MB}one to Inter-Domain
            Multicast to {I}nternet2 Deployment",
   journal = "IEEE Network",
   volume = "14",
   number = "1",
   pages = "10-20",
   month = "January/February",
   year = "2000"}

@article{almer:imj-tkde,
   author = "Almeroth, K. and Ammar, M.",
   title = "An Alternative Paradigm for Scalable On-Demand Applications:
            Evaluating and Deploying the Interactive Multimedia Jukebox",
   journal = "IEEE Transactions on Knowledge and Data Engineering",
   volume = "11",
   number = "4",
   month = "July/August",
   year = "1999",
   pages = "658-672"}

@misc{almer:mgt-ipmi,
   author = "Almeroth, K.",
   title = "Managing {IP} Multicast Traffic: A First Look at the Issues,
            Tools, and Challenges",
   howpublished = "{IP} Multicast Initiative White Paper",
   month = "August",
   year = "1999"}


@article{gall:mpeg,
   author = "LeGall, D.",
   title = "{MPEG}:  A Video Compression Standard for Multimedia Applications",
   journal = "Communications of the ACM",
   month = "April",
   year = "1991",
   pages = "47-58"}

@article{mac:mbone,
   author = "Macedonia, M. and Brutzman, D.",
   title = "{MB}one Provides Audio and Video Across the {I}nternet",
   journal = "IEEE Computer",
   month = "April",
   year = "1994",
   pages = "30-35"}

@misc{www:sdr-mon,
   author = "Sarac, K. and Almeroth, K.",
   title = "{SDR} Global Session Monitoring Effort",
   note = "Available at http://www.nmsl.cs.ucsb.edu/sdr-monitor/"}


@misc{dos,
   author = "{CERT} Coordination Center",
   title = "Denial of Service Attacks",
   note = "Available at http://www.cert.org/tech\_tips/denial\_of\_service.html"}


@article{secprob,
   author = "Bellovin, S.M.",
   title = "Security Problems in the {TCP/IP} Protocol Suite",
   journal = "Computer Communications Review",
   volume = "19",
   number = "2",
   month = "April",
   year = "1989"}

@inproceedings{retrofit,
   author = "Murphy, S.L. and Gudmundsson, O. and Mundy, R. and Wellington, B.",
   title = "Retrofitting Security into {I}nternet Infrastructure Protocols",
   booktitle = "Proceedings of {DARPA} Information Survivability Conference and Exposition",
   address = "Hilton Head, SC, USA",
   month = "January",
   year = "2000"}


@misc{{I}nternet:survey,
   author = "Nie, N.H. and Erbring, L.",
   title = "{I}nternet and Society, A Preliminary Report",
   howpublished= "Stanford Institute for the Quantitative Study of Society",
   month = "February",
   year = "2000"}

@misc{dg,
   title = "{NSF} Digital Government Program",
   note = "http://www.digitalgovernment.org"}

@misc{akamai,
   title = "{Akamai Technologies, Inc.}",
   note = "http://www.akamai.com"}

@misc{draft:icmp,
   author = "Bellovin, S. and Leech, M. and Taylor, T.",
   title = "{ICMP} Traceback Messages",
   howpublished = "{I}nternet Engineering Task Force {(IETF)},
                    {I}nternet Draft, (work in progress)",
   month = "February",
   year = "2003"}

@misc{draft:maaa,
   AUTHOR = "Handley, M. and Thaler, D. and Estrin, D.",
   title = "The {I}nternet Multicast Address Allocation Architecture",
   howpublished = "{I}nternet Engineering Task Force ({IETF}),
                   draft-ietf-malloc-arch-*.txt",
   month = "December",
   year = "2000"}

@misc{draft:ssm,
   AUTHOR = "Holbrook, H. and Cain, B.",
   title = "Source-Specific Multicast for {IP}",
   howpublished = "{I}nternet Engineering Task Force ({IETF}),
                   draft-ietf-ssm-arch-*.txt",
   month = "October",
   year = "2003",
   note = "Work in progress."}


@misc{draft:masc,
   AUTHOR = "Estrin, D. and Govindan, R. and Kumar, S. and Radoslavov, P.
             and Thaler, D.",
   title = "The Multicast Address-Set Claim ({MASC}) Protocol",
   howpublished = "{I}nternet Engineering Task Force ({IETF}),
                   draft-ietf-malloc-masc-*.txt",
   month = "August",
   year = "1998"}

@misc{draft:malloc,
   AUTHOR = "Handley, M. and Thaler, D. and Estrin, D.",
   title = "The {I}nternet Multicast Address Allocation Architecture",
   howpublished = "{I}nternet Engineering Task Force ({IETF}),
                   draft-ietf-malloc-arch-*.txt",
   month = "April",
   year = "1999"}

@misc{draft:madcap,
   AUTHOR = "Patel, B. and Shah, M. and Hanna, S.",
   title = "Multicast Address Dynamic Client Allocation Protocol ({MADCAP})",
   howpublished = "{I}nternet Engineering Task Force ({IETF}),
                   draft-ietf-malloc-madcap-*.txt",
   month = "February",
   year = "1999"}

@misc{draft:aap,
   AUTHOR = "Handley, M.",
   title = "Multicast Address Allocation Protocol {(AAP)}",
   howpublished = "{I}nternet Engineering Task Force ({IETF}),
                   draft-ietf-malloc-aap-*.txt",
   month = "August",
   year = "1998"}

@misc{draft:simple,
   AUTHOR = "Perlman, R. and Lee, C.-Y. and Crowcroft, J. and Wang, Z. and
             Diot, C. and Thoo, J. and Green, M.",
   title = "Simple Multicast: A Design for Simple, Low-Overhead Multicast",
   howpublished = "{I}nternet Engineering Task Force ({IETF}),
                   draft-perlman-simple-multicast-*.txt",
   month = "February",
   year = "1999"}

@inproceedings{cheriton:express,
   author = "Holbrook, H. and Cheriton, D.",
   title = "{IP} Multicast Channels:  {EXPRESS} Support for Large-Scale
            Single-Source Applications",
   booktitle = "Proceedings of {ACM SIGCOMM}",
   address = "Cambridge, MA, USA",
   month = "August",
   year = "1999"}

@inproceedings{thaler:bgmp,
   author = "Kumar, S. and Radoslavov, P. and Thaler, D. and Alaettinoglu, C.
             and Estrin, D. and Handley, M.",
   title = "The {MASC}/{BGMP} Architecture for Inter-Domain Multicast Routing",
   booktitle = "Proceedings of {ACM SIGCOMM}",
   address = "Vancouver, British Columbia, Canada",
   month = "August",
   year = "1998"}

@article{vbns:one,
   author = "Jamison, J. and Nicklas, R. and Miller, G. and Thompson, K.
             and Wilder, R. and Cunningham, L. and Song, C.",
   title = "v{BNS}:  Not Your Father's {I}nternet",
   journal = "IEEE Spectrum",
   month = "July",
   year = "1999"}

@article{vbns:two,
   author = "Jamison, J. and Wilder, R.",
   title = "v{BNS}:  The {I}nternet Fast Lane for Research and Education",
   journal = "IEEE Communications",
   month = "January",
   year = "1997"}

@book{liebeherr:itlab,
   author = "Liebeherr, J. and El Zarki, M.",
   title = "Mastering Networks, An {I}nternet Lab Manual",
   publisher = "Pearson - Addison Wesley",
   year = "2004"}


@book{huitema:routing,
   author = "Huitema, C.",
   title = "Routing in the {I}nternet",
   publisher = "Prentice Hall, Inc.",
   address = "Englewood Cliffs, New Jersey",
   year = "1995"}

@article{katia:reliable,
   author = "Obraczka, K.",
   title = "Multicast Transport Mechanisms:  A Survey and Taxonomy",
   journal = "IEEE Communications",
   volume = "36",
   number = "1",
   month = "January",
   year = "1998"}

@inproceedings{prash:infocom,
   author = "Rajvaidya, P. and Almeroth, K.",
   title = "Analysis of Routing Characteristics in the Multicast Infrastructure",
   booktitle = "Proceedings of {IEEE INFOCOM}",
   address = "San Francisco, CA, USA",
   month = "April",
   year = "2003"}

@inproceedings{almer:icmcs,
   author = "Almeroth, K. and Obraczka, K. and DeLucia, D.",
   title = "A Lightweight Protocol for Interconnecting Heterogeneous Devices
            in Dynamic Environments",
   booktitle = "IEEE International Conference on Multimedia Computing and
                Systems",
   address = "Florence, ITALY",
   month = "June",
   year = "1999"}

@unpublished{deering:phd,
   author = "Deering, S.",
   title = "Multicast Routing in a Datagram {I}nternetwork",
   institution = "Stanford University",
   year = "1991",
   note = "Ph.D. Dissertation"}

@techreport{prash:mantra,
   author = "Rajvaidya, P. and Almeroth, K.",
   title = "{MANTRA}:  A router-based monitoring and analysis system for
            multicast traffic",
   institution = "University of California, Santa Barbara",
   month = "March",
   year = "1999",
   note = "Master's Thesis"}

@inproceedings{ksarac:ettc,
   author = "Sarac, K.",
   title = "Monitoring Multicast Service in the {I}nternet",
   booktitle = "IEEE Emerging Telecommunication Technologies Conference",
   address = "Richardson, TX, USA",
   month = "September",
   year = "2002"}

@techreport{ksarac:ithesis,
   author = "Sarac, K.",
   title = "Multicast Monitoring: Supporting a Robust Multicast Service in the {I}nternet",
   institution = "University of California, Santa Barbara",
   month = "June",
   year = "2002",
   note = "Ph.D. Dissertation"}


@techreport{davidm:mcontrol,
   author = "Makofske, D. and Almeroth, K.",
   title = "Providing {VCR} Functions for Networked Multimedia Applications",
   institution = "University of California, Santa Barbara",
   month = "March",
   year = "1999",
   note = "(submitted)"}

@inproceedings{davidm:mhealth,
   author = "Makofske, D. and Almeroth, K.",
   title = "{MH}ealth: A Real-Time Graphical Multicast Monitoring Tool for
            the {MB}one",
   booktitle = "Workshop on Network and Operating System Support for
                Digital Audio and Video (NOSSDAV)",
   address = "Basking Ridge, New Jersey, USA",
   month = "June",
   year = "1999"}

@inproceedings{griff:fairness,
   author = "Gopalakrishnan, R. and  Griffioen, J. and  Hjalmtysson, G.
             and Sreenan, C.",
   title = "Stability and Fairness Issues in Layered Multicast",
   booktitle = "Workshop on Network and Operating System Support for
                Digital Audio and Video (NOSSDAV)",
   address = "Basking Ridge, New Jersey, USA",
   month = "June",
   year = "1999"}

@article{davidm:mhealth-spe,
   author = "Makofske, D. and Almeroth, K.",
   title = "Real-Time Multicast Tree Visualization and Monitoring",
   journal = "Software--Practice \& Experience",
   volume = "30",
   number = "9",
   pages = "1047-1065",
   month = "July",
   year = "2000"}


@article{vbns:two,
   author = "Jamison, J. and Wilder, R.",
   title = "v{BNS}:  The {I}nternet Fast Lane for Research and Education",
   month = "January",
   year = "1997"}


@inproceedings{muntz:vod,
   author = "Golubchik, L. and Lui, J. and Muntz, R.",
   title = "Reducing {I/O} demand in Video-on-Demand Storage Servers",
   booktitle = "ACM Sigcomm",
   address = "Boston, Massachusetts, USA",
   month = "August",
   year = "1995"}

@article{cacm:univ,
   author = "Tsichritzis, D.",
   title = "Reengineering the University",
   journal = "Communications of the ACM",
   volume = "42",
   number = "6",
   month = "June",
   year = "1999",
   pages = "93-100"}

@article{erik:mbone,
   author = "Eriksson, H.",
   title = "The Multicast Backbone",
   journal = "Communications of the ACM",
   volume = "8",
   year = "1994",
   pages = "54-60"}

@inproceedings{ali:playout,
   author = "Ali, M. and Woodside C.",
   title = "Analysis of re-assembly buffer requirements in a packet voice
            network",
   booktitle = "IEEE Infocom",
   address = "Miami, Florida, USA",
   month = "April",
   year = "1986"}

@inproceedings{holf:mbonevcr,
   author = "Holfelder, W.",
   title = "MBone {VCR} - Video Conference Recording on the {MB}one",
   booktitle = "ACM Multimedia",
   address = "San Francisco, California, USA",
   month = "November",
   year = "1995"}

@inproceedings{rod:intertv,
   author = "Rodriguez, P. and Gafsi, J. and Nonnenmacher, J.",
   title = "A More Attractive and Interactive {TV}",
   booktitle = "W3C Workshop on Television and the Web 1998",
   address = "Sophia Antipolis, FRANCE",
   month = "June",
   year = "1998"}

@article{lixue:adaptive,
   author = "Li, X. and Ammar, M. and Paul, S.",
   title = "Video Multicast over the {I}nternet",
   journal = "IEEE Network",
   month = "April",
   year = "1999"}

@article{thomp:traffic,
   author = "Thompson, K. and Miller, G. J. and Wilder, R.",
   title = "Wide-area {i}nternet traffic patterns and characteristics",
   journal = "IEEE Network",
   volume = "11",
   month = "November/December",
   year = "1997"}

@manual{parnes:mmod,
   author = "Parnes, P. and Synnes, K. and Schefstrom, D.",
   title = "m{MOD}: the multicast Media-on-Demand system",
   month = "May",
   year = "1997",
   note = "Available at http://mates.cdt.luth.se/software/mMOD/paper/mMOD.ps"}

@techreport{zegura:multicast,
   author = "Calvert, K. and Madhavan, R. and Zegura, E.",
   title = "A Comparison of Two Practical Multicast Routing Protocols",
   institution = "Georgia Tech College of Computing (GT-CoC)",
   month = "February",
   year = "1994",
   note = "file://ftp.cc.gatech.edu/pub/coc/tech\_reports/1994/GIT-CC-94-25.ps"}

@inproceedings{ammar:scope,
   author = "Ammar, M. and Riley, G. and Clay, L.",
   title = "Receiver-Based Multicast Scoping: A new cost-conscious
           join/leave paradigm",
   booktitle = "International Conference on Network Protocols (ICNP)",
   address = "Austin, Texas, USA",
   month = "October",
   year = "1998"}

@techreport{estrin:multicast,
   author = "Wei, L. and Estrin, D.",
   title = "The Trade-offs of Multicast Trees and Algorithms",
   institution = "University of Southern California",
   year = "1993",
   number = "93-560"}

@inproceedings{levine:groups,
   author = "Levine, B. and Paul, S. and Garcia-Luna, J.J.",
   title = "Organizing Multicast Receivers Deterministically by Packet-Loss
            Correlation",
   booktitle = "ACM Multimedia",
   address = "Bristol, ENGLAND",
   month = "September",
   year = "1998"}

@inproceedings{ammar:split,
   author = "Ammar, M. and Wu, L.",
   title = "Improving the Throughput of Point-to-Multipoint
            {ARQ} Protocols Through Destination Set Splitting",
   booktitle = "Proceedigns of {IEEE INFOCOM}",
   address = "Florence, ITALY",
   month = "92",
   year = "1992",
   pages = "262-271"}

@inproceedings{umass:flow,
   author = "Bhattacharyys, S. and Kurose, J. and Towsley, D. and
             Nagarajan, R.",
   title = "Efficient Multicast Flow Control using Multiple Multicast Groups",
   booktitle = "Proceedigns of {IEEE INFOCOM}",
   address = "San Francisco, California, USA",
   month = "April",
   year = "1998"}

@inproceedings{yajnik:loss,
   author = "Yajnik, M. and Kurose, J. and Towsley, D.",
   title = "Packet Loss Correlation in the {MB}one Multicast Network",
   booktitle = "IEEE Global {I}nternet Conference",
   address = "London, ENGLAND",
   month = "November",
   year = "1996"}

@inproceedings{gilge:coding,
   author = "Gilge, M. and Gusella, R.",
   title = "Motion Video Coding for Packet-Switching Networks--An
            Integrated Approach",
   booktitle = "SPIE Conference on Visual Communications and Image Processing",
   address = "Boston, Massachusetts, USA",
   month = "November",
   year = "1991",
   pages = "592-603"}

@inproceedings{kanakia:congestion,
   author = "Kanakia, H. and Mishra, P. and Reibman, A.",
   title = "An Adaptive Congestion Control Scheme for Real-Time Packet
            Video Transport",
   booktitle = "Proceedigns of {ACM SIGCOMM}",
   address = "San Francisco, California, USA",
   month = "September",
   year = "1993",
   pages = "20-31"}

@inproceedings{clark:realtime,
   author = "Clark, D. and Shenker, S. and Zhang, L.",
   title = "Supporting Real-Time Applications in an Integrated Services
            Packet Network:  Architecture and Mechanism",
   booktitle = "Proceedigns of {ACM SIGCOMM}",
   address = "Baltimore, Maryland, USA",
   month = "August",
   year = "1992",
   pages = "14-26"}

@inproceedings{shacham:hierarchy,
   author = "Shacham, N.",
   title = "Multipoint Communication by Hierarchically Encoded Data",
   booktitle = "Proceedings of {IEEE INFOCOM}",
   address = "New York, New York, USA",
   month = "May",
   year = "1992",
   pages = "2107-2114"}

@article{taubman:layer,
   author = "Taubman, D. and Zakhor, A.",
   title = "Multi-rate {3-D} Subband Coding of Video",
   journal = "IEEE Transactions on Image Processing",
   volume = "3",
   number = "5",
   month = "September",
   year = "1994",
   pages = "398-406"}


@manual{mbone:url,
   title = "{MB}one Home Page",
   note = "http://www.mbone.com/"}

@manual{ipmi:url,
   title = "{IP} Multicast Initiative ({IPMI}) Home Page",
   note = "http://www.ipmulticast.com/"}

@manual{freebsd:url,
   title = "Free{BSD} {MB}one Information and Tools",
   note = "http://www.cs.ubc.ca/spider/mjmccut/freebsd.html"}

@manual{shrimp:url,
   title = "PC-specific {MB}one Tools",
   note = "http://scrappy.cs.ucl.ac.uk/shrimp/update.html"}

@manual{merit:url,
   title = "Merit's {MB}one Home Page",
   note = "http://www.merit.edu/$\sim$mbone/index/titles.html"}

@manual{df,
   title = "{Digital Fountain Inc.}",
   note = "http://www.digitalfountain.com"}

@manual{mcasttech,
   title = "{Multicast Technologies Inc.}",
   note = "http://www.multicasttech.com"}

@misc{rfc:3569,
   title = "An Overview of Source-Specific Multicast ({SSM})",
   author = "Bhattacharyya, S.",
   howpublished = "{I}nternet Engineering Task Force ({IETF}), RFC 3569",
   month = "July",
   year = "2003"}

@misc{rfc:2827,
   author = "Ferguson, P. and Senie, D.",
   title = "Network Ingress Filtering: Defeating Denial of Service Attacks Which
            Employ {IP} Source Address Spoofing",
   howpublished = "{I}nternet Engineering Task Force ({IETF}), RFC 2827",
   month = "May",
   year = "2000"}

@misc{sans,
   title = "{SANS} Institute Resources. Egress Filtering",
   month = "February",
   year = "2000",
   note = "http://www.sans.org/y2k/egress.htm"}

@misc{rfc:routeralert,
   author = "Katz, D.",
   title = "{IP} Router Alert Option",
   howpublished = "{I}nternet Engineering Task Force ({IETF}), RFC 2113",
   month = "February",
   year = "1997"}

@misc{rfc:cbt,
   author = "Ballardie, A.",
   title = "Core Based Trees ({CBT} version 2) Multicast Routing",
   howpublished = "{I}nternet Engineering Task Force ({IETF}), RFC 2189",
   month = "September",
   year = "1997"}

@misc{rfc:admin-scope,
  AUTHOR = "Meyer, D.",
  title = "Administratively Scoped {IP} Multicast",
  howpublished = "{I}nternet Engineering Task Force ({IETF}), RFC 2365",
  month = "July",
  year = "1998"}

@misc{rfc:ospf,
   author = "Moy, J.",
   title = "{OSPF} Version 2",
   howpublished = "{I}nternet Engineering Task Force ({IETF}), RFC 2178",
   month = "April",
   year = "1998"}

@misc{rfc:mospf,
   author = "Moy, J.",
   title = "Multicast Extensions to {OSPF}",
   howpublished = "{I}nternet Engineering Task Force ({IETF}), RFC 1584",
   month = "March",
   year = "1994"}

@misc{rfc:snmpv1,
   author = "Case, J. and Fedor, M. and Schoffstall, M. and Davin, J.",
   title = "Simple Network Management Protocol",
   howpublished = "{I}nternet Engineering Task Force ({IETF}), RFC 1157",
   month = "May",
   year = "1990"}

@misc{rfc:snmpv2,
   author = "Case, J. and McCloghrie, K. and Rose, M and Waldbusser, S.",
   title = "Protocol Operations for Version 2 of the Simple Network
            Management Protocol ({SNMP}v2)",
   howpublished = "{I}nternet Engineering Task Force ({IETF}), RFC 1905",
   month = "January",
   year = "1996"}

@misc{rfc:snmpv3,
   author = "Case, J. and Mundy, R. and Partain, D. and Stewart, B.",
   title = "Introduction to Version 3 of the {I}nternet-standard Network
            Management Framework",
   howpublished = "{I}nternet Engineering Task Force ({IETF}), RFC 2570",
   month = "April",
   year = "1999"}

@misc{rfc:mib,
   author = "Case, J. and McCloghrie, K. and Rose, M and Waldbusser, S.",
   title = "Structure of Management Information for Version 2 of the Simple
            Network Management Protocol ({SNMP}v2)",
   howpublished = "{I}nternet Engineering Task Force ({IETF}), RFC 1902",
   month = "January",
   year = "1996"}

@article{almer:vod-jsac,
   author = "Almeroth, K. and Ammar, M.",
   title = "The Use of Multicast Delivery to Provide a Scalable and Interactive
            Video-on-Demand Service",
   journal = "IEEE Journal on Selected Areas in Communications",
   volume = "14",
   number = "6",
   month = "August",
   year = "1996",
   pages = "1110-1122"}

@misc{rfc:bgp,
   author = "Rekhter, Y. and Li, T.",
   title = "A Border Gateway Protocol 4 ({BGP}-4)",
   howpublished = "{I}nternet Engineering Task Force ({IETF}), RFC 1771",
   month = "March",
   year = "1995"}

@misc{rfc:anycast,
   author = "Partridge, C. and Mendez, T. and Milliken, W.",
   title = "Host Anycasting Service",
   howpublished = "{I}nternet Engineering Task Force ({IETF}), RFC 1546",
   month = "November",
   year = "1993"}

@misc{rfc:dvmrp,
   author = "Waitzman, D. and Partridge, C. and Deering, S.",
   title = "Distance Vector Multicast Routing Protocol ({DVMRP})",
   howpublished = "{I}nternet Engineering Task Force ({IETF}), RFC 1075",
   month = "November",
   year = "1988"}

@article{almer:mbone-ieee,
   author = "Almeroth, K. and Ammar, M.",
   title = "Multicast Group Behavior in the {I}nternet's Multicast Backbone
            ({MB}one)",
   journal = "IEEE Communications",
   volume = "35",
   number = "6",
   month = "June",
   year = "1997",
   pages = "224-229"}

@article{casner:audio,
   author = "Casner, S. and Deering, S.",
   title = "First {IETF} {I}nternet Audiocast",
   journal = "ACM Computer Communication Review",
   month = "July",
   year = "1992",
   pages = "92-97"}

@article{deering:multicast,
   author = "Deering, S. and Cheriton, D.",
   title = "Multicast routing in datagram {I}nternetworks and extended {LAN}s",
   journal = "ACM Transactions on Computer Systems",
   month = "May",
   year = "1990",
   pages = "85-111"}


@article{pim:overview,
   author = "Deering, S. and Estrin, D. and Farinacci, D. and Jacobson, V.
             and Liu, G. and Wei, L.",
   title = "{PIM} Architecture for Wide-Area Multicast Routing",
   journal = "IEEE/ACM Transactions on Networking",
   volume = "4",
   issue = "2",
   month = "April",
   year = "1996",
   pages = "153-162"}


@misc{draft:ah,
   AUTHOR = "Stephen, K. and Atkinson, R.",
   title = "{IP} Authentication Header",
   howpublished = "{I}nternet Engineering Task Force ({IETF}),
                    draft-ietf-ipsec-auth-header-*.txt",
   month = "July",
   year = "1998"}

@misc{draft:rtp2,
   AUTHOR = "Schulzrinne, H. and Casner, S. and Frederick, R. and Jacobson, V.",
   title = "{RTP}:  A Transport Protocol for Real-Time Applications",
   howpublished = "{I}nternet Engineering Task Force ({IETF}),
                   draft-ietf-avt-rtp-new-*.txt",
   month = "November",
   year = "1998"}

@misc{rfc:md5,
   AUTHOR = "Rivest, R.",
   title = "The {MD5} Message-Digest Algorithm",
   howpublished = "{I}nternet Engineering Task Force ({IETF}), RFC 1321",
   month = "April",
   year = "1992"}

@misc{rfc:rtp,
   AUTHOR = "Schulzrinne, H. and Casner, S. and Frederick, R. and Jacobson V.",
   title = "{RTP}:  A Transport Protocol for Real-Time Applications",
   howpublished = "{I}nternet Engineering Task Force ({IETF}), RFC 1889",
   month = "January",
   year = "1996"}

@misc{rfc:rtsp,
   AUTHOR = "Schulzrinne, H. and Rao, A. and Lanphier, R.",
   title = "Real Time Streaming Protocol (RTSP)",
   howpublished = "{I}nternet Engineering Task Force ({IETF}), RFC 2326",
   month = "April",
   year = "1998"}

@manual{handley:sdr,
   author = "Handley, M.",
   title = "{SDR}: Session Directory Tool",
   organization = "University College London",
   month = "November",
   year = "1995",
   note = "Available from ftp://cs.ucl.ac.uk/mice/sdr/"}

@misc{rfc:sdp,
   author = "Handley, M. and Jacobson, V.",
   title = "{SDP}:  Session Description Protocol",
   howpublished = "{I}nternet Engineering Task Force ({IETF}), RFC 2327",
   month = "April",
   year = "1998"}

@misc{rfc:sap,
   author = "Handley, M. and Perkins, C. and Whelan, E.",
   title = "{SAP}:  Session Announcement Protocol",
   howpublished = "{I}nternet Engineering Task Force ({IETF}),
                   RFC 2974",
   month = "October",
   year = "2000"}

@misc{draft:sip,
   author = "Handley, M. and Schulzrinne, H. and Schooler, E.",
   title = "{SIP}:  Session Initiation Protocol",
   howpublished = "{I}nternet Engineering Task Force ({IETF}),
                   draft-ietf-mmusic-sip-*.txt",
   month = "December",
   year = "1996"}

@manual{van:tcpdump,
   author = "Jacobson, V.",
   title = "{TCP}dump 3.4",
   organization = "Network Research Group--Lawrence Berkeley Laboratory (LBL)",
   month = "January",
   year = "1998",
   note = "Available from ftp://ee.lbl.gov/tcpdump.tar.Z"}

@manual{van:vat,
   author = "Jacobson, V. and McCanne, S.",
   title = "{VAT}:  Visual Audio Tool",
   organization = "Lawrence Berkeley Laboratory (LBL)",
   month = "February",
   year = "1992",
   note = "http://www-nrg.ee.lbl.gov/vat/"}

@manual{casner:faq,
   author = "Casner, S.",
   title = "Frequently Asked Questions({FAQ}) on the Multicast Backbone({MB}one)
",
   organization = "USC/ISI",
   month = "December",
   year = "1994",
   note = "Available from ftp://ftp.isi.edu/mbone/faq.txt"}

@inproceedings{ssm:proxies,
   author = "Zappala, D. and Fabbri, A.",
   title = "Using {SSM} Proxies to Provide Efficient Multiple-Source Multicast Delivery",
   booktitle = "IEEE Globecom",
   address = "San Antonio, TX, USA",
   month = "November",
   year = "2001"}

@inproceedings{ssm-ext:icccn,
   author = "Sarac, K. and Namburi, P. and Almeroth, K.",
   title = "{SSM} Extensions: Network Layer Support for Multiple Senders in {SSM}",
   booktitle = "International Conference on Computer Communication Networks (ICCCN)",
   address = "Dallas, TX, USA",
   month = "October",
   year = "2003"}

@inproceedings{hbh:sigcomm,
   author = "Costa, L. and Fdida, S. and Duarte, O.",
   title = "Hop by Hop Multicast Routing Protocol",
   booktitle = "Proceedings of {ACM SIGCOMM}",
   address = "San Diego, California, USA",
   month = "August",
   year = "2001"}


@inproceedings{cbt:sigcomm,
   author = "Ballardie, T. and Francis, P. and Crowcroft, J.",
   title = "Core Based Trees {(CBT)}:  An Architecture for Scalable
            Multicast Routing",
   booktitle = "Proceedings of {ACM SIGCOMM}",
   address = "San Francisco, California, USA",
   month = "September",
   year = "1993",
   pages = "85-95"}


@manual{vic:video,
   author = "McCanne, S. and Jacobson, V.",
   title = "{VIC}:  Video Conference Tool",
   organization = "Lawrence Berkeley National Laboratory (LBL)",
   month = "November",
   year = "1994",
   note = "Available from ftp://ee.lbl.gov/conferencing/vic/"}


@misc{rfc:pim-sm,
   author = "Estrin, D. and Farinacci, D. and Helmy, A. and Thaler, D. and
             Deering, S. and Handley, M. and Jacobson, V. and Liu, C. and
             Sharma, P. and Wei, L.",
   title = "Protocol Independent Multicast Sparse-Mode ({PIM-SM}):
            Protocol Specification",
   howpublished = "{I}nternet Engineering Task Force ({IETF}), RFC 2362",
   month = "June",
   year = "1998"}

@misc{draft:pim-dm,
   author = "Deering, S. and Estrin, D. and Farinacci, D. and
             Jacobson, V. and Helmy, A. and Meyer, D. and Wei, L.",
   title = "Protocol Independent Multicast Version 2 Dense Mode
            Specification",
   howpublished = "{I}nternet Engineering Task Force ({IETF}),
                   draft-ietf-pim-v2-dm-*.txt",
   month = "November",
   year = "1998"}

@article{perry:trials,
   author = "Perry, T.",
   title = "The Trials and Travails of Interactive {TV}",
   journal = "IEEE Spectrum",
   month = "April",
   year = "1996",
   pages = "22-28"}


@inproceedings{bern:vod,
   author = "Bernhardt, C. and Biersack, E.",
   title = "A Scalable Video Server:  Architecture, Design, and
            Implementation",
   booktitle = "Realtime Systems Conference",
   address = "Paris, FRANCE",
   year = "1995",
   pages = "63-72"}


@article{chang:vod,
   author = "Chang, S. and Eleftheriadis, A. and Anastassiou, D.",
   title = "Development of Columbia's Video on Demand Testbed",
   journal = "Image Communication Journal",
   year = "1995"}

@inproceedings{rowe:vod,
   author = "Rowe, L. and Berger, D. and Baldeschwieler, J.",
   title = "The Berkeley Distributed Video-on-Demand System",
   booktitle = "Multimedia Computing -- NEC Research Symposium",
   year = "1996"}

@article{ieee:{I}nternet,
   author = "Comerford, R.",
   title = "Interactive Media:  An {I}nternet Reality",
   journal = "IEEE Spectrum",
   month = "April",
   year = "1996",
   pages = "29-32"}


@conference{klemets:video,
   author = "Klemets, A.",
   title = "The Design and Implementation of a Media on Demand System
            for {WWW}",
   booktitle = "World Wide Web Conference (WWW)",
   address = "Geneva, SWITZERLAND",
   month = "May",
   year = "1994"}


@inproceedings{vetter:video,
   author = "Vetter, R. and Jonalagada, C.",
   title = " Multimedia System for Asynchronous Collaboration Using the
             Multicast Backbone and the World Wide Web",
   booktitle = "Conference on Emerging
                Technologies and Applications in Communications",
   address = "Portland, Oregon, USA",
   month = "May",
   year = "1996",
   pages = "60-63"}

@inproceedings{abowd:2000,
   author = "Abowd, G. and Atkeson, C. and Feinstein, A. and Hmelo, C. and
             Kooper, R. and Long, S. and Sawhney, N. and Tani, M.",
   title = "Teaching and Learning as Multimedia Authoring:  The Classroom
            2000 Project",
   booktitle = "ACM Multimedia",
   month = "November",
   year = "1996"}

@inproceedings{any:cast,
   author = "Bhatacharjee, S. and Ammar, M. and Zegura, E. and Shah, V.
             and Fei, Z.",
   title = "Application-Layer Anycasting",
   booktitle = "Proceedigns of {IEEE INFOCOM}",
   address = "Kobe, JAPAN",
   month = "April",
   year = "1997"}

@inproceedings{almer:alloc-infocom,
   author = "Almeroth, K. and Dan, A. and Sitaram, D. and Tetzlaff, W.",
   title = "Long Term Channel Allocation Strategies for Video Applications",
   booktitle = "Proceedigns of {IEEE INFOCOM}",
   address = "Kobe, JAPAN",
   month = "April",
   year = "1997",
   note = "file://ftp.cc.gatech.edu/pub/coc/tech\_reports/1995/GIT-CC-95-45.ps"}

@inproceedings{almer:mbone-hpdc,
   author = "Almeroth, K. and Ammar, M. ",
   title = "Collection and Modeling of the Join/Leave Behavior of
            Multicast Group Members in the {MB}one",
   booktitle = "High Performance Distributed Computing (HPDC)",
   address = "Syracuse, New York, USA",
   month = "August",
   year = "1996",
   pages = "209-216"}

@inproceedings{almer:vod-nossdav,
   author = "Almeroth, K. and Ammar, M.",
   title = "The Role of Multicast Communication in the Provision of Scalable
            and Interactive Video-On-Demand Service",
   booktitle = "Workshop on Network and Operating System Support for
                Digital Audio and Video (NOSSDAV)",
   address = "Durham, New Hampshire, USA",
   month = "April",
   year = "1995",
   pages = "267-270"}

@inproceedings{almer:vod-icc,
   author = "Almeroth, K. and Ammar, M.",
   title = "On the Performance of a Multicast Delivery Video-On-Demand Service
            with Discontinuous {VCR} Actions",
   booktitle = "IEEE International Conference on Communications (ICC)",
   address = "Seattle, Washington, USA",
   month = "June",
   year = "1995",
   pages = "1631-1635",
   note = "file://ftp.cc.gatech.edu/pub/coc/tech\_reports/1994/GIT-CC-94-49.ps"
}

@inproceedings{almer:vod-ic3n,
   author = "Almeroth, K. and Ammar, M. ",
   title = "Providing a Scalable, Interactive Video-On-Demand Service
Using Multicast Communication",
   booktitle = "International Conference on Computer Communications and
                Networks (IC3N)",
   address = "San Francisco, California, USA",
   month = "September",
   year = "1994",
   pages = "292-296",
   note = "file://ftp.cc.gatech.edu/pub/coc/tech\_reports/1994/GIT-CC-94-36.ps"
}

@inproceedings{almer:www-spie,
   author = "Almeroth, K. and Ammar, M. ",
   title = "Delivering Popular Web Pages Using Cyclic Unreliable Multicast
            (Extended Abstract)",
   booktitle = "SPIE Conference on Voice, Video, and Data Communications",
   address = "Dallas, Texas, USA",
   month = "November",
   year = "1997"}

@inproceedings{almer:www-infocom,
   author = "Almeroth, K. and Ammar, M. and Fei, Z.",
   title = "Scalable Delivery of Web Pages Using Cyclic Best-Effort ({UDP})
            Multicast",
   booktitle = "Proceedigns of {IEEE INFOCOM}",
   address = "San Francisco, California, USA",
   month = "March",
   year = "1998"}

@inproceedings{clark:www,
   author = "Clark, R. and Ammar, M.",
   title = "Providing Scalable Web Service Using Multicast Delivery",
   booktitle = "IEEE Workshop on Services in Distributed and Networked
                Environments",
   address = "Whistler, CANADA",
   month = "June",
   note = "(also in {\em Computer Networks and ISDN Systems})",
   year = "1995"}

@manual{van:traceroute,
   author = "Jacobson, V.",
   title = "Traceroute",
   organization = "Lawrence Berkeley Laboratory (LBL)",
   month = "February",
   year = "1989",
   note = "Available from ftp://ee.lbl.gov/traceroute.tar.Z"}

@techreport{usc:anycast,
   author = "Danzig, P. and Delucia, D. and Obraczka, K.",
   title = "Massively Replicating Services in Wide-Area {I}nternetworks",
   institution = "University of Southern California",
   year ="1994"}

@inproceedings{www:caching,
   author = "Pitkow, J. and Recker, M.",
   title = "A Simple Yet Robust Caching Algorithm Based on Dynamic Access
            Patterns",
   booktitle = "World Wide Web Conference (WWW)",
   year = "1994"}

@inproceedings{lixue:lvmr,
   author = "Li, X. and Paul, S. and Pancha, P. and Ammar, M.",
   title = "Layered Video Multicast with Retransmission ({LVMR}):  Evaluation
            of Error Recovery Schemes",
   booktitle = "Workshop on Network and Operating System Support for
                Digital Audio and Video (NOSSDAV)",
   address = "St. Louis, Missouri, USA",
   month = "May",
   year = "1997"}


@inproceedings{bolot:feedback,
   author = "Bolot, J-C. and Turletti, T. and Wakeman, I.",
   title = "Scalable Feedback Control for Multicast Video Distribution
            in the {I}nternet",
   booktitle = "ACM Sigcomm",
   address = "London, ENGLAND",
   month = "September",
   year = "1994",
   pages = "58-67"}

@inproceedings{bolot:control,
   author = "Bolot, J-C. and Turletti, T.",
   title = "Experience with Control Mechanisms for Packet Video in the
            {I}nternet",
   booktitle = "Computer Communication Review",
   month = "January",
   year = "1998",
   pages = "4-15"}

@article{jamshid:friendly,
   author = "Mathis, M. and Semke, J. and Mahdavi, J. and and Ott, T.",
   title = "The Macroscopic Behaviour of the {TCP} Congestion Avoidance
            Algorithm",
   journal = "ACM Computer Communication Review",
   volume = "27",
   number = "3",
   month = "July",
   year = "1997"}

@inproceedings{lixue:multicast,
   author = "Li, X. and Ammar, M. ",
   title = "Bandwidth Control for Replicated-Stream Multicast Video
            Distribution",
   booktitle = "High Performance Distributed Computing (HPDC)",
   address = "Syracuse, New York, USA",
   month = "August",
   year = "1996"}

@inproceedings{cheung:multicast,
   author = "Cheung, S. and Ammar, M. and Li, X.",
   title = "On the Use of Destination Set Grouping to Improve Fairness in
            Multicast Video Distribution",
   booktitle = "Proceedigns of {IEEE INFOCOM}",
   address = "San Francisco, California, USA",
   month = "March",
   year = "1996"}

@manual{ucb:rtpmon,
   author = "Swan, A. and Bacher, D. and Rowe, L.",
   title = "rtpmon 1.0a7",
   organization = "University of California at Berkeley",
   month = "January",
   year = "1997",
   note = "Available from ftp://mm-ftp.cs.berkeley.edu/pub/rtpmon/"}

@misc{draft:mtrace,
   author = "Fenner, W. and Casner, S.",
   title = "A `traceroute' Facility for {IP} Multicast",
   howpublished = "{I}nternet Engineering Task Force ({IETF}),
                   draft-ietf-idmr-traceroute-ipm-*.txt",
   month = "July",
   year = "2000",
   note = "Work in progress"}

@manual{mmt,
   author = "{Router Management Solutions}",
   title = "Multicast Management Tool {(MMT)}",
   note = "http://www.routermanagement.com/"}

@manual{openview,
   author = "{HP OpenView Management Software}",
   note = "http://www.managementsoftware.hp.com"}

@article{mmon:hp,
   author = "Sharma, P. and Perry, E. and Malpani, R.",
   title = "{IP} multicast operational network management: design, challenges, and experiences",
   journal = "IEEE Network",
   volume = "17",
   number = "2",
   pages = "49-55",
   month = "March/April",
   year = "2003"}

@manual{fenner:mtrace,
   author = "Fenner, B.",
   title = "Multicast Traceroute (mtrace) 5.2",
   month = "September",
   year = "1998",
   note = "ftp://ftp.parc.xerox.com/pub/net-research/ipmulti/"}

@manual{almer:mlisten,
   author = "Almeroth, K.",
   title = "Multicast Group Membership Collection Tool (mlisten)",
   organization = "Georgia Institute of Technology",
   month = "September",
   year = "1996",
   note = "Available from http://www.cc.gatech.edu/computing/Telecomm/mbone/"}

@article{dan:alloc,
   author = "Dan, A. and Shahabuddin, P. and Sitaram, D. and Towsley, D.",
   title = "Channel Allocation under Batching and {VCR} Control in
            Video-on-Demand Servers",
   journal = "Parallel and Distributed Computing",
   year = "1994"}

@article{towsley:multicast,
   author = "Towsley, D. and Kurose, J. and Pingali, S.",
   title = "Comparison of sender-initiated and Receiver-Initiated Reliable
            Multicast Protocols",
   journal = "IEEE Journal on Selected Areas in Communications",
   volume = "15",
   number = "3",
   month = "April",
   year = "1997",
   pages = "398-406"}

@article{matthias:multicast,
   author = "Grossglauser, M.",
   title = " Optimal deterministic timeouts for reliable scalable multicast",
   journal = "IEEE Journal on Selected Areas in Communications",
   volume = "15",
   number = "3",
   month = "April",
   year = "1997",
   pages = "422-433"}

@article{wakeman:video,
   author = "Wakeman, I.",
   title = "Packetized Video--Options for Interaction Between the User,
the Network and the Codec",
   journal = "The Computer Journal",
   month = "January",
   year = "1993",
   pages = "55-67"}

@techreport{limb:cell,
   author = "Gusella, R. and Limb, J.",
   title = "Distribution of Video to the Home: Cell or Circuit",
   institution = "HP Multimedia Technology Laboratory",
   year = "1994",
   month = "March",
   number = "HPL-94-07"}

@inproceedings{abowd:cscw,
   author = "Abowd, G. and Atkeson, C. and Feinstein, A. and Goolamabbas, Y.
             and Hmelo, C. and Register, S. and Sawhney, N. and Tani M.",
   title = "Classroom 2000:  Enhancing Classroom Interaction and Review",
   booktitle = "CSCW '96",
   month = "March",
   year = "1996"}

@inproceedings{jorg:fec,
   author = "Nonnenmacher, J. and Biersack, E. and Towsley, D.",
   title = "Parity-Based Loss Recovery for Reliable Multicast Transmission",
   booktitle = "Proceedings of {ACM SIGCOMM}",
   address = "Canne, FRANCE",
   month = "August",
   year = "1997"}

@inproceedings{dan:vod,
   author = "Dan, A. and Sitaram, D. and Shahabuddin, P.",
   title = "Scheduling Policies for an On-Demand Video Server with Batching",
   booktitle = "ACM Multimedia",
   address = "San Francisco, California, USA",
   month = "October",
   year = "1994"}

@manual{hgs:rtptools,
   author = "Schulzrinne, H.",
   title = "{README} for {RTP}tools",
   organization = "Columbia University",
   month = "August",
   year = "1997",
   note = "Available from ftp://ftp.cs.columbia.edu/pub/schulzrinne/rtptools/"}

@inproceedings{almer:imj-www,
   author = "Almeroth, K. and Ammar, M. ",
   title = "The Interactive Multimedia Jukebox ({IMJ}): A New Paradigm for
            the Demand-Driven Delivery of Audio/Video",
   booktitle = "World Wide Web Conference (WWW)",
   address = "Brisbane, AUSTRALIA",
   month = "April",
   year = "1998"}

@manual{van:wb,
   author = "Jacobson, V. and McCanne, S.",
   title = "{WB}:  Whiteboard Tool",
   organization = "Lawrence Berkeley Laboratory (LBL)",
   month = "July",
   year = "1994",
   note = "Available from ftp://ee.lbl.gov/conferencing/wb/"}


% reliable multicast protocols references
@inproceedings{nak:infocom,
   author = "Ramakrishnan, S. and Jain, B.",
   title = "A Negative Acknowledgment with Periodic Polling Protocol for Multicast over {LANs}",
   booktitle = "Proceedigns of {IEEE INFOCOM}",
   month = "March/April",
   year = "1997"}

@inproceedings{holbrook:rmcast,
   author = "Holbrook, H. and Singhal, S.K. and Cheriton, D.",
   title = "Log-based Receiver-Reliable Multicast for Distributed Interactive Simulations",
   booktitle = "Proceedings of {ACM SIGCOMM}",
   address = "Cambridge, MA, USA",
   month = "August",
   year = "1995"}

@inproceedings{tobagi:hrm,
   author = "Markopoulou, A.P. and Tobagi, F.A.",
   title = "Hierarchical Reliable Multicast: Performance Analysis and Placement of Proxies",
   booktitle = "Networked Group Communications (NGC)",
   month = "November",
   year = "2000"}

@inproceedings{radoslavov:infocom01,
   author = "Radoslavov, P. and Papadopoulos, C. and Govindan, R. and Estrin, D.",
   title = "A Comparison of Application-Level and Router-Assisted Hierarchical Schemes
   for Reliable Multicast",
   booktitle = "Proceedings of {IEEE INFOCOM}",
   address = "Anchorage, AK, USA",
   month = "April",
   year = "2001"}

@inproceedings{yavatkar:mmedia,
   author = "Yavatkar, R. and Griffioen, J. and Sudan, M.",
   title = "A Reliable Dissemination Protocol for Interactive Collaborative Applications",
   booktitle = "Proceedings of {ACM} Multimedia",
   month = "November",
   year = "1995"}

@inproceedings{jacobson:alf,
   author = "Floyd, S. and Jacobson, V. and McCanne, S. and Liu, C.-G.
             and Zhang, L.",
   title = "A Reliable Multicast Framework for Light-Weight Sessions and
            Application Level Framing",
   booktitle = "Proceedings of {ACM SIGCOMM}",
   address = "Cambridge, Massachusetts, USA",
   month = "September",
   year = "1995"}

@article{alf:ton,
   author = "Floyd, S. and Jacobson, V. and Liu, C.-G. and McCanne, S. and Zhang, L.",
   title = "A reliable multicast framework for light-weight sessions and application
   level framing",
   journal = "IEEE/ACM Transactions on Networking",
   month = "December",
   year = "1997"}


@article{thaler:multicast,
   author = "Thaler, D. and Ravishankar, C.",
   title = "Distributed Center-Location Algorithms:  Proposals and
            Comparisons",
   journal = "IEEE Journal on Selected Areas in Communications",
   month = "April",
   year = "1997"}

@inproceedings{deb:tool,
   author = "Agarwal, D. and Floyd, S.",
   title = "Tool for Debugging {I}nternet Multicast Routing",
   booktitle = "Computer Science Conference",
   address = "Phoenix, Arizona, USA",
   month = "March",
   year = "1994",
   pages = "22-29"}

@techreport{mah:ip,
   author = "Mah, B.",
   title = "Measurements and Observations of {IP} Multicast Traffic",
   institution = "University of California at Berkeley",
   number = "UCB/CSD-93-735",
   month = "March",
   year = "1993"}

@misc{draft:mrm,
   author = "Almeroth, K. and Wei, L. and Farinacci, D.",
   title = "Multicast Reachability Monitor ({MRM})",
   howpublished = "{I}nternet Engineering Task Force ({IETF}),
                   draft-ietf-mboned-mrm-*.txt",
   month = "October",
   year = "1999"}

@misc{draft:mrmuse,
   author = "Almeroth, K. and Wei, L.",
   title = "Justification for and use of the Multicast Routing Monitor
            ({MRM}) Protocol",
   howpublished = "{I}nternet Engineering Task Force ({IETF}),
                   draft-ietf-mboned-mrm-use-*.txt",
   month = "March",
   year = "1999"}

@techreport{handley:mbone,
   author = "Handley, M.",
   title = "An Examination of {MB}one Performance",
   institution = "Information Sciences Institute (ISI), University of
                  Southern California (USC)",
   month = "January",
   year = "1997",
   number = "ISI/RR-97-450"}

@techreport{prashant:msdp,
   author = "Rajvaidya, P. and Ramachandran, K.N. and Almeroth, K.C.",
   title = "Detection and Deflection of {DoS} Attacks Against the Multicast
            Source Discovery Protocol",
   institution = "University of California, Santa Barbara",
   month = "May",
   year = "2003",
   note = "Submitted for publication"}

@techreport{krishna:mafia,
   author = "Ramachandran, K.N. and Almeroth, K.C.",
   title = "{MAFIA}: A Multicast Management Solution for Access Control and
            Traffic Filtering",
   institution = "University of California, Santa Barbara",
   month = "May",
   year = "2003",
   note = "Submitted for publication"}


@manual{ghosh:mwatch,
   author = "Ghosh, A. and Brooks, P.",
   title = "MWATCH 3.6.2",
   organization = "University College London",
   month = "June",
   year = "1994"}

@manual{deering:mrouted,
   author = "Fenner, B. and et al.",
   title = "mrouted 3.9-beta, mrinfo, and other tools",
   month = "March",
   year = "1998",
   note = "Available from ftp://ftp.parc.xerox.com/pub/net-research/ipmulti/"}

@techreport{almer:mbone-gt,
   author = "Almeroth, K. and Ammar, M.",
   title = "Characterization of {MB}one Session Dynamics:  Developing
            and Applying a Measurement Tool",
   institution = "Georgia Tech College of Computing",
   month = "June",
   year = "1995",
   number = "GIT-CC-95-22"}

@inproceedings{almer:www-wisp,
   author = "Ammar, M. and Almeroth K. and Clark, R. and Fei, Z.",
   title = "Multicast Delivery of Web Pages {OR} How to Make Web Servers
            Pushy",
   booktitle = "Workshop on {I}nternet Server Performance (WISP)",
   address = "Madison, Wisconsin, USA",
   month = "June",
   year = "1998"}

@inproceedings{handley:www,
   author = "Handley, M.",
   title = "Applying Real-Time Multimedia Conferencing Techniques to the Web",
   booktitle = "World Wide Web Consortium Workshop on Real Time Multimedia
                and the Web",
   address = "Sophia Antipolis, FRANCE",
   month = "October",
   year = "1996"}

@inproceedings{randa:www,
   author = "El-Marakby, R. and Hutchinson, D.",
   title = "Integrating {RTP} into the World Wide Web",
   booktitle = "World Wide Web Consortium Workshop on Real Time Multimedia
                and the Web",
   address = "Sophia Antipolis, FRANCE",
   month = "October",
   year = "1996"}

@inproceedings{whd:mvod,
   author = "Holfelder, W.",
   title = "Interactive Remote Recording and Playback of Multicast
            Videoconferences",
   booktitle = "Workshop on Interactive Distributed
                Multimedia Systems and Telecommunication Services (IDMS)",
   address = "Darmstadt, GERMANY",
   month = "September",
   year = "1997"}


@manual{hen:nevot,
[truncated: 193,158 more chars]
