# Supplementary material for: Generation of 2-mode scale-free graphs for link-level internet topology modeling
Source: PLoS One. 2020 Nov 9;15(11):e0240100. doi: 10.1371/journal.pone.0240100 (PMC7652253; doi:10.1371/journal.pone.0240100)
Supplement: S1 File — (ZIP) [file pone.0240100.s001.zip › SubNetG_ revision/topology.bib]

@article{Water2018,
authors = {Giudicianni, C., Di Nardo, A., Di Natale, M., Greco, R., Santonastaso, G. Francesco, & Scala, A.},
year = {2018},
doi = {10.3390/w10040444}
title = {Topological Taxonomy of Water Distribution Networks},
journal={Water},
volume={10},
pages={444},
}
@article{WANG2009114,
title = "On Modeling Random Topology Power Grids for Testing Decentralized Network Control Strategies",
journal = "IFAC Proceedings Volumes",
volume = "42",
number = "20",
pages = "114 - 119",
year = "2009",
note = "1st IFAC Workshop on Estimation and Control of Networked Systems",
issn = "1474-6670",
doi = "https://doi.org/10.3182/20090924-3-IT-4005.00020",
url = "http://www.sciencedirect.com/science/article/pii/S1474667015361450",
author = "Zhifang Wang and Anna Scaglione and Robert J. Thomas",
keywords = "Graph models for networks, Power grid topology"
}

@article{newman2005power,
  title={Power laws, Pareto distributions and Zipf's law},
  author={Newman, Mark EJ},
  journal={Contemporary physics},
  volume={46},
  number={5},
  pages={323--351},
  year={2005},
  publisher={Taylor \& Francis}
}


@incollection{bussieck2004general,
  title={General algebraic modeling system (GAMS)},
  author={Bussieck, Michael R and Meeraus, Alex},
  booktitle={Modeling languages in mathematical optimization},
  pages={137--157},
  year={2004},
  publisher={Springer}
}


@article{kardes2015graph,
  title={Graph Based Induction of unresponsive routers in Internet topologies},
  author={Kardes, Hakan and Gunes, Mehmet Hadi and Sarac, Kamil},
  journal={Computer Networks},
  volume={81},
  pages={178--200},
  year={2015},
  publisher={Elsevier}
}

@inproceedings{canbaz2018router,
  title={Router-level topologies of autonomous systems},
  author={Canbaz, Muhammed Abdullah and Bakhshaliyev, Khalid and Gunes, Mehmet Hadi},
  booktitle={International Workshop on Complex Networks},
  pages={243--257},
  year={2018},
  organization={Springer}
}

% This file was created with JabRef 2.6.
% Encoding: Cp1252

@INPROCEEDINGS{asiar,
  author = {Aksoy, Ahmet and Gunes, Mehmet Hadi},
  title = {ASIAR: Analytical Subnetwork and IP Alias Resolution for Network Tomography using Path Traces},
  booktitle = {Elsevier Computer Networks},
  year = {2019},
  note={under revision}
}

@article{BurakMascots,
author = {Mehmet Burak Akgun and Mehmet Hadi Gunes},
title = {Impact of Multi-access Links on the Internet Topology Modeling},
journal ={2012 IEEE 20th International Symposium on Modeling, Analysis and Simulation of Computer and Telecommunication Systems},
volume = {0},
issn = {1526-7539},
year = {2013},
pages = {399-403},
doi = {http://doi.ieeecomputersociety.org/10.1109/MASCOTS.2013.60},
publisher = {IEEE Computer Society},
address = {Los Alamitos, CA, USA},
}
 
 
@INPROCEEDINGS{KaraogluICC11,
author={Karaoglu, H.T. and Yuksel, M. and Gunes, M.H.},
booktitle={Communications (ICC), 2011 IEEE International Conference on},
title={On the Scalability of Path Exploration Using Opportunistic Path-Vector Routing},
year={2011},
month={june},
volume={},
number={},
pages={1 -5},
keywords={BGP;Internet;OPVR;current de-factointer-domain routing protocol;flexible inter- domain routing services;opportunistic path-vector protocol;path scalability;routing scalability;scalable path exploration mechanisms;Internet;routing protocols;telecommunication network reliability;},
doi={10.1109/icc.2011.5962965},
ISSN={1550-3607},}

@INPROCEEDINGS{AcharyaSSS09,
  author = {Acharya, Hrishikesh B. and Gouda, Mohamed G.},
  title = {A Theory of Network Tracing},
  booktitle = {SSS '09: Proceedings of the 11th International Symposium on Stabilization,
	Safety, and Security of Distributed Systems},
  year = {2009},
  pages = {62--74},
  address = {Berlin, Heidelberg},
  publisher = {Springer-Verlag},
  doi = {http://dx.doi.org/10.1007/978-3-642-05118-0_5},
  isbn = {978-3-642-05117-3},
  location = {Lyon, France}
}

@article{Bollobas03,
  author    = {B{\'{e}}la Bollob{\'{a}}s and
               Oliver Riordan},
  title     = {Coupling Scale-Free and Classical Random Graphs},
  journal   = {Internet Mathematics},
  volume    = {1},
  number    = {2},
  pages     = {215--225},
  year      = {2003},
  url       = {http://dx.doi.org/10.1080/15427951.2004.10129084},
  doi       = {10.1080/15427951.2004.10129084},
  timestamp = {Thu, 08 Mar 2012 11:34:22 +0100},
  biburl    = {http://dblp.uni-trier.de/rec/bib/journals/im/BollobasR03a},
  bibsource = {dblp computer science bibliography, http://dblp.org}
}

@article{Cohen03,
  title = {Scale-Free Networks Are Ultrasmall},
  author = {Cohen, Reuven and Havlin, Shlomo},
  journal = {Phys. Rev. Lett.},
  volume = {90},
  issue = {5},
  pages = {058701},
  numpages = {4},
  year = {2003},
  month = {Feb},
  publisher = {American Physical Society},
  doi = {10.1103/PhysRevLett.90.058701},
  url = {http://link.aps.org/doi/10.1103/PhysRevLett.90.058701}
}


@ARTICLE{AnticCL09,
  author = {Antic, M. and Smiljanic, A.},
  title = {Routing with load balancing: increasing the guaranteed node traffics},
  journal = {Communications Letters, IEEE},
  year = {2009},
  volume = {13},
  pages = {450 -452},
  number = {6},
  month = {june },
  doi = {10.1109/LCOMM.2009.081874},
  issn = {1089-7798},
  keywords = {load balancing;network topologies;node traffics;routing optimization;routing
	scheme;shortest-path routing;resource allocation;routing protocols;telecommunication
	network topology;}
}

@INPROCEEDINGS{AnticICC08,
  author = {Antic, M. and Smiljanic, A.},
  title = {Oblivious Routing Scheme Using Load Balancing Over Shortest Paths},
  booktitle = {Communications, 2008. ICC '08. IEEE International Conference on},
  year = {2008},
  pages = {5783 -5787},
  month = {19-23},
  doi = {10.1109/ICC.2008.1082},
  keywords = {linear programming;load balancing;shortest-path routing;linear programming;resource
	allocation;telecommunication network routing;}
}

@INPROCEEDINGS{AntichiGLOBECOM09,
  author = {Antichi, G. and Di Pietro, A. and Ficara, D. and Giordano, S. and
	Procissi, G. and Vitucci, F.},
  title = {Network Topology Discovery through Self-Constrained Decisions},
  booktitle = {Global Telecommunications Conference, 2009. GLOBECOM 2009. IEEE},
  year = {2009},
  pages = {1 -6},
  month = {nov.},
  doi = {10.1109/GLOCOM.2009.5425663},
  issn = {1930-529X},
  keywords = {internal nodes;network management tasks;network topology discovery;self-constrained
	decisions;tomographic topology discovery;topology reconstruction;telecommunication
	network management;telecommunication network topology;tomography;}
}

@INPROCEEDINGS{BenderIMC08,
  author = {Bender, Adam and Sherwood, Rob and Spring, Neil},
  title = {Fixing ally's growing pains with velocity modeling},
  booktitle = {IMC '08: Proceedings of the 8th ACM SIGCOMM conference on {I}nternet
	measurement},
  year = {2008},
  pages = {337--342},
  address = {New York, NY, USA},
  publisher = {ACM},
  doi = {http://doi.acm.org/10.1145/1452520.1452560},
  isbn = {978-1-60558-334-1},
  location = {Vouliagmeni, Greece}
}

@INPROCEEDINGS{BonaldINFOCOM09,
  author = {Bonald, T. and Feuillet, M. and Proutiere, A.},
  title = {Is the ''Law of the Jungle'' Sustainable for the {I}nternet?},
  booktitle = {INFOCOM 2009, IEEE},
  year = {2009},
  pages = {28 -36},
  month = {19-25},
  doi = {10.1109/INFCOM.2009.5061903},
  issn = {0743-166X},
  keywords = {{I}nternet;congestion control;erasure coding scheme;fair drop policy;fair
	sharing;network topologies;resource utilization;{I}nternet;resource
	allocation;}
}

@ARTICLE{CastelucioNetwork09,
  author = {Castelucio, A. and Ziviani, A. and Salles, R.},
  title = {An AS-level overlay network for {IP} traceback},
  journal = {Network, IEEE},
  year = {2009},
  volume = {23},
  pages = {36 -41},
  number = {1},
  month = {january-february },
  doi = {10.1109/MNET.2009.4804322},
  issn = {0890-8044},
  keywords = {{AS}-level overlay network;{IP} traceback;{I}nternet services;autonomous
	systems;border gateway protocol;denial of service attacks;network
	topology;sequence-marking process;update-message community;{IP} networks;{I}nternet;internetworking;protocols;security
	of data;telecommunication security;}
}

@INPROCEEDINGS{ChengAINAW08,
  author = {Lechang Cheng and Hutchinson, N.C. and Ito, M.R.},
  title = {RealNet: A Topology Generator Based on Real {I}nternet Topology},
  booktitle = {Advanced Information Networking and Applications (AINAW)},
  year = {2008},
  pages = {526 -532},
  month = {25-28},
  doi = {10.1109/WAINA.2008.66},
  keywords = {BGP routing tables;RealNet;autonomous system;large-scale network simulations;realistic
	{I}nternet topology generators;router cluster topology;router level
	topology;traceroute records;{I}nternet;telecommunication network routing;telecommunication
	network topology;}
}

@INPROCEEDINGS{CoyleIMC08,
  author = {Coyle, Andrew and Kraetzl, Miro and Maennel, Olaf and Roughan, Matthew},
  title = {On the predictive power of shortest-path weight inference},
  booktitle = {IMC '08: Proceedings of the 8th ACM SIGCOMM conference on {I}nternet
	measurement},
  year = {2008},
  pages = {305--310},
  address = {New York, NY, USA},
  publisher = {ACM},
  doi = {http://doi.acm.org/10.1145/1452520.1452556},
  isbn = {978-1-60558-334-1},
  location = {Vouliagmeni, Greece}
}

@INPROCEEDINGS{PietroGLOBECOM08,
  author = {Di Pietro, A. and Ficara, D. and Giordano, S. and Oppedisano, F.
	and Procissi, G.},
  title = {Network Topology Discovery Based on a Finite Set of Hypotheses},
  booktitle = {Global Telecommunications Conference, 2008. IEEE GLOBECOM 2008. IEEE},
  year = {2008},
  pages = {1 -5},
  month = {nov.},
  doi = {10.1109/GLOCOM.2008.ECP.463},
  issn = {1930-529X},
  keywords = {decision theory;model-free noise reduction technique;network topology
	discovery;packet sandwich probes;partial graph structure;tomographic
	techniques;topological hypotheses;tree structures;decision theory;telecommunication
	network topology;tomography;trees (mathematics);}
}

@INPROCEEDINGS{PietroICC09,
  author = {Di Pietro, A. and Ficara, D. and Giordano, S. and Oppedisano, F.
	and Procissi, G. and Vitucci, F.},
  title = {Merging Spanning Trees in Tomographic Network Topology Discovery},
  booktitle = {Communications, 2009. ICC '09. IEEE International Conference on},
  year = {2009},
  pages = {1 -5},
  month = {14-18},
  doi = {10.1109/ICC.2009.5199178},
  issn = {1938-1883},
  keywords = {decision theory;internal nodes;link capacities;network topologies
	reconstruction;node clustering;packet sandwich probes;probe sender;realistic
	topologies;spanning trees;synthetic topologies;tomographic network
	topology discovery;topology discovery;decision theory;telecommunication
	network topology;}
}

@INPROCEEDINGS{ErikssonINFOCOM09,
  author = {Eriksson, B. and Barford, P. and Nowak, R.},
  title = {Estimating Hop Distance Between Arbitrary Host Pairs},
  booktitle = {INFOCOM 2009, IEEE},
  year = {2009},
  pages = {801 -809},
  month = {19-25},
  doi = {10.1109/INFCOM.2009.5061989},
  issn = {0743-166X},
  keywords = {{IP} addresses;multidimensional scaling algorithm;network packet traffic;of
	{I}nternet topology;pairwise hop distance estimation;synthetic network
	topologies;trace route-like probes;{IP} networks;{I}nternet;telecommunication
	network routing;telecommunication network topology;telecommunication
	traffic;}
}

@INPROCEEDINGS{ErikssonSIGCOMM08,
  author = {Eriksson, Brian and Barford, Paul and Nowak, Robert},
  title = {Network discovery from passive measurements},
  booktitle = {SIGCOMM '08: Proceedings of the ACM SIGCOMM 2008 conference on Data
	communication},
  year = {2008},
  pages = {291--302},
  address = {New York, NY, USA},
  publisher = {ACM},
  doi = {http://doi.acm.org/10.1145/1402958.1402992},
  isbn = {978-1-60558-175-0},
  location = {Seattle, WA, USA}
}

@INPROCEEDINGS{ErikssonINFOCOM10,
  author = {Eriksson, B. and Dasarathy, G. and Barford, P. and Nowak, R.},
  title = {Toward the Practical Use of Network Tomography for {I}nternet Topology
	Discovery},
  booktitle = {INFOCOM, 2010 Proceedings IEEE},
  year = {2010},
  pages = {1 -9},
  month = {14-19},
  doi = {10.1109/INFCOM.2010.5461970},
  issn = {0743-166X},
  keywords = {{I}nternet topology discovery;depth-first search ordering algorithm;logical
	tree topology;network tomography;router-level topology;tomographic
	inference;topology recovery;{I}nternet;telecommunication network routing;telecommunication
	network topology;tomography;tree searching;}
}

@ARTICLE{FayToN10,
  author = {Fay, D. and Haddadi, H. and Thomason, A. and Moore, A.W. and Mortier,
	R. and Jamakovic, A. and Uhlig, S. and Rio, M.},
  title = {Weighted Spectral Distribution for {I}nternet Topology Analysis: Theory
	and Applications},
  journal = {Networking, IEEE/ACM Transactions on},
  year = {2010},
  volume = {18},
  pages = {164 -176},
  number = {1},
  month = {feb. },
  doi = {10.1109/TNET.2009.2022369},
  issn = {1063-6692},
  keywords = {{I}nternet {AS} topology;{I}nternet topology analysis;computer science;structural
	similarity;synthetic network generator;weighted spectral distribution;{I}nternet;telecommunication
	network topology;}
}

@INPROCEEDINGS{FeldmanGLOBECOM08,
  author = {Feldman, D. and Shavitt, Y.},
  title = {Automatic Large Scale Generation of {I}nternet PoP Level Maps},
  booktitle = {Global Telecommunications Conference, 2008. IEEE GLOBECOM 2008. IEEE},
  year = {2008},
  pages = {1 -6},
  month = {nov.},
  doi = {10.1109/GLOCOM.2008.ECP.466},
  issn = {1930-529X},
  keywords = {{I}nternet PoP level maps;automatic large scale generation;link delay
	estimation;map topography;point of presence level;{I}nternet;delay
	estimation;telecommunication network topology;}
}

@INPROCEEDINGS{FraigniaudINFOCOM08,
  author = {Fraigniaud, P. and Febhar, E. and Viennot, F.},
  title = {The Inframetric Model for the {I}nternet},
  booktitle = {INFOCOM 2008. The 27th Conference on Computer Communications. IEEE},
  year = {2008},
  pages = {1085 -1093},
  month = {13-18},
  doi = {10.1109/INFOCOM.2008.163},
  issn = {0743-166X},
  keywords = {{I}nternet;compact routing scheme;inframetric model;round-trip delay;triangle
	inequality;{I}nternet;delays;performance evaluation;telecommunication
	network routing;}
}

@INPROCEEDINGS{GarciaJimenezLCN09,
  author = {Garcia-Jimenez, S. and Magana, E. and Izal, M. and Morato, D.},
  title = {{IP} addresses distribution in {I}nternet and its application on reduction
	methods for {IP} alias resolution},
  booktitle = {Local Computer Networks, 2009. LCN 2009. IEEE 34th Conference on},
  year = {2009},
  pages = {1079 -1086},
  month = {20-23},
  doi = {10.1109/LCN.2009.5355210},
  keywords = {Etomic measurement platform;{IP} addresses distribution;{IP} alias resolution;{IP}
	header;{IP} identifier fields;{I}nternet autonomous systems;{I}nternet
	topology;Planetlab measurement platform;internetworking equipments;{IP}
	networks;{I}nternet;internetworking;telecommunication network topology;}
}

@INPROCEEDINGS{GarciaJimenezIM09,
  author = {Garcia-Jimenez, S. and Magana, E. and Morato, D. and Izal, M.},
  title = {Techniques for better alias resolution in {I}nternet topology discovery},
  booktitle = {Integrated Network Management, 2009. IM '09. IFIP/IEEE International
	Symposium on},
  year = {2009},
  pages = {513 -520},
  month = {1-5},
  doi = {10.1109/INM.2009.5188856},
  keywords = {{IP} address alias identification;{I}nternet topology discovery;crossed
	routers;probing packets;topology graph;topology information;{IP} networks;{I}nternet;telecommunication
	network routing;telecommunication network topology;}
}

@INPROCEEDINGS{GarciaJimenezITC09,
  author = {Garcia-Jimenez, S. and Magana, E. and Morato, D. and Izal, M.},
  title = {Improving efficiency of {IP} alias resolution based on offsets between
	{IP} addresses},
  booktitle = {Teletraffic Congress, 2009. ITC 21 2009. 21st International},
  year = {2009},
  pages = {1 -8},
  month = {15-17},
  keywords = {{IP} address alias resolution technique;{I}nternet;distributed measurement
	scenario;network probing traffic;router-level topology;{IP} networks;{I}nternet;telecommunication
	network routing;telecommunication network topology;telecommunication
	traffic;}
}

@INPROCEEDINGS{GhamryWOCN09,
  author = {Ghamry, W.K. and Elsayed, K. and Nassar, A.},
  title = {A new small-world rewiring method for construction of HOT based router-level
	network topologies},
  booktitle = {Wireless and Optical Communications Networks, 2009. WOCN '09. IFIP
	International Conference on},
  year = {2009},
  pages = {1 -5},
  month = {28-30},
  doi = {10.1109/WOCN.2009.5010535},
  keywords = {HOT based router-level network topologies;Internets router-level topology;complex
	networks;heuristically optimized tradeoffs;low-likelihood topology
	metric;scale-free networks;small-world rewiring method;topological
	disassortativity;topological physical structure;{I}nternet;complex
	networks;telecommunication network routing;telecommunication network
	topology;}
}

@INPROCEEDINGS{GillPAM08,
  author = {Gill, Phillipa and Arlitt, Martin and Li, Zongpeng and Mahanti, Anirban},
  title = {The flattening {I}nternet topology: natural evolution, unsightly barnacles
	or contrived collapse?},
  booktitle = {PAM'08: Proceedings of the 9th international conference on Passive
	and active network measurement},
  year = {2008},
  pages = {1--10},
  address = {Berlin, Heidelberg},
  publisher = {Springer-Verlag},
  isbn = {3-540-79231-7, 978-3-540-79231-4},
  location = {Cleveland, OH, USA}
}

@ARTICLE{GothIC10,
  author = {Goth, Greg},
  title = {New {I}nternet Economics Might Not Make It to the Edge [News Trends]},
  journal = {{I}nternet Computing, IEEE},
  year = {2010},
  volume = {14},
  pages = {7 -9},
  number = {1},
  month = {jan.-feb. },
  doi = {10.1109/MIC.2010.15},
  issn = {1089-7801}
}

@ARTICLE{GunesToN09,
  author = {Gunes, M.H. and Sarac, K.},
  title = {Resolving {IP} Aliases in Building Traceroute-Based {I}nternet Maps},
  journal = {Networking, IEEE/ACM Transactions on},
  year = {2009},
  volume = {17},
  pages = {1738 -1751},
  number = {6},
  month = {dec. },
  doi = {10.1109/TNET.2009.2014227},
  issn = {1063-6692},
  keywords = {{IP} address assignment scheme;{IP} aliases;alias resolution;probe-based
	alias resolver;probe-based component;topology measurement;traceroute-based
	{I}nternet topology maps;{IP} networks;{I}nternet;telecommunication network
	routing;telecommunication network topology;}
}


@INPROCEEDINGS{gunesPAM09,
  author = {Gunes, Mehmet H. and Sarac, Kamil},
  title = {Analyzing Router Responsiveness to Active Measurement Probes},
  booktitle = {PAM '09: Proceedings of the 10th International Conference on Passive
	and Active Network Measurement},
  year = {2009},
  pages = {23--32},
  address = {Berlin, Heidelberg},
  publisher = {Springer-Verlag},
  doi = {http://dx.doi.org/10.1007/978-3-642-00975-4_3},
  isbn = {978-3-642-00974-7},
  location = {Seoul, Korea}
}

@INPROCEEDINGS{GunesINFOCOM08,
  author = {Gunes, Mehmet H. and Sarac, Kamil},
  title = {Resolving Anonymous Routers in {I}nternet Topology Measurement Studies},
  booktitle = {INFOCOM 2008. The 27th Conference on Computer Communications. IEEE},
  year = {2008},
  pages = {1076 -1084},
  month = {13-18},
  doi = {10.1109/INFOCOM.2008.162},
  issn = {0743-166X},
  keywords = {{I}nternet topology measurement;NP-complete;anonymous routers;graph
	data mining;traceroute query;traceroute-based topology maps;{I}nternet;computational
	complexity;optimisation;telecommunication network routing;telecommunication
	network topology;}
}

@INPROCEEDINGS{GuoqiangICACC10,
  author = {Yang Guoqiang and Dou Wenhua},
  title = {A new systematic analysis and generation technique for the {I}nternet
	topology},
  booktitle = {Advanced Computer Control (ICACC), 2010 2nd International Conference
	on},
  year = {2010},
  volume = {5},
  pages = {185 -189},
  month = {27-29},
  doi = {10.1109/ICACC.2010.5487255}
}

@INPROCEEDINGS{HaddadiTMA10,
  author = {Haddadi, Hamed and Fay, Damien and Uhlig, Steve and Moore, Andrew
	and Mortier, Richard and Jamakovic, Almerima},
  title = {Mixing Biases: Structural Changes in the {{AS}} Topology Evolution},
  booktitle = {TMA '10: Proceedings of the Second International Workshop on Traffic
	Measurements and Analysis},
  year = {2010},
  month = {April},
  publisher = {Springer},
  location = {Zurich, Switzerland}
}

@ARTICLE{HaddadiCST08,
  author = {Haddadi, H. and Rio, M. and Iannaccone, G. and Moore, A. and Mortier,
	R.},
  title = {Network topologies: inference, modeling, and generation},
  journal = {Communications Surveys Tutorials, IEEE},
  year = {2008},
  volume = {10},
  pages = {48 -69},
  number = {2},
  month = {second},
  doi = {10.1109/COMST.2008.4564479},
  issn = {1553-877X},
  keywords = {{I}nternet topology research;failure detection;network planning;network
	routing;network topology;spatial analysis;{I}nternet;telecommunication
	network planning;telecommunication network routing;telecommunication
	network topology;}
}

@ARTICLE{HeToN09,
  author = {Yihua He and Siganos, G. and Faloutsos, M. and Krishnamurthy, S.},
  title = {Lord of the Links: A Framework for Discovering Missing Links in the
	{I}nternet Topology},
  journal = {Networking, IEEE/ACM Transactions on},
  year = {2009},
  volume = {17},
  pages = {391 -404},
  number = {2},
  month = {april },
  doi = {10.1109/TNET.2008.926512},
  issn = {1063-6692},
  keywords = {BGP routing table;{I}nternet exchange point;{I}nternet topology;autonomous
	system;border gateway protocol;discovering missing link;large-scale
	comprehensive synthesis;peer-to-peer link;performance evaluation;{I}nternet;computer
	network performance evaluation;internetworking;peer-to-peer computing;routing
	protocols;telecommunication network topology;}
}

@INPROCEEDINGS{HidakaICAS08,
  author = {Hidaka, N. and Arakawa, S. and Murata, M.},
  title = {A Modeling Method for {ISP} Topologies Based on Network-Cost Optimization},
  booktitle = {Autonomic and Autonomous Systems (ICAS)},
  year = {2008},
  pages = {169 -174},
  month = {16-21},
  doi = {10.1109/ICAS.2008.7},
  keywords = {{ISP} topology;{I}nternet topology;network-cost optimization;power-law
	attribute;power-law degree distribution;router-level topology;{I}nternet;telecommunication
	network routing;telecommunication network topology;}
}

@INPROCEEDINGS{HosokiICAS10,
  author = {Hosoki, S. and Arakawa, S. and Murata, M.},
  title = {A Model of Link Capacities in {ISP}'s Router-Level Topology},
  booktitle = {Autonomic and Autonomous Systems (ICAS), 2010 Sixth International
	Conference on},
  year = {2010},
  pages = {162 -167},
  month = {7-13},
  doi = {10.1109/ICAS.2010.30},
  keywords = {{ISP} backbone network;{ISP} router-level topology;{I}nternet topology;communication
	networks;degree distribution;exponential distributions;network control
	methods;node processing capacity;power-law link capacity distribution;{I}nternet;telecommunication
	links;telecommunication network routing;telecommunication network
	topology;}
}

@INPROCEEDINGS{HuffakerPAM10,
  author = {Huffaker, Bradley and Dhamdhere, Amogh and Fomenkov, Marina and Claffy},
  title = {{Toward Topology Dualism: Improving the Accuracy of {AS} Annotations
	for Routers}},
  booktitle = {Proceedings of the 11th Passive and Active Measurement Conference
	(PAM 2010)},
  year = {2010},
  month = {April},
  citeulike-article-id = {7119724},
  citeulike-linkout-0 = {http://www.pam2010.ethz.ch/papers/full-length/11.pdf},
  keywords = {measurement, topology},
  location = {Zurich, Switzerland},
  posted-at = {2010-05-03 13:46:51},
  priority = {2},
  url = {http://www.pam2010.ethz.ch/papers/full-length/11.pdf}
}

@INPROCEEDINGS{JinICC08,
  author = {Xing Jin and Wanqing Tu and Chan, S.-H.G.},
  title = {Traceroute-Based Topology Inference without Network Coordinate Estimation},
  booktitle = {Communications, 2008. ICC '08. IEEE International Conference on},
  year = {2008},
  pages = {1615 -1619},
  month = {19-23},
  doi = {10.1109/ICC.2008.312},
  keywords = {{I}nternet;longest-path-first inference;network coordinate estimation;overlay
	networks;shortest-path-first inference;traceroute-based topology
	inference;{I}nternet;statistical analysis;telecommunication network
	routing;telecommunication network topology;}
}

@ARTICLE{JinToPDS08,
  author = {Xing Jin and Wanqing Tu and Chan, S.-H.G.},
  title = {Scalable and Efficient End-to-End Network Topology Inference},
  journal = {Parallel and Distributed Systems, IEEE Transactions on},
  year = {2008},
  volume = {19},
  pages = {837 -850},
  number = {6},
  month = {june },
  doi = {10.1109/TPDS.2007.70771},
  issn = {1045-9219},
  keywords = {{I}nternet;distributed inference scheme;end-to-end network topology;lookup
	table;network routing;overlay network;{I}nternet;table lookup;telecommunication
	network routing;telecommunication network topology;}
}

@INPROCEEDINGS{JohnsonPAM08,
  author = {Johnson, David and Gebhardt, Daniel and Lepreau, Jay},
  title = {Towards a high quality path-oriented network measurement and storage
	system},
  booktitle = {PAM'08: Proceedings of the 9th international conference on Passive
	and active network measurement},
  year = {2008},
  pages = {102--111},
  address = {Berlin, Heidelberg},
  publisher = {Springer-Verlag},
  isbn = {3-540-79231-7, 978-3-540-79231-4},
  location = {Cleveland, OH, USA}
}

@INPROCEEDINGS{KamiyamaICC09,
  author = {Kamiyama, N.},
  title = {Efficiently Constructing Candidate Set for Network Topology Design},
  booktitle = {Communications, 2009. ICC '09. IEEE International Conference on},
  year = {2009},
  pages = {1 -6},
  month = {14-18},
  doi = {10.1109/ICC.2009.5198981},
  issn = {1938-1883},
  keywords = {analytic hierarchy process;binary partition approach;link load distribution;network
	cost;network topology design;path length;telecommunication network
	reliability;telecommunication network topology;}
}

@INPROCEEDINGS{KandulaIMC08,
  author = {Kandula, Srikanth and Mahajan, Ratul},
  title = {Sampling biases in network path measurements and what to do about
	it},
  booktitle = {IMC '09: Proceedings of the 9th ACM SIGCOMM conference on {I}nternet
	measurement conference},
  year = {2009},
  pages = {156--169},
  address = {New York, NY, USA},
  publisher = {ACM},
  doi = {http://doi.acm.org/10.1145/1644893.1644912},
  isbn = {978-1-60558-771-4},
  location = {Chicago, Illinois, USA}
}

@INPROCEEDINGS{KardesSimplex10,
  author = {Hakan Kardes and Mehmet H. Gunes},
  title = {Structural Graph Indexing for Mining Complex Networks},
  booktitle = {ICDCS Workshop on Simplifying Complex Networks for Practitioner (SIMPLEX
	2010)},
  year = {2010},
  month = {June}
}

@INPROCEEDINGS{KardesComsnets11,
  author = {Hakan Kardes and Talha Oz and Mehmet H. Gunes},
  title = {Cheleby: A Subnet-level Internet Topology Mapping System},
  booktitle = {COMSNETS},
  year = {2011},
  month = {January}
}


@INPROCEEDINGS{KatzBassettNSDI08,
  author = {Katz-Bassett, E. and Madhyastha, H.V. and John, J.P. and Krishnamurthy,
	A. and Wetherall, D. and Anderson, T.},
  title = {Studying Black Holes in the {I}nternet with Hubble},
  booktitle = {Proceedings of {USENIX} Symposium on Networked Systems Design and
	Implementation},
  year = {2008},
  address = {San Fransicso, CA, USA},
  month = {April}
}

@ARTICLE{KodialamToN09,
  author = {Kodialam, M. and Lakshman, T.V. and Orlin, J.B. and Sengupta, S.},
  title = {Oblivious Routing of Highly Variable Traffic in Service Overlays
	and {IP} Backbones},
  journal = {Networking, IEEE/ACM Transactions on},
  year = {2009},
  volume = {17},
  pages = {459 -472},
  number = {2},
  month = {april },
  doi = {10.1109/TNET.2008.927257},
  issn = {1063-6692},
  keywords = {{IP} backbones;highly variable traffic;oblivious routing;peer-to-peer;quality-of-service;service
	overlays;video-on-demand;voice-over-{IP};{IP} networks;{I}nternet telephony;quality
	of service;telecommunication network routing;telecommunication traffic;}
}

@INPROCEEDINGS{LappasLANMAN10,
  author = {Lappas, Theodoros and Pelechrinis, Konstantinos and Faloutsos, Michalis
	and Krishnamurthy, Srikanth V.},
  title = {A simple conceptual generator for the {I}nternet graph},
  booktitle = {LANMAN},
  year = {2010},
  pages = {1 -6},
  month = {5-7},
  doi = {10.1109/LANMAN.2010.5507153},
  issn = {1944-0367}
}

@INPROCEEDINGS{LatapyINFOCOM08,
  author = {Latapy, M. and Magnien, C.},
  title = {Complex Network Measurements: Estimating the Relevance of Observed
	Properties},
  booktitle = {IEEE INFOCOM },
  year = {2008},
  pages = {1660 -1668},
  month = {13-18},
  doi = {10.1109/INFOCOM.2008.227},
  issn = {0743-166X},
  keywords = {complex network measurement;large graph;topological information;complex
	networks;graph theory;network theory (graphs);}
}

@INPROCEEDINGS{LeonardINFOCOM08,
  author = {Leonard, D. and Loguinov, D.},
  title = {Turbo King: Framework for Large-Scale {I}nternet Delay Measurements},
  booktitle = {INFOCOM 2008. The 27th Conference on Computer Communications. IEEE},
  year = {2008},
  pages = {31 -35},
  month = {13-18},
  doi = {10.1109/INFOCOM.2008.15},
  issn = {0743-166X},
  keywords = {Turbo King latency estimation framework;distance estimation;distant
	authoritative remote server;domain name system;large-scale {I}nternet
	delay measurement;network topological proximity;network traffic overhead;{I}nternet;delay
	estimation;distance measurement;network servers;telecommunication
	network topology;telecommunication traffic;}
}

@INPROCEEDINGS{LiWiCOM08,
  author = {Chao Li and Hai Zhao and Xin Zhang and Linlin Wang},
  title = {Correctness of Sampling Bias on {I}nternet Router-Level Topology},
  booktitle = {Wireless Communications, Networking and Mobile Computing, 2008. WiCOM
	'08. 4th International Conference on},
  year = {2008},
  pages = {1 -4},
  month = {12-14},
  doi = {10.1109/WiCom.2008.1037},
  keywords = {CAIDA;{I}nternet router-level topology;feature extraction;fitting formula;link
	distribution;sampling bias correctness;{I}nternet;feature extraction;telecommunication
	network routing;telecommunication network topology;}
}

@INPROCEEDINGS{LiINFOCOM08,
  author = {Yan Li and Jun-Hong Cui and Maggiorini, D. and Faloutsos, M.},
  title = {Characterizing and Modelling Clustering Features in {AS}-Level {I}nternet
	Topology},
  booktitle = {INFOCOM 2008. The 27th Conference on Computer Communications. IEEE},
  year = {2008},
  pages = {271 -275},
  month = {13-18},
  doi = {10.1109/INFOCOM.2008.63},
  issn = {0743-166X},
  keywords = {{AS}-level {I}nternet topology;clustering metrics;{I}nternet;statistical
	analysis;telecommunication network topology;}
}

@INPROCEEDINGS{LiuGLOBECOM08,
  author = {Zhenhua Liu and Xiaoping Zhang and Youjian Zhao and Hongtao Guan},
  title = {An Asymptotically Minimal Node-Degree Topology for Load-Balanced
	Architectures},
  booktitle = {Global Telecommunications Conference, 2008. IEEE GLOBECOM 2008. IEEE},
  year = {2008},
  pages = {1 -6},
  month = {nov.},
  doi = {10.1109/GLOCOM.2008.ECP.454},
  issn = {1930-529X},
  keywords = {{I}nternet;Plus 2^i;asymptotically minimal node-degree topology;channel
	bandwidth;load-balanced architectures;mesh topology;multihop direct
	interconnection topology;scheduling algorithm;unidirectional direct
	interconnection topology;uniform traffic pattern;{I}nternet;scheduling;telecommunication
	network topology;telecommunication traffic;}
}

@INPROCEEDINGS{LuckieIMC08,
  author = {Luckie, Matthew and Hyun, Young and Huffaker, Bradley},
  title = {Traceroute probe method and forward {IP} path inference},
  booktitle = {IMC '08: Proceedings of the 8th ACM SIGCOMM conference on {I}nternet
	measurement},
  year = {2008},
  pages = {311--324},
  address = {New York, NY, USA},
  publisher = {ACM},
  doi = {http://doi.acm.org/10.1145/1452520.1452557},
  isbn = {978-1-60558-334-1},
  location = {Vouliagmeni, Greece}
}

@INPROCEEDINGS{LumezanuPAM09,
  author = {Lumezanu, Cristian and Baden, Randy and Spring, Neil and Bhattacharjee,
	Bobby},
  title = {Triangle Inequality and Routing Policy Violations in the {I}nternet},
  booktitle = {PAM '09: Proceedings of the 10th International Conference on Passive
	and Active Network Measurement},
  year = {2009},
  pages = {45--54},
  address = {Berlin, Heidelberg},
  publisher = {Springer-Verlag},
  doi = {http://dx.doi.org/10.1007/978-3-642-00975-4_5},
  isbn = {978-3-642-00974-7},
  location = {Seoul, Korea}
}

@INPROCEEDINGS{McGregorPAM10,
  author = {McGregor, Tony and Alcock, Shane and Karrenberg, Daniel},
  title = {{The RIPE NCC {I}nternet Measurement Data Repository}},
  booktitle = {Proceedings of the 11th Passive and Active Measurement Conference
	(PAM 2010)},
  year = {2010},
  month = {April},
  citeulike-article-id = {7119725},
  citeulike-linkout-0 = {http://www.pam2010.ethz.ch/papers/full-length/12.pdf},
  keywords = {data-archiving, measurement, repository},
  location = {Zurich, Switzerland},
  posted-at = {2010-05-03 13:46:51},
  priority = {2},
  url = {http://www.pam2010.ethz.ch/papers/full-length/12.pdf}
}

@article{RIPE,
  title={RIPE Atlas. h ttp},
  author={RIPE, NCC},
  journal={atlas. ripe. net},
  year={2010}
}

@INPROCEEDINGS{NaiduINFOCOM08,
  author = {Naidu, K.V.M. and Panigrahi, D. and Rastogi, R.},
  title = {Detecting Anomalies Using End-to-End Path Measurements},
  booktitle = {INFOCOM 2008. The 27th Conference on Computer Communications. IEEE},
  year = {2008},
  pages = {1849 -1857},
  month = {13-18},
  doi = {10.1109/INFOCOM.2008.248},
  issn = {0743-166X},
  keywords = {{ISP} topology;QoS;anomaly detection;end-to-end path measurement;network
	monitoring technique;computer networks;quality of service;telecommunication
	security;}
}

@ARTICLE{NiTon10,
  author = {Jian Ni and Haiyong Xie and Tatikonda, S. and Yang, Y.R.},
  title = {Efficient and Dynamic Routing Topology Inference From End-to-End
	Measurements},
  journal = {Networking, IEEE/ACM Transactions on},
  year = {2010},
  volume = {18},
  pages = {123 -135},
  number = {1},
  month = {feb. },
  doi = {10.1109/TNET.2009.2022538},
  issn = {1063-6692},
  keywords = {additive metrics;application-layer multicast;dynamic routing topology
	inference;end-to-end measurement;overlay network construction;peer-to-peer
	file sharing;polynomial-time;sequential topology inference algorithm;inference
	mechanisms;peer-to-peer computing;probability;telecommunication network
	routing;telecommunication network topology;}
}

@INPROCEEDINGS{NiINFOCOM08,
  author = {Jian Ni and Haiyong Xie and Tatikonda, S. and Yang, Y.R.},
  title = {Network Routing Topology Inference from End-to-End Measurements},
  booktitle = {INFOCOM 2008. The 27th Conference on Computer Communications. IEEE},
  year = {2008},
  pages = {36 -40},
  month = {13-18},
  doi = {10.1109/INFOCOM.2008.16},
  issn = {0743-166X},
  keywords = {additive metrics;application design;dynamic node joining;dynamic node
	leaving;end-to-end packet probing measurements;network monitoring;network
	routing topology inference algorithms;probability;traceroute type
	measurements;monitoring;probability;telecommunication network management;telecommunication
	network routing;telecommunication network topology;}
}


@ARTICLE{OliveiraToN10,
  author = {Oliveira, R. and Dan Pei and Willinger, W. and Beichuan Zhang and
	Lixia Zhang},
  title = {The (In)Completeness of the Observed {I}nternet {AS}-level Structure},
  journal = {Networking, IEEE/ACM Transactions on},
  year = {2010},
  volume = {18},
  pages = {109 -122},
  number = {1},
  month = {feb. },
  doi = {10.1109/TNET.2009.2020798},
  issn = {1063-6692},
  keywords = {{I}nternet {AS}-level structure;{I}nternet connectivity structure;{I}nternet
	topology maps;border gateway protocol;individual autonomous systems;inferred
	{I}nternet maps;inferred topology maps;real-world networking problems;{I}nternet;routing
	protocols;telecommunication network topology;}
}

@ARTICLE{OliveiraToN09,
  author = {Oliveira, R. and Beichuan Zhang and Dan Pei and Lixia Zhang},
  title = {Quantifying Path Exploration in the {I}nternet},
  journal = {Networking, IEEE/ACM Transactions on},
  year = {2009},
  volume = {17},
  pages = {445 -458},
  number = {2},
  month = {april },
  doi = {10.1109/TNET.2009.2016390},
  issn = {1063-6692},
  keywords = {{I}nternet routing system;{I}nternet service providers;border gateway
	protocol;path exploration;protocol enhancements;{I}nternet;protocols;telecommunication
	network routing;}
}

@INPROCEEDINGS{PansiotPAM10,
  author = {Jean-Jacques Pansiot and Pascal M?rindol and Benoit Donnet and Olivier
	Bonaventure},
  title = {Extracting Intra-Domain Topology from mrinfo Probing},
  booktitle = {Proc. Passive and Active Measurement Conference (PAM)},
  year = {2010},
  month = {April},
  publisher = {Springer},
  location = {Zurich, Switzerland}
}

@INPROCEEDINGS{ParuchuriGLOBECOM08,
  author = {Paruchuri, V. and Durresi, A. and Chellappan, S.},
  title = {TTL Based Packet Marking for {IP} Traceback},
  booktitle = {Global Telecommunications Conference, 2008. IEEE GLOBECOM 2008. IEEE},
  year = {2008},
  pages = {1 -5},
  month = {nov.},
  doi = {10.1109/GLOCOM.2008.ECP.490},
  issn = {1930-529X},
  keywords = {DDoS attack;{IP} traceback;{I}nternet;TTL based packet marking;distributed
	denial of service attack;network topology map;packet router;probabilistic
	packet marking;probability;{IP} networks;{I}nternet;probability;telecommunication
	network routing;telecommunication network topology;telecommunication
	security;}
}

@INPROCEEDINGS{QuoitinITC09,
  author = {Quoitin, B. and Van den Schrieck, V. and Francois, P. and Bonaventure,
	O.},
  title = {IGen: Generation of router-level {I}nternet topologies through network
	design heuristics},
  booktitle = {Teletraffic Congress, 2009. ITC 21 2009. 21st International},
  year = {2009},
  pages = {1 -8},
  month = {15-17},
  keywords = {IGen;{IP} network topologies;iBGP configurations;link metrics;network
	design heuristics;protocols;random networks;router-level {I}nternet
	topologies;topology generator;{IP} networks;{I}nternet;routing protocols;telecommunication
	network topology;}
}

@INPROCEEDINGS{RoughanIMC08,
  author = {Roughan, Matthew and Tuke, Simon Jonathan and Maennel, Olaf},
  title = {Bigfoot, sasquatch, the yeti and other missing links: what we don't
	know about the as graph},
  booktitle = {IMC '08: Proceedings of the 8th ACM SIGCOMM conference on {I}nternet
	measurement},
  year = {2008},
  pages = {325--330},
  address = {New York, NY, USA},
  publisher = {ACM},
  doi = {http://doi.acm.org/10.1145/1452520.1452558},
  isbn = {978-1-60558-334-1},
  location = {Vouliagmeni, Greece}
}

@INPROCEEDINGS{SatoNOMS08,
  author = {Sato, Y. and Ata, S. and Oka, I.},
  title = {A strategic approach for re-organization of {I}nternet topology for
	improving both efficiency and attack tolerance},
  booktitle = {Network Operations and Management Symposium, 2008. NOMS 2008. IEEE},
  year = {2008},
  pages = {331 -338},
  month = {7-11},
  doi = {10.1109/NOMS.2008.4575152},
  issn = {1542-1201},
  keywords = {{I}nternet topology reorganization;attack tolerance;{I}nternet;telecommunication
	network topology;telecommunication security;}
}

@INPROCEEDINGS{ShavittINFOCOM09,
  author = {Shavitt, Y. and Weinsberg, U.},
  title = {Quantifying the Importance of Vantage Points Distribution in {I}nternet
	Topology Measurements},
  booktitle = {INFOCOM 2009, IEEE},
  year = {2009},
  pages = {792 -800},
  month = {19-25},
  doi = {10.1109/INFCOM.2009.5061988},
  issn = {0743-166X},
  keywords = {{I}nternet topology measurement;convergence;near-optimal assignment;oblivious
	system;probability;temporal resolution;traceroute sampling;vantage
	point distribution;{I}nternet;sampling methods;statistical distributions;telecommunication
	network topology;}
}

@INPROCEEDINGS{SherwoodSIGCOMM08,
  author = {Sherwood, Rob and Bender, Adam and Spring, Neil},
  title = {Discarte: a disjunctive {I}nternet cartographer},
  booktitle = {SIGCOMM '08: Proceedings of the ACM SIGCOMM 2008 conference on Data
	communication},
  year = {2008},
  pages = {303--314},
  address = {New York, NY, USA},
  publisher = {ACM},
  doi = {http://doi.acm.org/10.1145/1402958.1402993},
  isbn = {978-1-60558-175-0},
  location = {Seattle, WA, USA}
}

@INPROCEEDINGS{ShiqWCSE09,
  author = {Ming Shi},
  title = {Resolving {IP} Alias Based on Cross Points},
  booktitle = {Software Engineering, 2009. WCSE '09. WRI World Congress on},
  year = {2009},
  volume = {1},
  pages = {457 -460},
  month = {19-21},
  doi = {10.1109/WCSE.2009.422},
  keywords = {{IP} alias resolution;cross points;graph theoretic problem;router-level
	topology maps;{IP} networks;graph theory;telecommunication network
	routing;telecommunication network topology;}
}

@ARTICLE{SungToN08,
  author = {Minho Sung and Jun Xu and Jun Li and Li Li},
  title = {Large-Scale {IP} Traceback in High-Speed {I}nternet: Practical Techniques
	and Information-Theoretic Foundation},
  journal = {Networking, IEEE/ACM Transactions on},
  year = {2008},
  volume = {16},
  pages = {1253 -1266},
  number = {6},
  month = {dec. },
  doi = {10.1109/TNET.2007.911427},
  issn = {1063-6692},
  keywords = {DDoS;attack packet correlation;attack packet tracing;attack tree;counter
	distributed denial-of-service attack;hash-based scheme;high-speed
	{I}nternet;information-theoretic foundation;large-scale {IP} traceback;neighboring
	router;network topology;packet logging;packet sampling method;system
	parameter tuning;{IP} networks;{I}nternet;correlation methods;cryptography;packet
	switching;sampling methods;telecommunication network routing;telecommunication
	network topology;telecommunication security;trees (mathematics);}
}

@INPROCEEDINGS{TrestianSIGCOMM08,
  author = {Trestian, Ionut and Ranjan, Supranamaya and Kuzmanovi, Aleksandar
	and Nucci, Antonio},
  title = {Unconstrained endpoint profiling (googling the {I}nternet)},
  booktitle = {SIGCOMM '08: Proceedings of the ACM SIGCOMM 2008 conference on Data
	communication},
  year = {2008},
  pages = {279--290},
  address = {New York, NY, USA},
  publisher = {ACM},
  doi = {http://doi.acm.org/10.1145/1402958.1402991},
  isbn = {978-1-60558-175-0},
  location = {Seattle, WA, USA}
}

@ARTICLE{TrestianToN10,
  author = {Trestian, I. and Ranjan, S. and Kuzmanovic, A. and Nucci, A.},
  title = {Googling the {I}nternet: Profiling {I}nternet Endpoints via the World
	Wide Web},
  journal = {Networking, IEEE/ACM Transactions on},
  year = {2010},
  volume = {18},
  pages = {666 -679},
  number = {2},
  month = {april },
  doi = {10.1109/TNET.2009.2031175},
  issn = {1063-6692},
  keywords = {BLINC;DNS lookup based scheme;Google;{I}nternet access trend;{I}nternet
	endpoint profiling;World Wide Web;endpoint classification;network
	trace analysis;p2p;unconstrained endpoint profiling;{I}nternet;peer-to-peer
	computing;search engines;}
}

@ARTICLE{WangCL09,
  author = {Jian Wang and Yanheng Liu and Cheng Zhang and Yu Jiao},
  title = {Model for router-level {I}nternet topology based on attribute evolution},
  journal = {Communications Letters, IEEE},
  year = {2009},
  volume = {13},
  pages = {447 -449},
  number = {6},
  month = {june },
  doi = {10.1109/LCOMM.2009.090437},
  issn = {1089-7798},
  keywords = {{I}nternet Service Provider;Laplacian eigenvalue;attribute evolution;network
	topology;power law;router-level {I}nternet topology;{I}nternet;eigenvalues
	and eigenfunctions;telecommunication network routing;telecommunication
	network topology;}
}

@INPROCEEDINGS{WangINFOCOM08,
  author = {Xiaoming Wang and Xiliang Liu and Loguinov, D.},
  title = {Modeling the Evolution of Degree Correlation in Scale-Free Topology
	Generators},
  booktitle = {INFOCOM 2008. The 27th Conference on Computer Communications. IEEE},
  year = {2008},
  pages = {1094 -1102},
  month = {13-18},
  doi = {10.1109/INFOCOM.2008.164},
  issn = {0743-166X},
  keywords = {{I}nternet-like graph;assortativity degree correlation metric;clustering
	degree correlation metric;degree correlation evolution;scale-free
	topology generator;{I}nternet;correlation methods;graph theory;telecommunication
	network topology;}
}

@ARTICLE{WangToN10,
  author = {Xiaoming Wang and Loguinov, D.},
  title = {Understanding and Modeling the {I}nternet Topology: Economics and Evolution
	Perspective},
  journal = {Networking, IEEE/ACM Transactions on},
  year = {2010},
  volume = {18},
  pages = {257 -270},
  number = {1},
  month = {feb. },
  doi = {10.1109/TNET.2009.2024145},
  issn = {1063-6692},
  keywords = {{AS} graph;Pareto degree;economics;evolution perspective;preferential
	attachment;wealth-based {I}nternet topology;{I}nternet;economics;telecommunication
	network topology;}
}

@INPROCEEDINGS{WeiGLOBECOM08,
  author = {Zhenhan Wei and Ming Chen and Liang Ji and Honghua Zhao},
  title = {An {AS} Border Judgment Method Based on {IP} Path Information},
  booktitle = {Global Telecommunications Conference, 2008. IEEE GLOBECOM 2008. IEEE},
  year = {2008},
  pages = {1 -5},
  month = {nov.},
  doi = {10.1109/GLOCOM.2008.ECP.428},
  issn = {1930-529X},
  keywords = {{AS} border judgment;{AS}-level topology;{IP} path information;{I}nternet
	structure;demarcation rule;exclusion rule;intersection rule;router-level
	topology;{IP} networks;{I}nternet;telecommunication network routing;telecommunication
	network topology;}
}

@INPROCEEDINGS{WeiNAS09,
  author = {Zhenhan Wei and Ming Chen and Honghua Zhao},
  title = {Analysis of {I}nternet Specific Area Topology Properties},
  booktitle = {Networking, Architecture, and Storage, 2009. NAS 2009. IEEE International
	Conference on},
  year = {2009},
  pages = {148 -155},
  month = {9-11},
  doi = {10.1109/NAS.2009.28},
  keywords = {Asia-Pacific country topology;{IP} addresses allocation information;{I}nternet
	protocol;{I}nternet specific area router-level topology;{I}nternet specific
	area topology property;country network topology;skitter data;{I}nternet;telecommunication
	network topology;transport protocols;}
}

@INPROCEEDINGS{WinterPADS09,
  author = {Winter, R.},
  title = {Modeling the {I}nternet Routing Topology - In Less than 24h},
  booktitle = {Principles of Advanced and Distributed Simulation, 2009. PADS '09.
	ACM/IEEE/SCS 23rd Workshop on},
  year = {2009},
  pages = {72 -79},
  month = {22-25},
  doi = {10.1109/PADS.2009.17},
  keywords = {{I}nternet {AS}-level routing topology modeling;{I}nternet routing system
	evolution;continuous monitoring;routing data table;{I}nternet;monitoring;telecommunication
	network routing;telecommunication network topology;}
}

@INPROCEEDINGS{YoshidaPAM09,
  author = {Yoshida, Kaoru and Kikuchi, Yutaka and Yamamoto, Masateru and Fujii,
	Yoriko and Nagami, Ken'Ichi and Nakagawa, Ikuo and Esaki, Hiroshi},
  title = {Inferring POP-Level {ISP} Topology through End-to-End Delay Measurement},
  booktitle = {PAM '09},
  year = {2009},
  pages = {35--44},
  address = {Berlin, Heidelberg},
  publisher = {Springer-Verlag},
  doi = {http://dx.doi.org/10.1007/978-3-642-00975-4_4},
  isbn = {978-3-642-00974-7},
  location = {Seoul, Korea}
}

@INPROCEEDINGS{ZhangPAM10,
  author = {Yu, Zhang and Oliveira, Ricardo and Hongli, Zhang and Lixia, Zhang},
  title = {{Quantifying the Pitfalls of Traceroute in {AS} Connectivity Inference}},
  booktitle = {Proceedings of the 11th Passive and Active Measurement Conference
	(PAM 2010)},
  year = {2010},
  month = {April},
  citeulike-article-id = {7119723},
  citeulike-linkout-0 = {http://www.pam2010.ethz.ch/papers/full-length/10.pdf},
  keywords = {measurement, topology, traceroute},
  location = {Zurich, Switzerland},
  posted-at = {2010-05-03 13:46:51},
  priority = {2},
  url = {http://www.pam2010.ethz.ch/papers/full-length/10.pdf}
}

@INPROCEEDINGS{ZhangIWCFTA09,
  author = {Cheng Zhang and Yanheng Liu and Jian Wang and Minhui Xia},
  title = {Modeling Router-Level {I}nternet Topology},
  booktitle = {Chaos-Fractals Theories and Applications, 2009. IWCFTA '09. International
	Workshop on},
  year = {2009},
  pages = {331 -335},
  month = {6-8},
  doi = {10.1109/IWCFTA.2009.76},
  keywords = {favorability degree;internetworking technology;network characteristics
	analyzation;network structure evolution;node dynamic property;node
	static property;router-level {I}nternet topology modeling;{I}nternet;internetworking;telecommunication
	network routing;telecommunication network topology;}
}

@INPROCEEDINGS{ZhangCMC09,
  author = {Guoqiang Zhang},
  title = {Measuring the Impacts of Sampling Bias on {I}nternet {AS}-Level Topology
	Inference},
  booktitle = {Communications and Mobile Computing, 2009. CMC '09. WRI International
	Conference on},
  year = {2009},
  volume = {3},
  pages = {181 -188},
  month = {6-8},
  doi = {10.1109/CMC.2009.39},
  keywords = {Chinese {I}nternet {AS} graph;{I}nternet {AS}-level topology inference;peer-peer
	computing;provider-customer links;sampling bias;{I}nternet;peer-to-peer
	computing;telecommunication network topology;}
}

@INPROCEEDINGS{ZhangICYCS08,
  author = {Jun Zhang and Hai Zhao and Guilan Luo and Yan Zhou},
  title = {The Study on Fractals of {I}nternet Router-level Topology},
  booktitle = {Young Computer Scientists, 2008. ICYCS 2008. The 9th International
	Conference for},
  year = {2008},
  pages = {2743 -2747},
  month = {18-21},
  doi = {10.1109/ICYCS.2008.86},
  keywords = {CAIDA;{I}nternet router-level topology;degree distribution;graph spectrum;signless
	Laplacian spectra;spectral density;{I}nternet;graph theory;telecommunication
	network routing;telecommunication network topology;}
}

@INPROCEEDINGS{ZhangCSIE09,
  author = {Jun Zhang and Hai Zhao and Jiu-qiang Xu and Xin Ge},
  title = {The K-Core Decomposition and Visualization of {I}nternet Router-Level
	Topology},
  booktitle = {Computer Science and Information Engineering, 2009 WRI World Congress
	on},
  year = {2009},
  volume = {4},
  pages = {231 -236},
  month = {march},
  doi = {10.1109/CSIE.2009.23},
  keywords = {{I}nternet router-level topology;K-core decomposition;clustering properties;data
	visualization;hierarchical structure;{I}nternet;data visualisation;graph
	theory;telecommunication network routing;telecommunication network
	topology;}
}

@INPROCEEDINGS{ZhangCDC08,
  author = {Jun Zhang and Hai Zhao and Yan Zhou},
  title = {The study on characteristics of the coreness of router-level {I}nternet
	nodes},
  booktitle = {Control and Decision Conference, 2008. CCDC 2008. Chinese},
  year = {2008},
  pages = {4803 -4808},
  month = {2-4},
  doi = {10.1109/CCDC.2008.4598241},
  keywords = {CAIDA Skitter project;coreness characteristics;degree distribution;frequency-degree
	power law;router-level {I}nternet nodes;router-level {I}nternet topology;{I}nternet;statistical
	distributions;telecommunication network routing;telecommunication
	network topology;}
}

@INPROCEEDINGS{ZhangCCDC08,
  author = {Xin Zhang and Hai Zhao and Lifei Wang and Chao Li},
  title = {On the {I}nternet {AS}-level topology evolution basing on hierarchy characteristic},
  booktitle = {Control and Decision Conference, 2008. CCDC 2008. Chinese},
  year = {2008},
  pages = {4470 -4475},
  month = {2-4},
  doi = {10.1109/CCDC.2008.4598175},
  keywords = {{AS}-level topology data;{I}nternet {AS}-level topology evolution;{I}nternet
	topological structure;hierarchy characteristics;network characteristics;network
	hierarchical characteristics;network topology stability;{I}nternet;telecommunication
	network topology;}
}

@INPROCEEDINGS{ZhaoAIM08,
  author = {Hong-Hua Zhao and Ming Chen and Li-Hua Song and Hua-Li Bai},
  title = {A novel router level topology discovery algorithm},
  booktitle = {Advanced Intelligent Mechatronics, 2008. AIM 2008. IEEE/ASME International
	Conference on},
  year = {2008},
  pages = {1412 -1417},
  month = {2-5},
  doi = {10.1109/AIM.2008.4601869},
  keywords = {{IP} level topology;alias filter algorithm;alias relation verification
	algorithm;alias resolution;router level topology discovery algorithm;{IP}
	networks;telecommunication network topology;}
}

@ARTICLE{ZhaoToN09,
  author = {Yao Zhao and Yan Chen and Bindel, D.},
  title = {Towards Unbiased End-to-End Network Diagnosis},
  journal = {Networking, IEEE/ACM Transactions on},
  year = {2009},
  volume = {17},
  pages = {1724 -1737},
  number = {6},
  month = {dec. },
  doi = {10.1109/TNET.2009.2022158},
  issn = {1063-6692},
  keywords = {{I}nternet fault diagnosis;{I}nternet service providers;least-biased end-to-end
	network diagnosis;link-level properties;loss rate;minimal identifiable
	link sequence;network topology;overlay network service providers;unbiased
	end-to-end network diagnosis;{I}nternet;telecommunication network topology;}
}


@article{SpringSIGCOMM04,
 author = {Spring, Neil and Wetherall, David and Anderson, Thomas},
 title = {Reverse engineering the {I}nternet},
 journal = {SIGCOMM Comput. Commun. Rev.},
 volume = {34},
 number = {1},
 year = {2004},
 issn = {0146-4833},
 pages = {3--8},
 doi = {http://doi.acm.org/10.1145/972374.972376},
 publisher = {ACM},
 address = {New York, NY, USA},
 }

 @article{MahadevanSIGCOMM06,
 author = {Mahadevan, Priya and Krioukov, Dmitri and Fomenkov, Marina and Dimitropoulos, Xenofontas and claffy, k c and Vahdat, Amin},
 title = {The {I}nternet {AS}-level topology: three data sources and one definitive metric},
 journal = {SIGCOMM Comput. Commun. Rev.},
 volume = {36},
 number = {1},
 year = {2006},
 issn = {0146-4833},
 pages = {17--26},
 doi = {http://doi.acm.org/10.1145/1111322.1111328},
 publisher = {ACM},
 address = {New York, NY, USA},
 }


@ARTICLE{springToN04,
  author = {Spring, N. and Mahajan, R. and Wetherall, D. and Anderson, T.},
  title = {Measuring {{ISP}} Topologies using Rocketfuel},
  journal = {IEEE/ACM Transactions on Networking},
  year = {2004},
  volume = {12},
  pages = {2-16},
  number = {1},
  month = {February}
}


@inproceedings{KwonNOSSDAV02,
 author = {Kwon, Minseok and Fahmy, Sonia},
 title = {Topology-aware overlay networks for group communication},
 booktitle = {NOSSDAV '02: Proceedings of the 12th international workshop on Network and operating systems support for digital audio and video},
 year = {2002},
 isbn = {1-58113-512-2},
 pages = {127--136},
 location = {Miami, Florida, USA},
 doi = {http://doi.acm.org/10.1145/507670.507688},
 publisher = {ACM},
 address = {New York, NY, USA},
 }

 @inproceedings{MahajanIMW02,
 author = {Mahajan, Ratul and Spring, Neil and Wetherall, David and Anderson, Tom},
 title = {Inferring link weights using end-to-end measurements},
 booktitle = {IMW '02: Proceedings of the 2nd ACM SIGCOMM Workshop on {I}nternet measurment},
 year = {2002},
 isbn = {1-58113-603-X},
 pages = {231--236},
 location = {Marseille, France},
 doi = {http://doi.acm.org/10.1145/637201.637237},
 publisher = {ACM},
 address = {New York, NY, USA},
 }


 @INPROCEEDINGS{Emulab,
  author = {Brian White and Jay Lepreau and Leigh Stoller and Robert Ricci and
	Shashi Guruprasad and Mac Newbold and Mike Hibler and Chad Barb and
	Abhijeet Joglekar},
  title = {An Integrated Experimental Environment for Distributed Systems and
	Networks},
  booktitle = OSDI02,
  year = {2002},
  pages = {255--270},
  address = {Boston, MA},
  month = dec,
  organization = USENIXASSOC
}


%%%%%%%%%%%%%%%%


@article{Erdos1959,
author = {Erd{\H{o}}s, P. and R{\'{e}}nyi, A.},
citeulike-article-id = {2547689},
journal = {Publ. Math. Debrecen},
keywords = {bibtex-import, network},
mrnumber = {MR0120167 (22 \#10924)},
pages = {290--297},
posted-at = {2008-03-17 20:32:11},
priority = {2},
title = {On random graphs. {I}},
volume = {6},
year = {1959}
}


@article{citeulike:3681466,
author = {Bender, E. A. and Canfield, E. R.},
doi = {10.1016/0097-3165(78)90059-6},
issn = {00973165},
journal = {Journal of Combinatorial Theory, Series A},
keywords = {configuration\_model, graph\_theory, random\_network},
month = {May},
number = {3},
pages = {296--307},
posted-at = {2008-11-24 18:04:43},
priority = {2},
title = {The asymptotic number of labeled graphs with given degree sequences},
volume = {24},
year = {1978}
}

@electronic{citeulike:3780991,
author = {Molloy, Michael and Reed, Bruce},
journal = {Random Structures \& Algorithms},
keywords = {random\_graphs},
pages = {161--179},
posted-at = {2009-05-09 17:17:05},
priority = {2},
title = {A critical point for random graphs with a given degree sequence},
url = {http://citeseerx.ist.psu.edu/viewdoc/summary?doi=10.1.1.24.6195},
volume = {6},
year = {1995}
}

@article{citeulike:4291958,
author = {Aiello, William and Chung, Fan and Lu, Linyuan},
journal = {Experimental Math},
keywords = {graph},
pages = {53--66},
posted-at = {2009-04-08 19:27:55},
priority = {2},
title = {A random graph model for power law graphs},
url = {http://citeseerx.ist.psu.edu/viewdoc/summary?doi=10.1.1.17.213},
volume = {10},
year = {2000}
}

@article{Watts-Strogatz,
address = {Department of Theoretical and Applied Mechanics, Cornell University, Ithaca, New York 14853, USA. djw24@columbia.edu},
author = {Watts, D. J. and Strogatz, S. H.},
day = {4},
doi = {10.1038/30918},
issn = {0028-0836},
journal = {Nature},
keywords = {collective, networks},
month = {June},
number = {6684},
pages = {440--442},
posted-at = {2009-10-26 10:03:11},
priority = {2},
publisher = {Nature Publishing Group},
title = {Collective dynamics of small-world networks},
volume = {393},
year = {1998}
}

@article{citeulike:311007,
author = {Travers, Jeffrey and Milgram, Stanley},
doi = {10.2307/2786545},
issn = {00380431},
journal = {Sociometry},
keywords = {small, world},
number = {4},
pages = {425--443},
posted-at = {2007-04-17 16:31:45},
priority = {3},
publisher = {American Sociological Association},
title = {An Experimental Study of the Small World Problem},
url = {http://dx.doi.org/10.2307/2786545},
volume = {32},
year = {1969}
}


@MISC{Labovitz01theimpact,
author = {Craig Labovitz and Ahba Ahuja and Roger Wattenhofer and Srinivasan Venkatachary},
title = {The Impact of {I}nternet Policy and Topology on Delayed Routing Convergence},
year = {2001}
}


@inproceedings{383061,
author = {Park, Kihong and Lee, Heejo},
title = {On the effectiveness of route-based packet filtering for distributed DoS attack prevention in power-law internets},
booktitle = {ACM SIGCOMM},
year = {2001},
isbn = {1-58113-411-8},
pages = {15--26},
location = {San Diego, California, United States},
doi = {http://doi.acm.org/10.1145/383059.383061},
publisher = {ACM},
address = {New York, NY, USA},
}


@article{1037108,
author = {Tangmunarunkit, Hongsuda and Doyle, John and Govindan, Ramesh and Willinger, Walter and Jamin, Sugih and Shenker, Scott},
title = {Does {AS} size determine degree in as topology?},
journal = {SIGCOMM Comput. Commun. Rev.},
volume = {31},
number = {5},
year = {2001},
issn = {0146-4833},
pages = {7--8},
doi = {http://doi.acm.org/10.1145/1037107.1037108},
publisher = {ACM},
address = {New York, NY, USA},
}


@book{citeulike:1351429,
author = {Wasserman, Stanley and Faust, Katherine},
citeulike-article-id = {1351429},
day = {27},
howpublished = {Hardcover},
isbn = {0521382696},
keywords = {social},
month = {January},
posted-at = {2010-04-07 03:35:57},
priority = {2},
publisher = {{Cambridge University Press}},
title = {Social Network Analysis: Methods and Applications },
year = {1995}
}


@article{citeulike:1616172,
author = {Waxman, B. M.},
booktitle = {Selected Areas in Communications, IEEE Journal on},
day = {06},
doi = {10.1109/49.12889},
journal = {Selected Areas in Communications, IEEE Journal on},
keywords = {routing, topology\_generation},
month = {August},
number = {9},
pages = {1617--1622},
posted-at = {2007-10-31 15:23:49},
priority = {2},
title = {Routing of multipoint connections},
url = {http://dx.doi.org/10.1109/49.12889},
volume = {6},
year = {2002}
}


@TECHREPORT{Winick02inet,
author = {Jared Winick and Sugih Jamin},
title = {Inet-3.0: {I}nternet topology generator},
institution = {},
year = {2002}
}


@MISC{Jin00inet:{I}nternet,
author = {Cheng Jin and Qian Chen and Sugih Jamin},
title = {Inet: {I}nternet Topology Generator},
year = {2000}
}


@article{citeulike:2660785,
author = {Zegura, E. W. and Calvert, K. L. and Donahoo, M. J.},
booktitle = {Networking, IEEE/ACM Transactions on},
doi = {10.1109/90.650138},
journal = {Networking, IEEE/ACM Transactions on},
keywords = {graph, {I}nternet, topology},
number = {6},
pages = {770--783},
posted-at = {2008-04-12 16:47:39},
priority = {2},
title = {A quantitative comparison of graph-based models for {I}nternet topology},
url = {http://dx.doi.org/10.1109/90.650138},
volume = {5},
year = {1997}
}


@article{Medina00,
address = {New York, NY, USA},
author = {Medina, Alberto and Matta, Ibrahim and Byers, John},
doi = {10.1145/505680.505683},
issn = {0146-4833},
journal = {SIGCOMM Comput. Commun. Rev.},
keywords = {{I}nternet, law, power, topology},
month = {April},
number = {2},
pages = {18--28},
posted-at = {2007-07-23 23:36:19},
priority = {3},
publisher = {ACM Press},
title = {On the origin of power laws in {I}nternet topologies},
url = {http://dx.doi.org/10.1145/505680.505683},
volume = {30},
year = {2000}
}


@article{0295-5075-52-1-033,
author={S. N. Dorogovtsev and J. F. F. Mendes},
title={Scaling behaviour of developing and decaying networks},
journal={EPL (Europhysics Letters)},
volume={52},
number={1},
pages={33},
url={http://stacks.iop.org/0295-5075/52/i=1/a=033},
year={2000},
}
	
@article{citeulike:4785803,
author = {Bianconi, G. and Barabasi, A. L.},
doi = {10.1209/epl/i2001-00260-6},
journal = {EPL (Europhysics Letters)},
keywords = {network-theory, networks},
number = {4},
pages = {436--442},
posted-at = {2009-08-06 23:20:45},
priority = {2},
title = {Competition and multiscaling in evolving networks},
url = {http://dx.doi.org/10.1209/epl/i2001-00260-6},
volume = {54},
year = {2001}
}


@article{citeulike:1188974,
author = {Krapivsky, P. L. and Redner, S. and Leyvraz, F.},
day = {20},
doi = {10.1103/PhysRevLett.85.4629},
journal = {Physical Review Letters},
keywords = {network, simulation},
month = {Nov},
number = {21},
pages = {4629--4632},
posted-at = {2007-03-27 08:59:18},
priority = {2},
publisher = {American Physical Society},
title = {Connectivity of Growing Random Networks},
volume = {85},
year = {2000}
}

@article{citeulike:122,
address = {School of Physics, Center for Theoretical Physics, Seoul National University, Seoul 151-747, Korea.},
author = {Goh, K. I. and Kahng, B. and Kim, D.},
issn = {1539-3755},
journal = {Phys Rev E Stat Nonlin Soft Matter Phys},
keywords = {networks},
month = {November},
number = {5 Pt 1},
posted-at = {2004-12-04 08:27:06},
title = {Spectra and eigenvectors of scale-free networks.},
volume = {64},
year = {2001}
}


@book{dogorovstev03evolution,
author = {Dorogovtsev, S. N. and Mendes, J. F. F.},
citeulike-article-id = {311820},
day = {27},
howpublished = {Hardcover},
isbn = {0198515901},
month = {March},
posted-at = {2010-06-26 14:33:04},
priority = {2},
publisher = {Oxford University Press},
title = {Evolution of Networks: From Biological Nets to the {I}nternet and {WWW}},
url = {http://www.fyslab.hut.fi/\~{}sdo/},
year = {2003}
}

@article{KitsakNature10,
    author = {Kitsak, Maksim and Gallos, Lazaros K. and Havlin, Shlomo and Liljeros, Fredrik and Muchnik, Lev and Stanley, H. Eugene and Makse, Hernan A.},
    day = {29},
    doi = {10.1038/nphys1746},
    issn = {1745-2473},
    journal = {Nature Physics},
    keywords = {interaction, protein},
    month = aug,
    number = {11},
    pages = {888--893},
    posted-at = {2011-03-10 08:13:01},
    priority = {5},
    publisher = {Nature Publishing Group},
    title = {{Identification of influential spreaders in complex networks}},
    url = {http://dx.doi.org/10.1038/nphys1746},
    volume = {6},
    year = {2010}
}


@article{Barabasi-Albert2000,
author = {Albert, Reka and Jeong, Hawoong and Barabasi, Albert-Laszlo},
doi = {10.1038/35019019},
journal = {Nature},
keywords = {complex\_network, network\_robustness, percolation},
month = {July},
number = {6794},
pages = {378--382},
title = {Error and attack tolerance of complex networks},
url = {http://dx.doi.org/10.1038/35019019},
volume = {406},
year = {2000}
}
@INPROCEEDINGS{1209235,
author={Park, S.-T. and Khrabrov, A. and Pennock, D.M. and Lawrence, S. and Giles, C.L. and Ungar, L.H.},
booktitle={INFOCOM 2003},
title={Static and dynamic analysis of the {I}nternet's susceptibility to faults and attacks},
year={2003},
month={30},
volume={3},
number={},
pages={ 2144 - 2154 vol.3},
keywords={ {I}nternet susceptibility; dynamic analysis; malicious attack; network connectivity analysis; network model; network performance analysis; network protocol; preferential network; random fault tolerance prediction; simulated data; static analysis; uniform network; {I}nternet; fault tolerance; protocols; telecommunication security;},
doi={},
ISSN={0743-166X},}
@article{86,
address = {Scuola Superiore di Catania, Italy;},
author = {Crucitti, P. and Latora, V. and Marchiori, M. and Rapisarda, A.},
citeulike-article-id = {6674349},
journal = {Physica A},
keywords = {endnote-import-10-02-17, graph-theory, {I}nternet, network-topology, physiological-models, social-sciences},
pages = {622-42+},
posted-at = {2010-02-17 13:34:05},
priority = {2},
title = {Efficiency of scale-free networks: error and attack tolerance},
volume = {320}
}
@article{citeulike:692533,
author = {Latora, Vito and Marchiori, Massimo},
citeulike-article-id = {692533},
doi = {10.1103/PhysRevLett.87.198701},
journal = {Physical Review Letters},
keywords = {complex, efficiency, networks},
month = {Oct},
number = {19},
pages = {198701+},
posted-at = {2007-08-10 17:44:36},
priority = {0},
publisher = {American Physical Society},
title = {Efficient Behavior of Small-World Networks},
url = {http://dx.doi.org/10.1103/PhysRevLett.87.198701},
volume = {87},
year = {2001}
}
@article{125800,
author = {Bunde, Armin and Havlin, Shlomo},
title = {2 Percolation I},
book = {Fractals and disordered systems},
year = {1991},
isbn = {0-387-54070-9},
pages = {51--95},
publisher = {Springer-Verlag New York, Inc.},
address = {New York, NY, USA},
}
@article{125802,
author = {Havlin, Shlomo and Bunde, Armin},
title = {3 Percolation II},
book = {Fractals and disordered systems},
year = {1991},
isbn = {0-387-54070-9},
pages = {97--149},
publisher = {Springer-Verlag New York, Inc.},
address = {New York, NY, USA},
}
@book{Sauffer1994,
author = {Stauffer, Dietrich and Aharony, Ammon},
citeulike-article-id = {2698119},
howpublished = {Paperback},
isbn = {0748402535},
keywords = {percolation},
month = {July},
posted-at = {2008-07-23 10:49:35},
priority = {5},
publisher = {CRC},
title = {Introduction To Percolation Theory},
url = {http://www.worldcat.org/isbn/0748402535},
year = {1994}
}
@article{citeulike:7359469,
author = {Callaway, Duncan S. and Newman, M. E. J. and Strogatz, Steven H. and Watts, Duncan J.},
citeulike-article-id = {7359469},
doi = {10.1103/PhysRevLett.85.5468},
journal = {Physical Review Letters},
month = {Dec},
number = {25},
pages = {5468--5471},
posted-at = {2010-06-30 22:11:20},
priority = {2},
publisher = {American Physical Society},
title = {Network Robustness and Fragility: Percolation on Random Graphs},
url = {http://dx.doi.org/10.1103/PhysRevLett.85.5468},
volume = {85},
year = {2000}
}
@article{citeulike:1559037,
archivePrefix = {arXiv},
author = {Newman, M. E. J.},
citeulike-article-id = {1559037},
eprint = {cond-mat/0202208},
keywords = {graph, network, random-graph},
month = {Feb},
posted-at = {2010-02-22 08:34:47},
priority = {2},
title = {Random graphs as models of networks},
url = {http://arxiv.org/abs/cond-mat/0202208},
year = {2002}
}
@article{citeulike:2352881,
author = {Cohen, Reuven and Erez, Keren and Avraham, Daniel B. and Havlin, Shlomo},
doi = {10.1103/PhysRevLett.85.4626},
journal = {Physical Review Letters},
keywords = {attack, {I}nternet, percolation, scale-free\_networks},
month = {Nov},
number = {21},
pages = {4626--4628},
posted-at = {2010-03-05 11:04:15},
priority = {2},
publisher = {American Physical Society},
title = {Resilience of the {I}nternet to Random Breakdowns},
url = {http://dx.doi.org/10.1103/PhysRevLett.85.4626},
volume = {85},
year = {2000}
}
@article{newman02,
author = {Newman, M. E. J.},
doi = {10.1103/PhysRevLett.89.208701},
issn = {0031-9007},
journal = {Physical Review Letters},
keywords = {assortative, mixing, networks, social},
month = {Oct},
number = {20},
pages = {208701+},
posted-at = {2009-08-06 17:34:58},
priority = {0},
publisher = {American Physical Society},
title = {Assortative Mixing in Networks},
volume = {89},
year = {2002}
}
@article{vazquez03b,
author = {V\'azquez, Alexei and Moreno, Yamir},
doi = {10.1103/PhysRevE.67.015101},
journal = {Physical Review E},
keywords = {asso},
month = {Jan},
number = {1},
pages = {015101+},
posted-at = {2009-04-05 18:35:00},
priority = {2},
publisher = {American Physical Society},
title = {Resilience to damage of graphs with degree correlations},
url = {http://dx.doi.org/10.1103/PhysRevE.67.015101},
volume = {67},
year = {2003}
}
@Article{Boguna03b,
author = {Bogu\~{n}\'{a}, M. and Pastor-Satorras, R. and Vespignani, A.},
journal = ARX,
title = {Epidemic spreading in complex networks with degree correlations},
year = {2003},
eprint = {0301149v1},
archivePrefix = {arXiv},
primaryClass = {},
version = {v1},
url = {http://arxiv.org/abs/cond-mat/0301149v1},
SLACcitation = {%%CITATION = %%},
}
@article{albert99:diameterwww,
author = {Albert, R\'{e}ka and Jeong, Hawoong and Barab\'{a}si, Albert-L\'{a}szl\'{o}},
doi = {10.1038/43601},
journal = {Nature},
keywords = {media, social, web},
month = {September},
number = {6749},
pages = {130--131},
posted-at = {2009-07-26 22:50:59},
priority = {2},
title = {{I}nternet: Diameter of the World-Wide Web},
url = {http://www.nd.edu/\~{}alb/Publication06/062 Diameter of the world wide web/Diameter of the world wide web.pdf},
volume = {401},
year = {1999}
}
@conference{broido:172,
author = {Andre Broido and kc claffy},
editor = {Sonia Fahmy and Kihong Park},
collaboration = {},
title = {{I}nternet topology: connectivity of {IP} graphs},
publisher = {SPIE},
year = {2001},
journal = {Scalability and Traffic Control in {IP} Networks},
volume = {4526},
number = {1},
pages = {172-187},
location = {Denver, CO, USA},
url = {http://link.aip.org/link/?PSI/4526/172/1},
doi = {10.1117/12.434393}
}
@article{citeulike:2352886,
author = {Cohen, Reuven and Erez, Keren and Avraham, Daniel B. and Havlin, Shlomo},
doi = {10.1103/PhysRevLett.86.3682},
journal = {Physical Review Letters},
keywords = {attack, {I}nternet, scale-free\_networks, topology},
month = {Apr},
number = {16},
pages = {3682--3685},
posted-at = {2008-12-05 19:19:56},
priority = {2},
publisher = {American Physical Society},
title = {Breakdown of the {I}nternet under Intentional Attack},
url = {http://dx.doi.org/10.1103/PhysRevLett.86.3682},
volume = {86},
year = {2001}
}
@article{havlinreply,
author = {Cohen, R. and Erez, K. and Avraham, Ben D. and Havlin, S.},
citeulike-article-id = {279228},
journal = {Phys. Rev. Lett.},
keywords = {bibtex-import},
posted-at = {2005-08-11 18:56:13},
priority = {2},
title = {Reply to the comment on "{B}reakdown of the {I}nternet under intentional attack"},
volume = {87},
year = {2001}
}
@article{citeulike:2352886,
author = {Cohen, Reuven and Erez, Keren and Avraham, Daniel B. and Havlin, Shlomo},
doi = {10.1103/PhysRevLett.86.3682},
journal = {Physical Review Letters},
keywords = {attack, {I}nternet, scale-free\_networks, topology},
month = {Apr},
number = {16},
pages = {3682--3685},
posted-at = {2008-12-05 19:19:56},
priority = {2},
publisher = {American Physical Society},
title = {Breakdown of the {I}nternet under Intentional Attack},
url = {http://dx.doi.org/10.1103/PhysRevLett.86.3682},
volume = {86},
year = {2001}
}

@book{abramowitz1965,
author = {Abramowitz, M. and Stegun, I. A.},
edition = {1},
howpublished = {Paperback},
isbn = {0486612724},
month = {June},
posted-at = {2009-04-04 11:30:45},
priority = {1},
publisher = {Dover Publications},
series = {Dover books on mathematics},
title = {Handbook of Mathematical Functions},
url = {http://www.worldcat.org/isbn/0486612724},
year = {1965}
}

@book{1076357,
 author = {Pastor-Satorras, Romualdo and Vespignani, Alessandro},
 title = {Evolution and Structure of the {I}nternet: A Statistical Physics Approach},
 year = {2004},
 isbn = {0521826985},
 publisher = {Cambridge University Press},
 address = {New York, NY, USA},
 }


@book{1076357,
author = {Pastor-Satorras, Romualdo and Vespignani, Alessandro},
title = {Evolution and Structure of the {I}nternet: A Statistical Physics Approach},
year = {2004},
isbn = {0521826985},
publisher = {Cambridge University Press},
address = {New York, NY, USA},
}

@article{milgram67smallworld,
author = {Milgram, Stanley},
citeulike-article-id = {1288399},
journal = {Psychology Today},
keywords = {bibtex-import, networks},
local-url = {milgram/milgram-1967-the small.pdf},
pages = {60--67},
posted-at = {2007-05-10 15:25:00},
priority = {0},
title = {The Small World Problem},
volume = {2},
year = {1967}
}

@article{citeulike:6095631,
author = {Arenas, A. and D\'{\i}az-Guilera, A. and Guimer\`{a}, R.},
doi = {10.1103/PhysRevLett.86.3196},
journal = {Physical Review Letters},
keywords = {hierarchy, network},
month = {Apr},
number = {14},
pages = {3196--3199},
posted-at = {2009-11-10 18:13:43},
priority = {2},
publisher = {American Physical Society},
title = {Communication in Networks with Hierarchical Branching},
url = {http://dx.doi.org/10.1103/PhysRevLett.86.3196},
volume = {86},
year = {2001}
}

@article{AdaAda03,
  author = {Lada A. Adamic and Eytan Adar},
  journal = {Social Networks},
  number = 3,
  pages = {211--230},
  title = {Friends and Neighbors on the Web},
  volume = 25,
  year = 2003,
  keywords = {imported},
  added-at = {2009-02-28T21:01:39.000+0100},
  description = {Friends and neighbors on the web - CiteSeerX},
}

@book{citeulike:200851,
author = {Watts, Duncan J.},
howpublished = {Paperback},
isbn = {0393325423},
keywords = {iown, social\_networks},
month = {February},
posted-at = {2005-05-15 20:07:44},
priority = {2},
publisher = {W.W. Norton \& Co.},
title = {Six Degrees: The Science of a Connected Age (Open Market Edition)},
url = {http://www.worldcat.org/isbn/0393325423},
year = {2004}
}
@article{kleinberg00,
address = {Department of Computer Science, Cornell University, Ithaca, New York 14853, USA.},
author = {Kleinberg, J. M.},
doi = {10.1038/35022643},
issn = {0028-0836},
journal = {Nature},
keywords = {analysis, network, social},
month = {August},
number = {6798},
posted-at = {2007-10-04 11:01:50},
priority = {2},
title = {Navigation in a small world},
url = {http://dx.doi.org/10.1038/35022643},
volume = {406},
year = {2000}
}

@inproceedings{Kleinberg01,
 author    = {Jon M. Kleinberg},
 title     = {Small-World Phenomena and the Dynamics of Information},
 booktitle = {NIPS},
 year      = {2001},
 pages     = {431-438},
 ee        = {http://www-2.cs.cmu.edu/Groups/NIPS/NIPS2001/papers/psgz/Kleinberg.ps.gz},
 crossref  = {DBLP:conf/nips/2001},
 bibsource = {DBLP, http://dblp.uni-trier.de}
}


@article{Watts05172002,
author = {Watts, Duncan J. and Dodds, Peter Sheridan and Newman, M. E. J.},
title = {{Identity and Search in Social Networks}},
journal = {Science},
volume = {296},
number = {5571},
pages = {1302-1305},
doi = {10.1126/science.1070120},
year = {2002},
URL = {http://www.sciencemag.org/cgi/content/abstract/296/5571/1302},
eprint = {http://www.sciencemag.org/cgi/reprint/296/5571/1302.pdf}
}

@article{citeulike:1378929,
author = {Adamic, Lada A. and Lukose, Rajan M. and Puniyani, Amit R. and Huberman, Bernardo A.},
comment = {A simple search algorithm heading towards the highest-degree nodes can obtain results which are much better than what is obtained via random routing.},
journal = {Physical Review E},
keywords = {routing, scale-free, search},
month = {Sep},
number = {4},
pages = {046135+},
posted-at = {2007-06-11 17:07:54},
priority = {0},
publisher = {American Physical Society},
title = {Search in power-law networks},
url = {http://dx.doi.org/10.1103/PhysRevE.64.046135},
volume = {64},
year = {2001}
}

@article{Kephart97,
author = {Jeffrey O. Kephart, Gregory B. Sorkin, David M. Chess, and Steve R. White. },
title = {Evolution and Structure of the {I}nternet: A Statistical Physics Approach},
year = {1997},
pages = {88-93},
publisher = {Scientific American},
}

@book{559413,
author = {Harley, David and Gattiker, Urs E. and Slade, Robert},
title = {Viruses Revealed},
year = {2001},
isbn = {0072130903},
publisher = {McGraw-Hill Professional},
}

@article{51530,
author = {Murray, W. H.},
title = {The application of epidemiology to computer viruses},
journal = {Comput. Secur.},
volume = {7},
number = {2},
year = {1988},
issn = {0167-4048},
pages = {139--145},
doi = {http://dx.doi.org/10.1016/0167-4048(88)90327-6},
publisher = {Elsevier Advanced Technology Publications},
address = {Oxford, UK, UK},
}

@book{Buchanan2002-BUCSWU,
	author = {Mark Buchanan},
	title = {Small World: Uncovering Nature's Hidden Networks},
	publisher = {Weidenfeld \& Nicolson},
	year = {2002},
}

@inproceedings{637244,
author = {Moore, David and Shannon, Colleen and claffy, k},
title = {Code-Red: a case study on the spread and victims of an {I}nternet worm},
booktitle = {IMW '02: Proceedings of the 2nd ACM SIGCOMM Workshop on {I}nternet measurment},
year = {2002},
isbn = {1-58113-603-X},
pages = {273--284},
location = {Marseille, France},
doi = {http://doi.acm.org/10.1145/637201.637244},
publisher = {ACM},
address = {New York, NY, USA},
}

@inproceedings{720288,
author = {Staniford, Stuart and Paxson, Vern and Weaver, Nicholas},
title = {How to Own the {I}nternet in Your Spare Time},
booktitle = {Proceedings of the 11th USENIX Security Symposium},
year = {2002},
isbn = {1-931971-00-5},
pages = {149--167},
publisher = {USENIX Association},
address = {Berkeley, CA, USA},
}

@book{citeulike:4909079,
author = {Diekmann, O. and Heesterbeek, J. A. P.},
edition = {1},
howpublished = {Paperback},
isbn = {0471492418},
keywords = {infectious\_diseases},
month = {May},
posted-at = {2009-12-08 10:56:06},
priority = {2},
publisher = {Wiley},
title = {Mathematical Epidemiology of Infectious Diseases: Model Building, Analysis and Interpretation (Wiley Series in Mathematical \& Computational Biology)},
url = {http://www.worldcat.org/isbn/0471492418},
year = {2000}
}

@book{Bailey1975,
address = {New York},
author = {Bailey, N. T. J.},
citeulike-article-id = {4192488},
edition = {Second},
posted-at = {2009-03-18 14:49:34},
priority = {2},
publisher = {Hafner},
title = {The Mathematical Theory of Infectious Diseases},
year = {1975}
}

@article{153485,
author = {Kephart, Jeffrey O. and White, Steve R. and Chess, David M.},
title = {Computers and epidemiology},
journal = {IEEE Spectr.},
volume = {30},
number = {5},
year = {1993},
issn = {0018-9235},
pages = {20--26},
doi = {http://dx.doi.org/10.1109/6.275061},
publisher = {IEEE Press},
address = {Piscataway, NJ, USA},
}

@article{aron02,
author = {Aron, Joan L. and O'Leary, Michael and Gove, Ronald A. and Azadegan, Shiva and Schneider, Cristina M.},
citeulike-article-id = {279173},
journal = {Computers and Security},
keywords = {bibtex-import},
pages = {142--163},
posted-at = {2005-08-11 18:56:11},
priority = {2},
title = {The benefits of a notification process in addressing the worsening computer virus problem: results of a survey and a simulation model},
volume = {21},
year = {2002}
}

@article{satorras:epidemic,
author = {Satorras, Romualdo P. and Vespignani, Alessandro},
doi = {10.1103/PhysRevLett.86.3200},
journal = {Physical Review Letters},
keywords = {epidemic, spreading},
month = {Apr},
number = {14},
pages = {3200--3203},
posted-at = {2010-04-21 20:45:50},
priority = {2},
publisher = {American Physical Society},
title = {Epidemic Spreading in Scale-Free Networks},
url = {http://dx.doi.org/10.1103/PhysRevLett.86.3200},
volume = {86},
year = {2001}
}


@inproceedings{884191,
author = {Kephart, Jeffrey O. and White, Steve R.},
title = {Measuring and Modeling Computer Virus Prevalence},
booktitle = {SP '93: Proceedings of the 1993 IEEE Symposium on Security and Privacy},
year = {1993},
pages = {2},
publisher = {IEEE Computer Society},
address = {Washington, DC, USA},
}

@book{gcalda:AM92,
  author = {R. M. Anderson and R. M. May},
  publisher = {Oxford University Press},
  title = {Infectious Diseases of Humans Dynamics and Control},
  year = 1992,
  keywords = {book math-biology},
  added-at = {2007-01-05T13:18:55.000+0100},
  description = {gcalda's book},
  priority = {2},
  citeulike-article-id = {1007053}
}

@book{marro99,
address = {Cambridge},
author = {Marro, J. and Dickman, R.},
citeulike-article-id = {279342},
keywords = {bibtex-import},
posted-at = {2005-08-11 18:56:15},
priority = {2},
publisher = {Cambridge University Press},
title = {Nonequilibrium phase transitions in lattice models},
year = {1999}
}

@electronic{citeulike:364351,
author = {Moore, Cristopher and Newman, M. E. J.},
day = {7},
eprint = {cond-mat/9911492},
keywords = {epidemics, small-world},
month = {Jan},
posted-at = {2005-10-30 10:24:52},
priority = {2},
title = {Epidemics and percolation in small-world networks},
url = {http://arxiv.org/abs/cond-mat/9911492},
year = {2000}
}

@article{newman02b,
author = {Newman, M. E. J.},
citeulike-article-id = {279372},
journal = {Phys. Rev. E},
keywords = {bibtex-import},
posted-at = {2005-08-11 18:56:15},
priority = {2},
title = {Spread of epidemic diseases on networks},
volume = {64},
year = {2002}
}


@Article{055103,
  title = {Halting viruses in scale-free networks},
  author = {Dezs\ifmmode \mbox{\H{o}}\else \H{o}\fi{}, Zolt\'an  and Barab\'asi, Albert-L\'aszl\'o },
  journal = {Phys. Rev. E},
  volume = {65},
  number = {5},
  pages = {055103},
  numpages = {4},
  year = {2002},
  month = {May},
  doi = {10.1103/PhysRevE.65.055103},
  publisher = {American Physical Society}
}


@INPROCEEDINGS{Almog08,
author={Almog, A. and Goldberger, J. and Shavitt, Y.},
booktitle={Data Mining Workshops, 2008. ICDMW '08. IEEE International Conference on}, title={Unifying Unknown Nodes in the {I}nternet Graph Using Semisupervised Spectral Clustering},
year={2008},
month={15-19},
pages={174 -183},
keywords={{IP}-level graph;{I}nternet graph;{I}nternet topology;active measurement methods;semisupervised spectral clustering;unifying unknown nodes;unresponsive routers;{IP} networks;{I}nternet;graph theory;telecommunication network topology;},
doi={10.1109/ICDMW.2008.12},
}


@book{NewmanBook10,
 author = {Newman, Mark},
 title = {Networks: An Introduction},
 year = {2010},
 isbn = {0199206651, 9780199206650},
 publisher = {Oxford University Press, Inc.},
 address = {New York, NY, USA},
 }


@TECHREPORT{ciscoLB,
  title = {Route Selection in Cisco Routers},
  institution = {Cisco},
  year = {2008},
  number = {Document ID: 8651},
  month = {January},
  note = {available at http://www.cisco.com/en/US/tech/tk365/technologies\_tech\_ note09186a0080094823.shtml}
}


@TECHREPORT{juniperLB,
  title = {Configuring Load-Balance Per-Packet Action},
  institution = {Juniper},
  opthowpublished = {JUNOS Policy Framework},
  year = {2004},
  month = {November},
  note = {available at http://www.juniper.net/techpubs/software/junos/junos70/swconfig70-policy/html/policy-actions-config11.html}
}


@article{Ark,
author = {Kimberly Claffy and Young Hyun and Ken Keys and Marina Fomenkov and Dmitri Krioukov},
title = {{I}nternet Mapping: From Art to Science},
journal ={Conference For Homeland Security, Cybersecurity Applications \& Technology},
volume = {0},
isbn = {978-0-7695-3568-5},
year = {2009},
pages = {205-211},
doi = {http://doi.ieeecomputersociety.org/10.1109/CATCH.2009.38},
publisher = {IEEE Computer Society},
address = {Los Alamitos, CA, USA},
}


@article{Keys10,
 author = {Keys, Ken},
 title = {{I}nternet-scale {IP} alias resolution techniques},
 journal = {SIGCOMM Comput. Commun. Rev.},
 volume = {40},
 issue = {1},
 month = {January},
 year = {2010},
 issn = {0146-4833},
 pages = {50--55},
 numpages = {6},
 doi = {http://doi.acm.org/10.1145/1672308.1672318},
 acmid = {1672318},
 publisher = {ACM},
 address = {New York, NY, USA},
 keywords = {alias resolution, ally, apar, discarte, iffinder, kapar, mercator, radargun},
}


@MANUAL{IM:url,
  title         = {IM - Internet Measurement platform},
  note         = "\url{https://im.cse.unr.edu/}",
}

@manual{scamper:url,
   title="Scamper",
   note = "http://www.wand.net.nz/scamper/"}

   @article{SETIhome,
  author = {David P. Anderson and Jeff Cobb and Eric Korpela and Matt Lebofsky and Dan Werthimer},
  journal = {Commun. ACM},
  number = 11,
  pages = {56--61},
  publisher = {ACM},
  title = {SETI@home: an experiment in public-resource computing},
  volume = 45,
  year = 2002,
  description = {SETI@home}
  }


 @manual{sarangworld,
   title={Sarangworld project},
   note = {http://www.sarangworld.com/TRACEROUTE/}}


   @article{spring:rocketfuel,
   author = "Spring, N. and Mahajan, R. and Wetherall, D. and Anderson, T.",
   title = "Measuring {{ISP}} Topologies using Rocketfuel",
   journal = "IEEE/ACM Transactions on Networking",
   volume = "12",
   number = "1",
   month = "February",
   year = "2004",
   pages = "2-16"}


@techreport{BRITE,
 author = {Medina, Alberto and Lakhina, Anukool and Matta, Ibrahim and Byers, John},
 title = {BRITE: Universal Topology Generation from a User''s Perspective},
 year = {2001},
 source = {View on NCSTRL},
 publisher = {Boston University},
 address = {Boston, MA, USA},
}

@inproceedings{Quoitin05,
 author = {Quoitin, Bruno},
 title = {Topology generation based on network design heuristics},
 booktitle = {Proceedings of the 2005 ACM conference on Emerging network experiment and technology},
 series = {CoNEXT '05},
 year = {2005},
 isbn = {1-59593-197-X},
 location = {Toulouse, France},
 pages = {278--279},
 numpages = {2},
 url = {http://doi.acm.org/10.1145/1095921.1095979},
 doi = {http://doi.acm.org/10.1145/1095921.1095979},
 acmid = {1095979},
 publisher = {ACM},
 address = {New York, NY, USA},
 keywords = {network design heuristics, topology generation},
}

@TECHREPORT{Inet,
    author = {Jared Winick and Sugih Jamin},
    title = {Inet-3.0: Internet topology generator},
    institution={Technical Report CSE-TR-456-02, University of Michigan},
    year = {2002}
}

@article{Tangmunarunkit02,
 author = {Tangmunarunkit, Hongsuda and Govindan, Ramesh and Jamin, Sugih and Shenker, Scott and Willinger, Walter},
 title = {Network topologies, power laws, and hierarchy},
 journal = {SIGCOMM Comput. Commun. Rev.},
 volume = {32},
 issue = {1},
 month = {January},
 year = {2002},
 issn = {0146-4833},
 pages = {76--76},
 numpages = {1},
 url = {http://doi.acm.org/10.1145/510726.510750},
 doi = {http://doi.acm.org/10.1145/510726.510750},
 acmid = {510750},
 publisher = {ACM},
 address = {New York, NY, USA},
}
@inproceedings{Paxson97,
 author = {Paxson, Vern and Floyd, Sally},
 title = {Why we don't know how to simulate the Internet},
 booktitle = {Proceedings of the 29th conference on Winter simulation},
 series = {WSC '97},
 year = {1997},
 isbn = {0-7803-4278-X},
 location = {Atlanta, Georgia, United States},
 pages = {1037--1044},
 numpages = {8},
 url = {http://dx.doi.org/10.1145/268437.268737},
 doi = {http://dx.doi.org/10.1145/268437.268737},
 acmid = {268737},
 publisher = {IEEE Computer Society},
 address = {Washington, DC, USA},
}
@article{Haddadi08,
 author = {Haddadi, Hamed and Uhlig, Steve and Moore, Andrew and Mortier, Richard and Rio, Miguel},
 title = {Modeling internet topology dynamics},
 journal = {SIGCOMM Comput. Commun. Rev.},
 volume = {38},
 issue = {2},
 month = {March},
 year = {2008},
 issn = {0146-4833},
 pages = {65--68},
 numpages = {4},
 url = {http://doi.acm.org/10.1145/1355734.1355745},
 doi = {http://doi.acm.org/10.1145/1355734.1355745},
 acmid = {1355745},
 publisher = {ACM},
 address = {New York, NY, USA},
 keywords = {internet, models, topology, topology generation},
}

@INPROCEEDINGS{Tiers,
author={Doar, M.B.},
booktitle={GLOBECOM},
title={A better model for generating test networks},
year={1996},
month=nov,
volume={},
number={},
pages={86 -93},
keywords={LAN;MAN;WAN;data communication networks;hierarchy;multicast packet routing;network generation algorithm;network topology;random graphs;redundancy;routing algorithms;test network generation model;topological graph;computer networks;data communication;graph theory;network topology;packet switching;telecommunication channels;telecommunication network routing;},
doi={10.1109/GLOCOM.1996.586131},
ISSN={},}


@inbook{Waxman91,
 author = {Waxman, Bernard M.},
 title = {Routing of multipoint connections},
 book = {Broadband switching},
 year = {1991},
 isbn = {0-8186-8926-9},
 pages = {347--352},
 numpages = {6},
 url = {http://portal.acm.org/citation.cfm?id=128960.128991},
 acmid = {128991},
 publisher = {IEEE Computer Society Press},
 address = {Los Alamitos, CA, USA},
}

@article{Faloutsos99,
 author = {Faloutsos, Michalis and Faloutsos, Petros and Faloutsos, Christos},
 title = {On power-law relationships of the Internet topology},
 journal = {SIGCOMM Comput. Commun. Rev.},
 volume = {29},
 issue = {4},
 month = {August},
 year = {1999},
 issn = {0146-4833},
 pages = {251--262},
 numpages = {12},
 acmid = {316229},
 publisher = {ACM},
 address = {New York, NY, USA},
}

@INPROCEEDINGS{Govindan00,
author={Govindan, R. and Tangmunarunkit, H.},
booktitle={IEEE INFOCOM },
title={Heuristics for Internet map discovery},
year={2000},
month=mar,
volume={3},
number={},
pages={1371 -1380 vol.3},
keywords={IP address space;Internet map discovery heuristics;Mercator;hop-limited probes;informed random address probing;router adjacencies;source-route capable routers;Internet;network topology;telecommunication computing;telecommunication network routing;},
doi={10.1109/INFCOM.2000.832534},
ISSN={},}


 @TECHREPORT{GT-ITM,
    author = {Megan Thomas and Ellen W. Zegura},
    title = {Generation and Analysis of Random Graphs to Model Internetworks},
    institution = {College of Computing},
    year = {1994}
}


 @TECHREPORT{igen,
    author = {Bruno Quoitin},
    title = {Towards More Representative Internet Topologies},
    institution = {Universit� Catholique de Louvain},
    year = {2010}
}


@article{Mahadevan07,
 author = {Mahadevan, Priya and Hubble, Calvin and Krioukov, Dmitri and Huffaker, Bradley and Vahdat, Amin},
 title = {Orbis: rescaling degree correlations to generate annotated internet topologies},
 journal = {SIGCOMM Comput. Commun. Rev.},
 volume = {37},
 issue = {4},
 month = {August},
 year = {2007},
 issn = {0146-4833},
 pages = {325--336},
 numpages = {12},
 doi = {http://doi.acm.org/10.1145/1282427.1282417},
 acmid = {1282417},
 publisher = {ACM},
 address = {New York, NY, USA},
 keywords = {degree correlations, network topology},
}

@article{Mahadevan06,
 author = {Mahadevan, Priya and Krioukov, Dmitri and Fall, Kevin and Vahdat, Amin},
 title = {Systematic topology analysis and generation using degree correlations},
 journal = {SIGCOMM Comput. Commun. Rev.},
 volume = {36},
 issue = {4},
 month = {August},
 year = {2006},
 issn = {0146-4833},
 pages = {135--146},
 numpages = {12},
 doi = {http://doi.acm.org/10.1145/1151659.1159930},
 acmid = {1159930},
 publisher = {ACM},
 address = {New York, NY, USA},
 keywords = {degree correlations, network topology},
}


@INPROCEEDINGS{Zegura96,
author={Zegura, E.W. and Calvert, K.L. and Bhattacharjee, S.},
booktitle={IEEE INFOCOM },
title={How to model an internetwork},
year={1996},
month=mar,
volume={2},
number={},
pages={594 -602 vol.2},
keywords={correlation;internetwork model;internetwork structure;internetworking solutions;network topologies;random graph models;resource reservation;rings;routing;simulation studies;stars;topological properties;transit-stub model;graph theory;internetworking;network topology;telecommunication network routing;},
doi={10.1109/INFCOM.1996.493353},
ISSN={},}


@MANUAL{Tor:url,
  title = {The Onion Router},
  note = {https://www.torproject.org/}
}

@inproceedings{Tor,
 author = {Dingledine, Roger and Mathewson, Nick and Syverson, Paul},
 title = {Tor: the second-generation onion router},
 booktitle = {Proceedings of the 13th conference on USENIX Security Symposium - Volume 13},
 series = {SSYM'04},
 year = {2004},
 location = {San Diego, CA},
 pages = {21--21},
 numpages = {1},
 url = {http://dl.acm.org/citation.cfm?id=1251375.1251396},
 acmid = {1251396},
 publisher = {USENIX Association},
 address = {Berkeley, CA, USA},
}

@inproceedings{MOR,
 author = {Antoniades, Demetris and Markatos, Evangelos P. and Dovrolis, Constantine},
 title = {MOR: monitoring and measurements through the onion router},
 booktitle = {Proceedings of the 11th international conference on Passive and active measurement},
 series = {PAM'10},
 year = {2010},
 isbn = {3-642-12333-3, 978-3-642-12333-7},
 location = {Zurich, Switzerland},
 pages = {131--140},
 numpages = {10},
 url = {http://dl.acm.org/citation.cfm?id=1889324.1889338},
 acmid = {1889338},
 publisher = {Springer-Verlag},
 address = {Berlin, Heidelberg},
}

@inproceedings{Li11,
 author = {Li, Bingdong and Erdin, Esra and G\"{u}ne\c{s}, Mehmet Hadi and Bebis, George and Shipley, Todd},
 title = {An analysis of anonymity technology usage},
 booktitle = {Proceedings of the Third international conference on Traffic monitoring and analysis},
 series = {TMA'11},
 year = {2011},
 isbn = {978-3-642-20304-6},
 location = {Vienna, Austria},
 pages = {108--121},
 numpages = {14},
 url = {http://dl.acm.org/citation.cfm?id=1986282.1986295},
 acmid = {1986295},
 publisher = {Springer-Verlag},
 address = {Berlin, Heidelberg},
 keywords = {anonymizer, onion routing, tor},
}


@article{GerbilSphere,
title = "GerbilSphere: Inner sphere network visualization",
journal = "Computer Networks",
volume = "56",
number = "3",
pages = "1016-1028",
year = "2012",
note = "",
issn = "1389-1286",
doi = "10.1016/j.comnet.2011.10.023",
url = "http://www.sciencedirect.com/science/article/pii/S1389128611003987",
author = "David S. Shelley and Mehmet Hadi Gunes",
keywords = "Network visualization",
keywords = "Graph navigation",
keywords = "Internet topology"
}

@INPROCEEDINGS{ArslanLanman11,
author={Arslan, Engin and Yuksel, Murat and Gunes, Mehmet H.},
booktitle={Local Metropolitan Area Networks (LANMAN), 2011 18th IEEE Workshop on},
title={Network management game},
year={2011},
month={oct.},
volume={},
number={},
pages={1 -6},
keywords={},
doi={10.1109/LANMAN.2011.6076939},
ISSN={1944-0367},}

@inproceedings{AcademicTies,
author = "Engin Arslan, Mehmet H. Gunes, and Murat Yuksel",
title = "Analysis of Academic Ties: A Case Study of Mathematics Genealogy",
 booktitle = {IEEE Globecom Workshop on Complex and Communication Networks},
 year = {2011},
 location = {Houston, TX},
 month = "Dec"
}

@INPROCEEDINGS{AkgunSimplex10,
  author = {Mehmet Burak Akgun and Mehmet H. Gunes},
  title = {Link-level Network Topology Generation},
  booktitle = {ICDCS Workshop on Simplifying Complex Networks for Practitioner (SIMPLEX	2011)},
  year = {2011},
   location = {Minneapolis, MN},
  month = {June}
}


@INPROCEEDINGS{Naruchitparames11,
  author = {Jeffrey Naruchitparames, Mehmet H. Gunes and Sushil Louis},
  title = {Link Prediction in Social Networks},
  booktitle = {IEEE Congress on Evolutionary Computation},
  year = {2011},
   location = {New Orleand, LA},
  month = {June}
}

@online{caida_org,
    title = "Internet topology at router- and AS-levels, and the dual router+AS Internet topology generator",
    url  = "https://www.caida.org/research/topology/generator",
    addendum = "(accessed: 04.18.2020)",
    keywords = "caida,topology,network,AS,router"
}

@ARTICLE{Dimitropoulos_graph_annotation,
       Author = {Dimitropoulos, X. and Krioukov, D. and Vahdat, A. and Riley, G.}, 
       Title = {{Graph Annotations in Modeling Complex Network Topologies}},
       Journal = {ACM Transactions on Modeling and Computer Simulation (TOMACS)}, 
       Volume = {19},
       Number = {4},
       Pages = {17},
       Month = {Oct},
       Year = {2009},
       Keywords = {topology}
}

@ARTICLE{hyperbolic_geometry,
       Author = {Krioukov, D. and Papadopoulos, F. and Kitsak, M. and Vahdat, A. and Boguñá, M.}, 
       Title = {{Hyperbolic Geometry of Complex Networks}},
       Journal = {Physical Review E}, 
       Volume = {82},
       Number = {036106},
       Month = {Oct},
       Year = {2010},
       Keywords = {routing   topology   network geometry}
}

@article{newman2005power,
  author={Newman, Mark EJ},
  title={Power laws, Pareto distributions and Zipf's law},
  
  journal={Contemporary physics},
  volume={46},
  number={5},
  pages={323--351},
  year={2005},
  publisher={Taylor \& Francis}
}

@article{Water2018,
authors = {Giudicianni, C., Di Nardo, A., Di Natale, M., Greco, R., Santonastaso, G. Francesco, & Scala, A.},
year = {2018},
doi = {10.3390/w10040444}
title = {Topological Taxonomy of Water Distribution Networks},
journal={Water},
volume={10},
pages={444},
}
